# Supplementary material for: Evaluation of shotgun metagenomics as a diagnostic tool for infectious gastroenteritis
Source: PLoS One. 2025 Sep 2;20(9):e0331288. doi: 10.1371/journal.pone.0331288 (PMC12404398; doi:10.1371/journal.pone.0331288)
Supplement: S1 Table — For spiked samples, average values for each sample and dilution were calculated. (XLSX) [file pone.0331288.s002.xlsx]

## Sheet: Supplementary Table 1
Samples	Kappa1	C2	LRstar3	LR4	modelR5	Diversity6
2	0.97767	0.9795680	5863728826	0.9998375	1494600913	17.20955
3	0.98782	0.9888602	5042214981	0.9902983	7644158147	15.32516
4	0.97016	0.9726873	3501331812	0.9994350	929118530	17.35149
5	0.99513	0.9955473	5785192451	0.9981202	172737577	15.96372
6	0.96946	0.9720458	3626773270	0.9992177	1146358357	17.20834
7	0.95202	0.9560486	3045075776	0.9910771	6456281939	17.59069
8	0.94984	0.9540472	6331363688	0.9997174	4207158464	18.46540
9	0.91521	0.9222005	4760014783	0.9984968	6740046909	18.48775
10	0.93077	0.9365225	2969407282	0.9996206	2630273961	18.45637
11	0.95635	0.9600227	6886869309	0.9990163	5165582235	18.16294
12	0.96264	0.9657929	2253331888	0.9997632	938209766	17.15997
13	0.87236	0.8826506	1942041645	0.9997256	4707812802	18.21772
14	0.92631	0.9324195	3717818661	0.9991684	4572345800	18.68052
15	0.92390	0.9302017	2614037255	0.9998293	2699214893	17.95464
BP1_10-1	0.91958	0.9262249	4476296647	0.9999371	6131297060	18.52940
BP1_10-3	0.92115	0.9276704	4735209141	0.9999532	6376608773	18.56016
BP1_10-5	0.92069	0.9272469	4921122006	0.9999458	6531252897	18.59555
BP2_10-1	0.90144	0.9095087	3288708606	0.9994825	4955229282	18.64375
BP2_10-3	0.88432	0.8937059	2451982294	0.9995915	4464885181	18.59028
BP2_10-5	0.89188	0.9006875	2434979629	0.9996031	4138355480	18.54565
BP4_10-1	0.95226	0.9562689	4164161570	0.9994610	1549678918	17.58471
BP4_10-3	0.93378	0.9392906	5094263867	0.9996056	4309263935	18.36163
BP4_10-5	0.94657	0.9510443	3047061111	0.9994614	1438223895	17.57198
BP5_10-1	0.90293	0.9108829	3008454538	0.9994229	4014698767	18.32822
BP5_10-3	0.92336	0.9297047	4154087367	0.9992549	4147783630	18.34367
BP5_10-5	0.91995	0.9265656	4070918395	0.9994293	4193391654	18.35062
