# Supplementary material for: Evaluation of shotgun metagenomics as a diagnostic tool for infectious gastroenteritis
Source: PLoS One. 2025 Sep 2;20(9):e0331288. doi: 10.1371/journal.pone.0331288 (PMC12404398; doi:10.1371/journal.pone.0331288)
Supplement: S2 Table — (XLSX)v [file pone.0331288.s003.xlsx]

## Sheet: Original
Species	TaxoRank	TaxID	1	2	10	11	12	13	14	15	16	17	18	19	BP1a	21	22	23	24	25	26	27	28	29	3	30	31	32	33	34	35	36	37	38	39	4	40	41	42	43	44	45	46	47	48	49	5	50	51
Escherichia coli	S	562	15375855	217	1124	2361637	7532243	2320698	185524	1544410	23944687	1622	NA	997	41020	62677	76893	22541	23412	20144	22445	21713	16955	17797	708980	3366	2825	2555	NA	NA	NA	NA	NA	NA	NA	1038941	54504	54399	36767	115353	34453	29293	20260	28061	32616	38617	50368	113073	87480
Escherichia fergusonii	S	564	3560	NA	NA	2248	7874	235	NA	104	2273	NA	NA	NA	NA	NA	NA	47	NA	NA	NA	NA	NA	NA	175	NA	NA	NA	NA	NA	NA	NA	NA	NA	NA	189	NA	NA	NA	NA	NA	NA	NA	NA	NA	NA	NA	NA	NA
Escherichia sp. E4742	S	2044467	461	NA	NA	412	567	111	NA	25	644	NA	NA	NA	NA	NA	NA	NA	NA	NA	NA	NA	NA	NA	NA	NA	NA	NA	NA	NA	NA	NA	NA	NA	NA	25	NA	NA	NA	NA	NA	NA	NA	NA	NA	NA	NA	NA	NA
Escherichia sp. SCLE84	S	2725997	643	NA	NA	NA	756	NA	NA	NA	526	NA	NA	NA	NA	NA	NA	NA	NA	NA	NA	NA	NA	NA	NA	NA	NA	NA	NA	NA	NA	NA	NA	NA	NA	NA	NA	NA	NA	NA	NA	NA	NA	NA	NA	NA	NA	NA	NA
Escherichia albertii	S	208962	1166	NA	NA	634	2513	86	NA	59	1660	NA	NA	NA	NA	NA	NA	NA	NA	NA	NA	NA	NA	NA	229	NA	NA	NA	NA	NA	NA	NA	NA	NA	NA	26	NA	NA	NA	NA	NA	NA	NA	NA	NA	NA	23	NA	NA
Escherichia marmotae	S	1499973	459	NA	NA	121	9445	35	NA	40	940	NA	NA	NA	39	73	102	NA	NA	NA	NA	NA	NA	NA	NA	NA	NA	NA	NA	NA	NA	NA	NA	NA	NA	30	NA	NA	NA	NA	NA	NA	NA	NA	NA	NA	NA	NA	NA
Shigella flexneri	S	623	10237	NA	NA	2625	15940	5593	1942	1625	11197	NA	NA	NA	NA	NA	NA	NA	NA	NA	NA	NA	NA	NA	8208	NA	NA	NA	NA	NA	NA	NA	NA	NA	NA	512	NA	NA	NA	NA	NA	NA	NA	NA	NA	NA	NA	NA	NA
Shigella boydii	S	621	3340	NA	NA	646	3668	1548	NA	268	3607	NA	NA	NA	NA	NA	NA	NA	NA	NA	NA	NA	NA	NA	1914	NA	NA	NA	NA	NA	NA	NA	NA	NA	NA	264	NA	NA	NA	NA	NA	NA	NA	NA	NA	NA	NA	NA	NA
Shigella dysenteriae	S	622	1184	NA	NA	385	3030	358	NA	211	1863	NA	NA	NA	NA	NA	NA	NA	NA	NA	NA	NA	NA	NA	306	NA	NA	NA	NA	NA	NA	NA	NA	NA	NA	53	NA	NA	NA	NA	NA	NA	NA	NA	NA	NA	NA	NA	NA
Shigella sonnei	S	624	2990	NA	NA	963	3261	1996	NA	124	2375	NA	NA	NA	NA	NA	NA	NA	NA	NA	NA	NA	NA	NA	934	NA	NA	NA	NA	NA	NA	NA	NA	NA	NA	92	NA	NA	NA	NA	NA	NA	NA	NA	NA	NA	NA	NA	NA
Salmonella enterica	S	28901	7519	NA	NA	1889	2356721	2813	NA	925	6181	NA	NA	NA	200	NA	375	1047	770	73	108	1032	NA	NA	3876	NA	NA	NA	NA	NA	NA	NA	NA	NA	NA	2252	NA	NA	NA	NA	NA	NA	NA	NA	NA	NA	NA	NA	NA
Salmonella bongori	S	54736	592	NA	NA	NA	1273	NA	NA	NA	364	NA	NA	NA	NA	NA	NA	NA	NA	NA	NA	NA	NA	NA	NA	NA	NA	NA	NA	NA	NA	NA	NA	NA	NA	NA	NA	NA	NA	NA	NA	NA	NA	NA	NA	NA	NA	NA	NA
Klebsiella pneumoniae	S	573	1046	NA	NA	8381	77492	1673	317	170	1240	NA	NA	NA	4916	4419	14926	296	360	179	142	275	612	269	1552	1048	913	332	NA	NA	NA	NA	NA	NA	NA	NA	447	588	249	NA	166	NA	127	NA	NA	161	NA	NA	NA
Klebsiella aerogenes	S	548	85	NA	NA	NA	55	99	NA	NA	63	NA	NA	NA	54	78	91	NA	NA	NA	NA	NA	NA	NA	NA	NA	NA	NA	NA	NA	NA	NA	NA	NA	NA	NA	NA	NA	NA	NA	NA	NA	NA	NA	NA	NA	NA	NA	NA
Klebsiella africana	S	2489010	68	NA	NA	NA	NA	NA	NA	NA	19	NA	NA	NA	NA	NA	NA	NA	NA	NA	NA	NA	NA	NA	NA	NA	NA	NA	NA	NA	NA	NA	NA	NA	NA	NA	NA	NA	NA	NA	NA	NA	NA	NA	NA	NA	NA	NA	NA
Klebsiella quasipneumoniae	S	1463165	33	NA	NA	NA	359	NA	NA	NA	49	NA	NA	NA	48	NA	NA	NA	NA	NA	NA	NA	NA	NA	NA	NA	NA	NA	NA	NA	NA	NA	NA	NA	NA	NA	NA	NA	NA	NA	NA	NA	NA	NA	NA	NA	NA	NA	NA
Klebsiella michiganensis	S	1134687	23	NA	NA	NA	228	NA	NA	NA	38	NA	NA	NA	666	1005	737	311	197	179	337	289	216	142	NA	NA	102	NA	NA	NA	NA	NA	NA	NA	NA	NA	NA	NA	NA	NA	NA	NA	NA	NA	NA	NA	NA	NA	NA
Klebsiella variicola	S	244366	22	NA	NA	651	160	NA	NA	NA	16	NA	NA	NA	154	152	172	215	188	199	205	163	133	188	NA	NA	NA	NA	NA	NA	NA	NA	NA	NA	NA	NA	NA	NA	NA	NA	NA	NA	NA	NA	NA	NA	NA	NA	NA
Enterobacter hormaechei	S	158836	245	NA	NA	1426	325	31707	NA	NA	308	NA	NA	NA	3812	4309	4843	1437	1671	1461	1392	1561	1191	982	NA	NA	NA	NA	NA	NA	NA	NA	NA	NA	NA	NA	NA	NA	NA	NA	NA	NA	NA	NA	NA	NA	NA	NA	NA
Enterobacter kobei	S	208224	45	NA	NA	259	39	222	NA	NA	78	NA	NA	NA	NA	NA	NA	NA	NA	NA	NA	NA	NA	NA	NA	NA	NA	NA	NA	NA	NA	NA	NA	NA	NA	NA	NA	NA	NA	NA	NA	NA	NA	NA	NA	NA	NA	NA	NA
Enterobacter cloacae	S	550	85	NA	NA	243	644	99	NA	NA	26	NA	NA	NA	NA	NA	NA	46	NA	NA	NA	NA	NA	NA	NA	NA	NA	NA	NA	NA	NA	NA	NA	NA	NA	NA	NA	NA	NA	NA	NA	NA	NA	NA	NA	NA	NA	NA	NA
Enterobacter asburiae	S	61645	13	NA	NA	NA	374	NA	NA	NA	12	NA	NA	NA	126	363	111	123	145	146	160	178	108	83	NA	NA	NA	NA	NA	NA	NA	NA	NA	NA	NA	NA	NA	NA	NA	NA	NA	NA	NA	NA	NA	NA	NA	NA	NA
Citrobacter freundii	S	546	185	NA	NA	84	1163	NA	NA	NA	118	NA	NA	NA	865	1152	1122	1610	1591	1838	1487	1719	1717	1394	NA	NA	NA	NA	NA	NA	NA	NA	NA	NA	NA	NA	NA	NA	NA	NA	NA	NA	NA	NA	NA	NA	NA	NA	NA
Citrobacter braakii	S	57706	114	NA	NA	61	NA	NA	NA	NA	145	NA	NA	NA	NA	38	NA	NA	33	NA	NA	NA	34	NA	NA	NA	NA	NA	NA	NA	NA	NA	NA	NA	NA	NA	NA	NA	NA	NA	NA	NA	NA	NA	NA	NA	NA	NA	NA
Citrobacter rodentium	S	67825	25	NA	NA	NA	NA	NA	NA	NA	21	NA	NA	NA	NA	NA	NA	NA	NA	NA	NA	NA	NA	NA	NA	NA	NA	NA	NA	NA	NA	NA	NA	NA	NA	NA	NA	NA	NA	NA	NA	NA	NA	NA	NA	NA	NA	NA	NA
Citrobacter sp. RHB25-C09	S	2742624	15	NA	NA	NA	29	NA	NA	NA	NA	NA	NA	NA	NA	NA	NA	NA	NA	NA	NA	NA	NA	NA	NA	NA	NA	NA	NA	NA	NA	NA	NA	NA	NA	NA	NA	NA	NA	NA	NA	NA	NA	NA	NA	NA	NA	NA	NA
Citrobacter farmeri	S	67824	15	NA	NA	NA	16	NA	NA	NA	20	NA	NA	NA	NA	NA	NA	NA	NA	NA	NA	NA	NA	NA	NA	NA	NA	NA	NA	NA	NA	NA	NA	NA	NA	NA	NA	NA	NA	NA	NA	NA	NA	NA	NA	NA	NA	NA	NA
Lelliottia amnigena	S	61646	17	NA	NA	NA	35	NA	NA	NA	NA	NA	NA	NA	16	NA	NA	NA	12	NA	NA	NA	NA	NA	NA	NA	NA	NA	NA	NA	NA	NA	NA	NA	NA	NA	NA	NA	NA	NA	NA	NA	NA	NA	NA	NA	NA	NA	NA
Yersinia pestis	S	632	46	NA	NA	304	NA	NA	NA	NA	80	NA	NA	NA	NA	NA	NA	NA	NA	NA	NA	NA	NA	NA	NA	NA	NA	NA	NA	NA	NA	NA	NA	NA	NA	NA	NA	NA	NA	NA	NA	NA	NA	NA	NA	NA	NA	NA	NA
Xenorhabdus doucetiae	S	351671	22	NA	NA	NA	NA	NA	NA	NA	26	NA	NA	NA	NA	NA	NA	NA	NA	NA	NA	NA	NA	NA	NA	NA	NA	NA	NA	NA	NA	NA	NA	NA	NA	NA	NA	NA	NA	NA	NA	NA	NA	NA	NA	NA	NA	NA	NA
Ralstonia pickettii	S	329	360	498	1120	749	11741	224	697	209	223	19543	2879	7866	245	1692	909	1861	599	2160	779	1863	2063	1421	1019	772	1093	581	899	816	323	723	1059	709	795	438	800	789	1441	1934	340	682	747	471	868	1327	5559	337	577
Ralstonia mannitolilytica	S	105219	33	49	155	145	1162	144	95	NA	23	2076	461	1462	87	309	269	580	115	360	181	344	363	274	117	192	247	208	422	NA	200	200	164	325	212	26	171	143	255	405	121	175	162	124	173	381	2111	50	72
Erysipelatoclostridium ramosum	S	1547	440817	518	3247	152816	NA	192	4532	933	NA	14	NA	NA	1388	1907	1636	1857	1877	1631	1888	2010	1510	1310	737	2544	2754	1761	1714	1768	2016	1551	1567	1651	1661	5365	604	743	671	1223	713	634	559	606	575	520	9963243	797	631
Streptococcus sp. HSISS3	S	1316412	36053	61	115	NA	523	NA	220	371	181	NA	NA	NA	NA	84	78	NA	60	51	60	73	59	NA	NA	70	69	63	NA	42	NA	NA	53	59	88	NA	54	125	89	314	42	67	NA	NA	NA	NA	NA	253	192
Streptococcus sp. HSISS2	S	1316411	29562	NA	NA	NA	1809	NA	266	428	175	NA	NA	NA	NA	NA	NA	NA	NA	NA	NA	NA	NA	NA	NA	57	56	NA	NA	NA	NA	NA	NA	NA	NA	NA	47	63	51	158	NA	NA	NA	NA	NA	NA	140	155	87
Streptococcus sp. FDAARGOS_192	S	1839799	721	NA	379	NA	3201	98	1363	2484	1894	NA	NA	NA	69	121	100	197	134	147	180	147	137	113	117	80	145	125	149	134	111	55	80	188	168	NA	68	90	164	927	119	90	87	115	67	143	1303	725	605
Streptococcus sp. HSISM1	S	1316408	142	242	209	56	69784	50	257	3958	3143	NA	NA	NA	196	185	171	288	287	238	260	309	205	184	107	129	144	102	108	120	140	103	67	86	70	32	116	179	147	1001	184	147	149	175	123	118	3605	813	622
Streptococcus sp. LPB0220	S	2610896	105	220	181	78	76669	59	263	4347	3214	NA	NA	NA	134	226	185	346	329	310	299	304	226	174	145	116	171	98	104	102	153	83	90	131	122	39	153	165	151	1282	184	164	145	154	148	205	3857	1196	1018
Streptococcus salivarius	S	1304	4506	5084	7672	1151	59253	2499	94312	56467	52707	45	NA	NA	6114	8716	7789	10767	10795	9579	11776	11139	9076	6867	3030	8315	9132	6481	5972	6886	6906	6465	6603	7787	8784	80	4075	5204	4863	25939	5243	4907	4037	4592	3567	5122	9880	18428	15790
Streptococcus vestibularis	S	1343	1495	242	23	NA	3816	32	546	1664	47	NA	NA	NA	NA	24	16	44	32	35	49	43	29	17	NA	16	15	NA	NA	NA	NA	NA	NA	16	26	NA	NA	13	13	424	NA	12	NA	12	NA	NA	23	340	273
Streptococcus thermophilus	S	1308	476	37	301	28	920	41	304	615	88	556	NA	NA	2495	3621	4229	6612	8096	8705	8392	9102	6925	3873	13009	46505	51928	38652	41235	42714	42909	39450	39874	45228	48404	16357	715	1211	1018	1391	1351	1307	1166	1373	1126	1303	92	368	248
Streptococcus parasanguinis	S	1318	130	761	158	83	179754	49	2518	4516	1776	NA	NA	NA	187	197	146	255	272	281	262	276	222	151	110	248	347	241	214	202	275	230	202	227	242	NA	205	333	304	1698	295	257	271	245	177	275	3031	1419	1183
Streptococcus mitis	S	28037	122	23	86	76	224562	NA	88	94	54750	162	NA	NA	164	43	258	139	151	135	245	157	162	23	108	84	138	108	70	78	118	76	82	103	118	NA	30	43	60	146	66	74	76	44	43	84	322	59	26
Streptococcus lactarius	S	684066	47	NA	33	NA	4647	NA	30	306	327	NA	NA	NA	84	111	141	39	47	51	20	47	45	28	50	117	78	54	NA	NA	17	NA	NA	NA	NA	NA	89	135	140	87	29	18	14	16	NA	20	192	159	129
Streptococcus australis	S	113107	53	NA	50	28	18167	NA	818	632	396	NA	NA	NA	40	61	67	69	82	82	92	83	60	47	83	60	105	79	65	38	49	71	102	NA	69	NA	87	136	91	348	86	90	73	90	58	86	342	264	207
Streptococcus pneumoniae	S	1313	21	NA	51	NA	26256	NA	NA	31	21160	NA	NA	NA	27	NA	45	NA	24	53	34	40	40	NA	115	NA	29	34	NA	NA	30	NA	NA	NA	NA	NA	NA	NA	22	41	NA	NA	NA	NA	NA	28	40	NA	NA
Streptococcus sobrinus	S	1310	13	60	NA	NA	38	NA	NA	2648	NA	NA	NA	NA	70	73	90	NA	NA	NA	NA	NA	NA	NA	NA	NA	NA	NA	NA	NA	NA	NA	NA	NA	NA	NA	418	63	157	NA	NA	NA	NA	NA	NA	NA	NA	26	24
Enterococcus faecalis	S	1351	80	19	194	16	NA	76	404	4168	80	NA	NA	NA	745	892	798	1163	1015	907	1197	1299	825	795	135	97	113	82	36	53	31	35	58	51	71	NA	153	147	124	65	83	61	49	81	65	100	NA	65	36
Staphylococcus epidermidis	S	1282	18	NA	NA	NA	18	NA	NA	NA	76	447	NA	NA	875	NA	171	840	1174	130	1475	NA	261	202	NA	181	398	206	135	296	173	132	NA	119	65	NA	NA	NA	NA	635	128	161	132	130	125	NA	NA	170	NA
Eubacterium sp. NSJ-61	S	2764325	6112	2511	5356	1535	NA	1188	4642	698	NA	NA	NA	NA	13500	20610	14345	15703	14450	12472	14821	15302	11835	12900	541	7372	8273	5438	4851	4483	4730	3591	3679	4093	3991	125	991	969	745	2095	841	786	622	664	614	820	1946	2052	1386
Blautia massiliensis	S	1737424	2985	49313	58623	60972	56	39514	93703	709559	NA	NA	NA	34	81749	111829	84532	141990	123586	112614	122920	132640	98538	102742	20715	102865	116269	74664	63217	68263	66108	55325	59619	72198	76464	21	140206	147921	132971	102957	122322	118418	103551	117361	102780	122721	737	25212	16498
Blautia sp. SC05B48	S	2479767	208	18550	24976	75402	NA	19569	79009	137096	NA	NA	NA	NA	32004	42723	33530	57174	49783	45428	50073	52850	39627	38670	11239	36055	40391	26061	22868	25296	23977	19665	20997	25759	27021	130	56821	61303	55516	48190	49982	49991	44167	50176	46245	49586	220	12526	8554
Enterocloster clostridioformis	S	1531	42	2865	2533	143898	NA	497	5046	1216	NA	NA	NA	NA	7790	11144	14459	5008	5003	4200	5418	5229	3986	3699	31771	2570	2923	2162	1579	1702	1640	1580	1419	1430	1683	904098	3022	3304	2455	3578	2565	2117	1733	2272	2139	2829	8527040	2647	1991
Vescimonas fastidiosa	S	2714353	161	10259	14817	1721	NA	2817	67186	878	NA	NA	NA	NA	137552	199906	144385	149240	142632	119212	153276	146863	114017	124916	4813	74191	83866	58037	49872	45488	48966	36420	36510	41360	41605	138	81847	80724	61714	77227	64662	55238	46591	55384	54658	81659	266	45893	33095
Clostridioides difficile	S	1496	116	7555	8480	8658	104	1743	24594	4007	NA	NA	NA	NA	20490	28050	22165	29030	26907	26066	27840	29067	21727	22282	3115	15895	17833	11669	9727	9720	10219	8088	8413	9469	9243	26112	16184	17126	14191	18934	14079	11247	10279	10905	10538	13526	5042	9661	6246
Veillonella parvula	S	29466	36	788	10160	186025	128141	82	18577	28423	1388	155	NA	NA	15140	20717	34987	7257	9100	8647	7990	8995	6401	5336	3387	3669	4426	2767	257	205	245	202	207	264	256	15999	6711	7810	7115	6035	4913	4240	3602	3474	3132	3438	NA	5955	5281
Rothia mucilaginosa	S	43675	1769	113	73	92	334822	85	4041	5559	2611	39	NA	NA	213	226	181	290	239	175	233	262	179	157	1055	191	184	109	101	93	156	46	71	100	88	NA	56	73	55	2675	54	34	34	30	20	78	12058	3589	2426
Bifidobacterium longum	S	216816	83	2341	116735	333	5601	19829	194234	52748	197509	20	NA	NA	145521	180590	142734	137618	103052	93674	105760	107096	84848	95744	877706	58224	76452	40729	14122	15347	15231	11677	12227	13750	14505	15	160190	163769	122238	46435	53093	52228	41840	52638	46899	85987	1410	123012	79669
Bifidobacterium breve	S	1685	64	575	4200	8916	198	620	22905	431	88375	NA	NA	NA	1709	2310	1784	1260	1186	1133	1193	1285	881	1270	1747	2018	2601	1755	1094	1037	995	602	890	950	1034	NA	2037	2313	1483	1050	975	916	807	829	791	1118	94	1835	1099
Cutibacterium acnes	S	1747	14	56	67	123	975	77	47	27	20	45546	41	75	5329	406	285	1769	1708	1079	2960	574	2841	969	91	952	1909	1997	381	1480	2372	482	102	327	226	17	71	268	422	2275	2263	2207	443	458	550	2284	105	1411	233
Prevotella buccalis	S	28127	788	18	200	86	NA	1190	NA	NA	NA	NA	NA	NA	NA	23	20	16	17	30	15	25	17	NA	NA	NA	23	NA	NA	NA	NA	NA	NA	NA	NA	1180	553	627	525	1015	646	545	439	450	455	493	NA	686	553
Phocaeicola dorei	S	357276	40	1412977	165566	2245114	15170	63677	785003	139143	NA	NA	NA	23	108815	151053	207067	202857	264388	278011	232858	296467	217627	137960	7349926	2898192	2999142	2248183	2494232	2810127	2857601	2414089	2449999	2981397	3048286	2015503	144709	182641	191746	1488373	266485	225778	214807	187142	171044	116134	221	1028634	903744
Phocaeicola vulgatus	S	821	20	17223426	3720614	4363754	231830	256186	2073280	1635615	NA	68	27	271	490674	688095	866195	876496	1114591	1135978	972255	1227251	890750	623163	776587	117893	124193	90143	98197	107980	110286	91874	93874	113998	117059	4143028	5973822	7269484	7048157	5490211	8462239	7167015	6366985	5961994	5368604	4934875	137	455458	392114
Bacteroides uniformis	S	820	44	1463001	19484	59387	1651	1002692	1705994	170091	NA	64	NA	190	2069185	2862143	3086018	3196262	3716274	3647195	3138595	3862753	2912506	2645053	6601396	22641	25025	18417	19940	22448	22961	18846	19402	22819	23293	681762	23775	28021	26971	2276557	34979	29921	26527	25373	23426	19377	83	2300287	1839393
Porphyromonas somerae	S	322095	29	22	6279	171	NA	84	6082	NA	NA	NA	NA	NA	115	128	161	123	179	146	137	140	103	131	1647	48	34	28	48	52	56	51	42	89	60	5596	16610	18366	15662	9688	16987	15008	11798	12821	11456	16274	NA	66	87
Phocaeicola coprophilus	S	387090	NA	79782	2620	2505	1288	11810	686	2041	NA	NA	NA	18	4276	6132	6951	7681	9240	9603	7943	10299	7286	5305	6686	1345	1606	1112	1027	1196	1270	1044	1004	1192	1095	2043	8297	9300	8159	8603	9174	7899	6638	6503	6180	7238	NA	3287	2401
Phocaeicola salanitronis	S	376805	NA	1221	193	3455	NA	3695	1724	162	NA	NA	NA	NA	2435	3284	3640	3738	4400	4791	3818	4806	3319	2629	490	36	43	22	33	38	48	34	28	44	34	1406	129	121	137	2294	157	131	106	100	94	148	NA	2091	1659
Bacteroides stercoris	S	46506	NA	14384	546687	1317	191	398	1129673	26958	NA	NA	NA	NA	228181	314762	385520	393839	488936	512913	391476	526086	386613	313719	5123	1466	1456	1306	1639	1844	1900	1648	1775	2092	2086	378	935	1100	1148	1940	1323	1139	1063	992	866	896	NA	893	729
Bacteroides caccae	S	47678	NA	983684	511691	520200	5720	253107	113960	771113	NA	NA	NA	119	121933	163136	183890	205755	246645	242948	215399	261689	197301	148071	125650	651352	697697	511765	544754	622033	636126	517758	513346	644574	665741	1624235	923515	1081373	1023937	886957	1214503	1045690	902122	860432	787545	800660	NA	134482	113392
Bacteroides fragilis	S	817	NA	521938	608686	3414268	288477	140517	211444	1116708	NA	30	42	22	125489	173446	195373	206263	248307	252498	210539	267018	197559	158487	916563	81878	82385	64884	70219	75576	79077	62742	64751	80128	80500	5214001	47073	52693	50397	73228	64482	55562	49561	45357	42827	35615	327	17503	15457
Bacteroides xylanisolvens	S	371601	NA	1182754	330507	1348336	710	276945	117589	37989	NA	NA	NA	42	135624	186112	227050	260601	314221	338106	280525	344495	256433	183329	568422	672411	715684	531922	565594	649617	648000	553211	557437	689850	686938	52137	112732	130890	121503	234935	139004	120081	100547	98921	89636	95724	NA	120425	105904
Bacteroides thetaiotaomicron	S	818	NA	892075	209059	67163	279	179846	18450	199427	NA	50	NA	29	79968	109702	128743	142902	172196	176200	146571	185723	137200	104954	54690	13165	14465	10711	11837	13372	13449	11254	11389	13705	14322	3387992	8060	9631	9320	19345	11619	9900	8843	8446	7852	6799	NA	11944	9511
Bacteroides zhangwenhongii	S	2650157	NA	22375	133113	328795	171	1264	168870	60343	NA	NA	NA	NA	232	336	376	403	472	477	398	518	380	310	4180	15648	17577	12032	12536	13395	13993	11521	11293	14157	14610	1027	8074	8926	7708	6663	8591	7150	6113	6241	5605	7798	NA	2001	1467
Bacteroides ovatus	S	28116	NA	6076927	85523	979750	1179	110346	108115	104709	NA	NA	NA	NA	35284	46353	54553	64767	77554	82951	80170	80601	61384	45465	1478422	71817	75611	58221	66111	73674	74509	64807	65118	81159	81824	161926	15323	20013	20725	291681	28073	24844	22647	20236	18675	13910	25	228926	198157
Bacteroides sp. CBA7301	S	2715212	NA	8891	5288	9236	46	926	1326	808	NA	NA	NA	NA	672	952	1065	1141	1517	1440	1222	1627	1094	870	3204	6083	6637	4549	4953	5516	5687	4686	4827	5984	5869	3179	175	202	201	8646	240	179	152	189	170	131	NA	8695	7092
Bacteroides sp. M10	S	2763022	NA	106457	6476	732571	31	2457	2508	7107	NA	NA	NA	NA	2066	2959	3374	3839	4970	5331	5423	5049	3712	2993	92300	2391	2646	1991	2058	2561	2467	2204	2156	2704	2754	978	242	324	249	12993	312	275	243	240	209	229	NA	10691	9455
Bacteroides sp. A1C1	S	2528203	NA	14640	5929	14292	651	17636	16975	4712	NA	NA	NA	NA	31917	44035	48653	51231	60517	61443	51569	65854	49050	41060	76679	7180	7290	6004	6985	8287	8013	6747	7539	8836	8860	3914	478	565	947	46849	2323	1633	2068	1266	1163	177	NA	41386	34686
Bacteroides sp. CACC 737	S	2755405	NA	207603	2000	1346	NA	11727	5185	2054	NA	NA	NA	NA	21502	30519	34225	35850	43352	44684	37356	46126	34292	27862	62004	95	142	54	147	164	113	141	119	156	115	4058	671	790	646	15472	969	657	590	542	539	655	NA	16244	12526
Bacteroides sp. HF-162	S	2785531	NA	66545	2904	2580	NA	13323	20645	5161	NA	NA	NA	NA	87963	121196	128034	138086	162824	157196	137446	171087	130987	111154	77203	3152	3653	2290	2539	2850	2907	2410	2243	2844	2954	19367	2498	2838	2487	36869	2409	2360	1767	1847	1727	2234	NA	33475	29626
Bacteroides sp. KGMB07931	S	2792859	NA	15717	1119	39714	NA	7443	14199	1099	NA	NA	NA	NA	20714	30531	31453	32259	36884	35227	29981	37122	28679	27812	50010	110	112	94	125	131	174	90	89	114	121	15237	753	756	634	39695	653	585	428	707	552	688	NA	39683	30851
Bacteroides sp. ZJ-18	S	2709390	NA	223	365	7475	NA	127	505	157	NA	NA	NA	NA	NA	145	116	240	377	287	281	346	227	126	1793	148	NA	NA	175	144	122	144	112	192	221	32	418	555	546	1237	737	680	500	437	490	371	NA	718	653
Bacteroides sp. KGMB10229	S	2884447	NA	5492	227	2688	NA	5290	15836	1238	NA	NA	NA	NA	11341	15822	17191	18234	21569	21561	17442	22085	16097	13771	38731	NA	NA	NA	NA	NA	NA	NA	NA	NA	NA	1656	NA	NA	NA	11569	NA	NA	NA	NA	NA	NA	NA	12897	10098
Bacteroides eggerthii	S	28111	NA	118032	13274	6019	417	2393	23356	797	NA	NA	NA	NA	9083	12342	14609	15771	19272	19983	17018	20418	15787	11963	521884	9530	10058	7222	7714	8261	8475	6894	6999	8058	8763	2075	13835	17655	17867	1127466	22898	20617	17856	16885	16150	11940	NA	1146624	929242
Bacteroides faecis	S	674529	NA	2935	8599	7305	12	555	175070	57443	NA	NA	NA	NA	1897	2767	3134	3409	3984	4076	3068	4566	2998	2579	632461	359	395	274	316	320	269	278	306	373	340	11954	5167	7145	8038	8769	11782	9742	9624	8279	7803	4830	NA	743	551
Bacteroides caecimuris	S	1796613	NA	10373	7682	13263	11	2146	2788	1026	NA	NA	NA	NA	1197	1669	2025	2104	2706	2919	2551	2901	2260	1514	13337	8672	9242	6705	7292	7963	8405	6984	7339	8695	8714	3247	179	224	191	6842	252	203	171	131	184	131	NA	5313	5182
Bacteroides luhongzhouii	S	2650158	NA	32444	6198	98131	16	1530	1129	2376	NA	NA	NA	NA	1092	1471	1719	1992	2474	2816	2509	2810	2019	1344	19575	8788	8811	7029	7709	8860	8820	7383	7787	9520	9646	581	467	621	794	6659	1200	1108	1042	988	928	441	NA	5042	4257
Bacteroides intestinalis	S	329854	NA	2253	4341	17362	NA	4837	2743	127	NA	NA	NA	NA	2600	3307	4309	4580	5764	5983	4970	6320	4783	3619	1070	2569	2798	2138	2154	2457	2396	1933	1914	2449	2498	2112	2578	3821	4683	14504	8010	6585	6951	5142	5083	2350	NA	6123	5463
Bacteroides salyersiae	S	291644	NA	2788	1371	14831	NA	584	110370	1411	NA	NA	NA	NA	1468	2379	2379	2464	2817	3021	3102	3221	2086	1828	404083	2876	3241	2254	2483	2847	2769	2377	2441	2992	3037	2790	541	662	726	2024	1099	987	914	819	781	624	NA	1136	967
Bacteroides helcogenes	S	290053	NA	654	993	559	NA	101	1907	29	NA	NA	NA	NA	182	254	280	370	486	539	443	585	387	240	605	49	62	33	43	47	33	22	31	37	35	390	441	518	556	888	566	448	395	389	336	575	NA	351	373
Bacteroides cellulosilyticus	S	246787	NA	181991	663	5663304	1049	325800	343715	1269	NA	NA	NA	64	187026	261603	325995	347209	456690	464930	400792	504053	363189	278145	4818	2815448	3015207	2191185	2321005	2607117	2615312	2143299	2152411	2690099	2724592	989	10883	12569	11474	105668	12639	10929	9043	9068	7996	10069	NA	90876	77536
Bacteroides zoogleoformans	S	28119	NA	125	274	1956	NA	361	81	87	NA	NA	NA	NA	240	382	479	496	579	531	452	631	398	318	167	102	125	99	123	148	137	76	86	150	151	41	131	218	298	364	409	367	354	328	253	90	NA	36	26
Bacteroides nordii	S	291645	NA	1541	131	747	13	8673	110	3011	NA	NA	NA	NA	3800	5097	6623	7513	10428	10872	9058	12186	8815	4944	650	131	114	87	70	83	95	66	76	99	98	135	1190	1345	1329	69485	1572	1405	1187	1154	1121	974	NA	56640	51790
Alistipes finegoldii	S	214856	NA	67056	1208012	2862771	NA	262275	104305	1596	NA	NA	NA	25	100504	131175	127435	132371	139933	137614	123420	141255	112809	113536	119064	435756	497836	339346	316833	359148	378152	282426	280909	331995	348462	6371	45013	49091	42144	227177	45510	40959	31847	32957	30547	41289	NA	285041	211339
Alistipes shahii	S	328814	NA	347525	812191	13633	NA	226480	545398	11953	NA	NA	NA	45	690742	914359	908440	904909	946023	949198	808320	962920	750270	775340	90474	387109	438686	303027	276732	317807	336085	249072	248563	290097	305018	145908	3875	4287	3746	285943	4106	3766	2995	2931	2826	3450	NA	430452	318476
Alistipes senegalensis	S	1288121	NA	9750	307447	31578	NA	24169	8149	417	NA	NA	NA	NA	78578	105039	102071	103922	108110	106152	94155	109529	86451	86956	1627	15187	17406	11521	11023	12696	13273	9855	9933	11970	12624	3373	5591	6026	5129	16729	5733	4996	3976	4065	3882	5913	NA	18256	13476
Alistipes onderdonkii	S	328813	NA	102694	57985	19655	12	698066	27253	4174	NA	41	36	683	109726	142281	147145	139857	149049	149726	125804	152757	117667	119248	31333	755822	860039	585351	541434	613744	644924	482091	477262	567591	596079	46726	5023318	5167885	4427232	3366741	4840825	4347684	3444318	3618332	3376782	5392149	NA	1477285	1103942
Alistipes communis	S	2585118	NA	12548	21252	11367	NA	90752	34557	732	NA	NA	NA	148	225198	293932	297992	292017	315130	317300	265681	320901	247286	251958	2598	304063	345168	243704	220738	246686	261959	195598	194840	228782	238215	11125	541653	552939	476974	1132876	508315	465926	366188	380024	356072	582456	NA	1406578	1035696
Alistipes indistinctus	S	626932	NA	156	8076	259	NA	17266	261	3185	NA	NA	NA	NA	22496	29946	30144	28914	31396	30866	27187	32722	24343	25102	NA	9712	11232	7604	6729	8137	8048	5834	6198	7418	7644	2473	699	737	638	12642	780	645	469	554	464	636	NA	18509	13421
Alistipes megaguti	S	2364787	NA	16333	3744	6893	1370	2117	728	33	NA	NA	NA	NA	39476	52897	52822	55225	59354	59590	50908	61279	47613	44887	693	1217	1275	940	907	977	965	732	773	933	958	116	1561	1553	1349	3342	1541	1462	1008	1192	1009	1792	NA	2938	2170
Alistipes sp. dk3624	S	2662363	NA	155	1341	1087	NA	225	246	82	NA	NA	NA	NA	1154	1459	1595	1718	1840	1807	1608	1845	1417	1312	17	368	430	282	278	294	345	217	223	291	294	24	401	451	412	610	477	431	336	316	310	450	NA	537	315
Alistipes dispar	S	2585119	NA	1274	934	635	NA	4324	60479	14	NA	NA	NA	NA	54377	71604	70513	72029	75275	74393	64663	77003	58454	60900	378	6558	7678	5232	4959	5543	5666	4204	4207	4967	5227	472	19140	20030	17369	10933	18519	16634	13070	13860	12844	19483	NA	1522	1129
Parabacteroides merdae	S	46503	NA	1304854	462871	3508	550	96127	200124	345932	NA	NA	NA	40	224232	313999	376564	402965	492118	494400	416276	531077	386001	302953	27490	871242	945220	656818	688550	783938	802886	634267	624898	780978	813554	6152	3584	4429	4037	6632	5090	4174	3803	3491	3421	2958	NA	2795	2574
Parabacteroides distasonis	S	823	NA	225767	611571	1716816	2452	75647	155103	99798	NA	NA	NA	NA	116664	170194	212770	217709	281543	287276	221719	306615	209851	168705	322302	13295	14726	10267	11008	11837	12011	10200	10176	12115	11784	406359	33687	42106	40571	809531	47620	41359	36408	35232	31732	31730	NA	763449	611087
Parabacteroides johnsonii	S	387661	NA	3080	24131	579	NA	1814	8165	1656	NA	NA	NA	NA	722	1115	1229	1395	1703	1762	1608	1802	1345	938	439	513	571	416	433	423	444	363	369	413	435	655	67	84	83	581	97	107	69	66	70	63	NA	352	312
Parabacteroides goldsteinii	S	328812	NA	2518	2190	6909	157	2066	2999	406	NA	NA	NA	NA	696	1147	1372	1624	2021	2204	1849	2263	1725	1061	1459	741	894	675	628	657	709	582	566	727	749	28424	33336	43387	41885	171173	50031	44249	37566	37096	34124	36017	NA	135588	112212
Parabacteroides sp. CT06	S	2025876	NA	22262	1760	80648	NA	4908	33731	584	NA	NA	NA	NA	105401	143937	161725	183457	220400	221237	197894	240367	183064	131756	27426	27862	30564	22470	22021	25345	25118	21307	21245	25688	26716	1657	2763	2937	2559	50648	2746	2262	1734	1796	1731	3048	NA	41219	38998
Odoribacter splanchnicus	S	28118	NA	315279	704141	6249	NA	106985	32180	3971	NA	NA	NA	NA	53884	78691	113703	121557	172845	191175	140824	204012	143037	74084	36173	442	449	296	323	401	413	313	379	462	357	248618	1336	1607	1549	93470	2074	1716	1753	1376	1240	863	NA	95444	76908
Butyricimonas faecalis	S	2093856	NA	658	3355	11812	160	1940	1788	574	NA	NA	NA	NA	4920	7182	9069	9601	10902	12785	10080	12942	7746	5743	1627	3517	4057	2748	2758	3251	3265	2641	2480	3225	3359	201	1384	1926	1777	5137	2003	1863	1647	1664	1576	1400	NA	3962	3093
Butyricimonas virosa	S	544645	NA	59123	1048	632144	NA	40039	3795	89	NA	NA	NA	NA	10238	14212	17103	18727	24101	24445	20842	25927	19886	13786	7586	82568	90672	63218	66429	77884	79047	62944	61815	76336	78806	38	NA	NA	NA	15159	NA	NA	NA	NA	NA	NA	NA	17215	14190
Muribaculum gordoncarteri	S	2530390	NA	205	13073	463	NA	326	109	14	NA	NA	NA	NA	1831	2006	2274	2058	2539	2078	2317	2473	1869	1776	603	304	398	238	216	278	294	235	219	259	253	132	152	207	166	153	197	156	138	135	140	151	NA	39	41
Muribaculum intestinale	S	1796646	NA	NA	1268	944	NA	383	512	NA	NA	NA	NA	NA	462	534	550	623	591	572	507	729	469	504	19	88	69	59	59	55	74	36	54	69	87	2419	1128	1269	1272	1030	1311	1212	998	935	875	981	NA	257	221
Duncaniella dubosii	S	2518971	NA	NA	766	2524	NA	944	346	50	NA	NA	NA	NA	1635	1858	2369	2430	2764	2734	2419	2963	2291	1904	26	1452	1640	1242	1252	1429	1443	1219	1241	1500	1633	313	NA	NA	NA	1102	NA	NA	NA	NA	NA	NA	NA	829	737
Sodaliphilus pleomorphus	S	2606626	NA	1302	58	241	NA	1016	234	1320	NA	NA	NA	NA	432	532	568	467	587	542	514	603	424	442	89	1295	1391	946	959	971	1023	806	835	976	992	14	7182	8162	7164	4762	7697	6654	5234	5472	4984	7185	NA	623	464
Porphyromonas gingivalis	S	837	NA	390	308	476	NA	NA	NA	1301	NA	NA	NA	NA	150	255	331	332	403	399	413	461	344	234	NA	NA	NA	NA	NA	NA	NA	NA	NA	NA	NA	NA	NA	NA	NA	NA	NA	NA	NA	NA	NA	NA	NA	12	NA
Barnesiella viscericola	S	397865	NA	6835	4977	93	212	3057	2774	157	NA	NA	NA	NA	6824	9736	10295	10508	12226	11801	10096	12445	9411	8731	602	4216	4869	3206	3119	3284	3617	2800	2931	3554	3473	2821	3375	4109	3768	13385	4532	3811	3431	3159	3079	3339	NA	11766	9895
Coprobacter secundus	S	1501392	NA	478	103	91	NA	63	333	108	NA	NA	NA	NA	1267	1795	2197	2172	2810	3072	2120	3215	2188	1767	201	149	140	112	136	133	111	157	114	134	157	25	63	40	41	7389	60	46	44	44	40	41	NA	4822	4751
Prevotella copri	S	165179	NA	1320243	1082	3011	14	6934	57	3289391	NA	21	NA	34	NA	16	24	24	28	30	20	28	19	18	696	72	85	45	90	70	88	49	44	77	73	19	160	161	179	6115	218	173	144	165	145	144	NA	6330	5231
Prevotella intermedia	S	28131	NA	198	274	567	25	205	1143	5845	NA	NA	NA	NA	287	384	450	523	669	675	549	731	525	409	353	NA	NA	NA	NA	NA	NA	NA	NA	NA	NA	NA	NA	NA	NA	662	NA	NA	NA	NA	NA	NA	NA	1103	728
Prevotella nigrescens	S	28133	NA	NA	143	294	291	693	NA	NA	NA	40	NA	NA	NA	69	76	82	121	144	114	139	91	NA	161	NA	NA	NA	NA	NA	NA	NA	NA	NA	NA	NA	NA	29	42	119	38	23	25	35	40	NA	NA	NA	NA
Prevotella fusca	S	589436	NA	3594	34	100	NA	NA	NA	NA	NA	NA	NA	NA	82	113	132	192	229	295	286	332	229	81	NA	NA	NA	NA	NA	NA	NA	NA	NA	NA	NA	NA	NA	NA	NA	NA	NA	NA	NA	NA	NA	NA	NA	NA	NA
Prevotella veroralis	S	28137	NA	30	29	NA	627	149	NA	NA	NA	NA	NA	NA	NA	NA	NA	27	NA	20	27	28	31	NA	NA	NA	NA	NA	NA	NA	NA	NA	NA	NA	NA	17	926	1139	1175	2075	1324	1162	915	984	845	1022	NA	454	355
Prevotella sp. Rep29	S	2691580	NA	858	12	NA	NA	1034	NA	31	NA	NA	NA	NA	NA	NA	NA	NA	NA	NA	NA	NA	NA	NA	1115	NA	NA	NA	NA	NA	NA	NA	NA	NA	NA	NA	NA	NA	NA	955	NA	NA	NA	NA	NA	NA	NA	699	646
Paraprevotella xylaniphila	S	454155	NA	15759	979	625	NA	120	1798	39782	NA	NA	NA	NA	773	1068	1185	1248	1540	1588	1205	1701	1188	1047	9023	87	105	55	59	75	65	57	37	60	68	450	192	167	172	1370	185	141	131	114	126	163	NA	1052	990
Faecalibacterium prausnitzii	S	853	NA	692918	1469004	9354	82	611681	3322113	1598457	NA	55	NA	231	648708	890650	749209	954268	887858	851731	816767	928215	699235	762000	87111	599721	703611	471186	375647	387629	393696	311353	330315	378250	383732	2759	588105	661045	508705	576282	488175	443520	376410	444457	385430	616364	73557	373570	251005
Ruminococcus bicirculans	S	1160721	NA	190	733829	115	NA	28045	229277	291	NA	NA	NA	NA	44155	61169	59152	65374	70958	66667	64335	72535	53068	48331	534	33260	36324	25980	21467	22443	24114	18210	19218	25514	24429	NA	326800	383220	340313	509598	309424	272716	235738	274364	296136	287784	NA	294217	228237
Ruminococcus champanellensis	S	1161942	NA	121	661	722	NA	74	1626	13	NA	NA	NA	NA	200849	275310	271307	277980	307349	363809	262660	312079	240261	263189	91	2528	2826	1916	1884	1868	1887	1385	1446	1771	1677	20	4513	5408	4466	7274	4095	3679	2984	3701	3773	4279	NA	5124	4127
Ruminococcus bovis	S	2564099	NA	NA	442	64	NA	12	674	35	NA	NA	NA	NA	2620	3857	2987	3821	3774	3485	3789	3978	3057	3009	14152	204	233	141	138	150	147	121	117	148	162	NA	709	959	662	609	638	587	533	576	533	600	NA	163	126
Ruminococcus albus	S	1264	NA	NA	137	NA	NA	34	474	NA	NA	NA	NA	NA	NA	16	12	22	21	18	10	17	NA	NA	NA	433	443	367	264	290	289	197	240	253	268	NA	750	915	704	668	765	674	566	746	688	705	NA	105	83
Vescimonas coprocola	S	2714355	NA	117579	261163	411	NA	13745	81997	3375	NA	NA	NA	NA	212329	306767	221867	227625	219251	180957	236753	223015	179019	189998	332007	75363	85308	58904	51817	47117	51818	38981	38372	44775	44340	1957	113699	110040	87175	155153	91468	78522	65386	79201	77518	104811	1696	132352	90796
Dysosmobacter welbionis	S	2093857	NA	33777	40875	315753	NA	54594	62111	1153	NA	NA	NA	NA	282791	405869	313654	300698	305057	265814	313164	310996	242908	271842	4331	102480	116489	81748	68853	67422	69700	50742	51881	59281	56147	11743	67371	65538	52581	91194	58789	49730	39888	47490	45591	66335	8049	70599	52167
Dysosmobacter sp. Marseille-Q4140	S	2830675	NA	1349	2709	3297	NA	402	1989	147	NA	NA	NA	NA	5779	8519	6540	6973	6762	5808	7035	6943	5213	5503	1473	7556	8383	5895	4931	4968	5203	3882	3932	4359	4496	509	10118	10221	8124	11183	8659	7269	6126	6869	6703	8943	1381	7270	5334
Flavonifractor plautii	S	292800	NA	109609	17399	254452	NA	4869	58048	3157	NA	NA	NA	NA	44112	63735	48767	51238	50164	44218	52207	52393	40133	42853	8619	27560	30356	21917	19594	18810	19563	14564	14727	16460	16518	120163	41716	43534	33812	47333	35204	29153	24796	28152	27073	38030	23734	32630	23320
Anaerotruncus colihominis	S	169435	NA	3773	15317	47680	NA	1388	5942	136	NA	NA	NA	NA	28196	41033	32260	35312	35726	29313	36844	36644	29130	28762	1870	2936	3418	2157	2059	2072	2028	1585	1816	1851	1905	28522	23509	24046	18199	17424	21025	17549	13847	17769	17065	22045	703	4379	3010
Ruthenibacterium lactatiformans	S	1550024	NA	22791	14240	94410	NA	9164	34645	476	NA	NA	NA	NA	93976	137667	97154	101990	97514	81780	107095	101851	80441	86073	3093	31836	36318	24574	21276	19800	21443	15756	15813	17768	17924	10119	70212	70416	54271	65444	54453	48751	39162	44621	42299	61514	1858	51965	38831
Pusillibacter faecalis	S	2714358	NA	17599	10186	21582	NA	4353	6872	627	NA	NA	NA	NA	21224	32817	23013	22269	21532	18936	22761	22475	17713	19247	399	9200	10127	7740	6286	5820	6269	4422	4540	5375	5057	5000	30244	29595	24323	44851	27732	22625	19219	22934	22322	28419	5682	38629	26479
Oscillibacter sp. NSJ-62	S	2763056	NA	4961	3830	2086	NA	4042	4342	295	NA	NA	NA	NA	13096	19417	14627	13819	14094	12005	14516	14428	11096	12236	7887	19144	21709	15506	13605	13057	13612	10020	10168	11371	11489	445	8217	8286	6192	11432	6906	6044	4765	5921	5764	7929	465	9233	6849
Solibaculum mannosilyticum	S	2780922	NA	4460	991	548	NA	421	1261	301	NA	NA	NA	NA	3640	5562	3979	5009	4449	3748	4449	4503	3447	3440	1891	4125	5009	2936	2703	2427	2541	2113	2163	2446	2324	497	3085	3161	2544	8513	2781	2071	1708	2128	2229	2801	469	9322	6872
Monoglobus pectinilyticus	S	1981510	NA	36	491	508	NA	96	389	286	NA	NA	NA	NA	55878	95914	77489	98720	90174	103200	98273	95754	61625	60589	NA	2622	2606	1932	2001	1552	1729	1583	1781	1584	1714	44	327	336	271	16123	269	218	219	217	209	306	NA	14117	13031
Mageeibacillus indolicus	S	884684	NA	292	239	NA	NA	68	629	122	NA	NA	NA	NA	2972	4285	3375	3498	3621	3104	3709	3787	2853	2753	25	581	640	438	408	392	384	392	418	382	393	NA	818	829	686	1032	850	770	612	765	665	569	NA	495	338
Acutalibacter muris	S	1796620	NA	142	61	130	NA	10	102	33	NA	NA	NA	NA	1453	2130	1945	1971	2213	2092	1914	2178	1559	1671	105	525	658	457	397	327	337	261	290	326	314	NA	257	233	178	229	189	166	125	140	143	183	15	155	109
Fastidiosipila sanguinis	S	236753	NA	NA	42	NA	21	NA	NA	NA	NA	NA	NA	NA	NA	NA	NA	NA	NA	NA	NA	NA	NA	NA	NA	42	33	29	17	30	29	18	17	19	33	NA	NA	NA	NA	16	NA	NA	NA	NA	NA	NA	NA	NA	NA
Anaerostipes hadrus	S	649756	NA	46856	746641	4963	NA	17714	263575	138398	NA	NA	NA	38	256202	335112	300505	559306	488337	471267	484331	515903	374687	316898	102163	202127	212943	166620	152603	164588	157188	133445	148404	187433	190426	62	135375	167931	178204	249653	190566	188258	178533	185599	168244	135426	29390	84988	58688
Anaerostipes caccae	S	105841	NA	33	52	246911	NA	17	40	NA	NA	NA	NA	NA	36	46	35	49	75	90	56	57	35	32	47	50	31	57	40	48	36	35	45	40	36	3735	119	93	112	170	133	81	64	69	102	67	140	93	74
Anaerostipes rhamnosivorans	S	1229621	NA	24	14	107	NA	NA	17	NA	NA	NA	NA	NA	NA	16	NA	18	14	NA	14	16	14	NA	NA	21	NA	NA	12	14	NA	NA	13	15	12	12	48	37	19	33	27	37	28	41	23	31	41	NA	NA
Lachnospira eligens	S	39485	NA	2848	277362	227555	NA	54785	81704	72862	NA	NA	NA	NA	45622	67039	82058	101187	141374	155430	130973	170288	114305	58904	914	74632	74437	67130	80446	76432	83065	88587	88053	101896	89126	NA	27830	35455	38289	83681	45787	38985	38811	40208	39194	27131	3642	30394	27807
Anaerobutyricum hallii	S	39488	NA	44250	210288	29429	NA	90260	731055	324692	NA	33	NA	20	174660	229981	200040	370177	315377	305833	308925	333569	231250	227006	54254	154448	156370	117232	109183	115711	109766	92181	103026	129764	133185	24	256431	293327	302435	351860	314055	305122	286196	289455	256794	202721	117450	102352	67033
Blautia sp. NBRC 113351	S	2877527	NA	64	176	141748	NA	169	568	88	NA	NA	NA	NA	83	136	102	114	161	96	147	133	117	127	74	78	115	67	64	65	63	45	51	70	71	2224	857	926	849	476	756	779	667	736	736	740	158150	76	17
Blautia obeum	S	40520	NA	42130	14663	57174	NA	16034	100943	89339	NA	NA	NA	NA	66059	87177	65885	113895	97785	87004	99095	103896	77554	79628	6344	35131	38855	26055	23787	25153	24931	20423	21703	26160	26547	251	47156	53880	46331	52142	43052	41720	37343	42057	36453	37725	265	23110	15027
Blautia argi	S	1912897	NA	1907	3599	7326	NA	461	3171	807	NA	NA	NA	NA	1168	1838	1776	2208	2263	2231	2278	2395	1652	1408	1112	1470	1648	1230	1120	1238	1146	1025	1084	1322	1171	489	1313	1615	1469	1840	1547	1371	1277	1366	1185	918	1218	561	556
Blautia producta	S	33035	NA	2242	1692	15359	NA	400	11788	843	NA	NA	NA	NA	2908	4561	3276	4080	3815	3494	4028	4119	3114	3133	339	2774	3044	2017	1737	1841	1916	1433	1538	1852	1733	262	1006	1301	1165	1387	1002	913	866	880	854	875	41750	730	509
Blautia pseudococcoides	S	1796616	NA	378	666	1765	NA	264	830	684	NA	NA	NA	NA	562	795	614	814	832	661	739	766	681	592	82	1347	1460	950	925	975	940	804	806	1016	891	169	339	416	328	283	320	299	250	277	277	295	17600	91	65
Blautia hansenii	S	1322	NA	1688	446	3190	NA	1078	2169	457	NA	NA	NA	NA	1564	2209	1800	2683	2549	2420	2536	2597	1952	1964	645	2566	2996	1972	1672	1522	1744	1284	1345	1548	1525	40	1088	1327	946	1131	891	877	886	880	661	843	98	614	413
Blautia liquoris	S	2779518	NA	56	23	108	NA	71	551	1451	NA	NA	NA	NA	1304	1681	1413	2103	2160	1997	2164	2257	1734	1309	NA	289	337	249	197	246	223	177	209	231	233	NA	762	1003	868	711	795	648	579	575	530	637	NA	174	134
Roseburia intestinalis	S	166486	NA	41884	52240	31314	NA	39984	122009	48773	NA	NA	NA	NA	112867	159400	140980	161115	176270	162447	179036	183465	142599	123327	11369	313220	333725	249518	213411	233596	220714	203056	205099	228170	215694	291	159783	201516	174228	185817	169066	153169	132924	147283	127488	135347	115110	72157	60483
Roseburia hominis	S	301301	NA	136335	34303	5504	NA	9984	512617	6284	NA	NA	NA	NA	499507	713657	588687	625094	656603	618775	631961	606137	512408	633373	100433	40563	44954	31541	27732	29382	28544	24092	24174	27787	26606	96	269281	325877	290131	167433	319160	205756	167690	182231	158304	267986	5313	13030	11429
Roseburia sp. NSJ-69	S	2763062	NA	8095	7310	1992	NA	3787	11555	4110	NA	NA	NA	NA	4176	5451	5399	6699	7229	6858	7135	7811	5829	4394	1334	15323	15102	12557	9898	11731	10619	10164	10683	12022	11686	NA	10857	14727	12722	10562	12726	12084	11005	11936	10475	8637	329	1403	1232
[Ruminococcus] torques	S	33039	NA	52613	27034	13654	NA	36272	200824	93238	NA	NA	NA	NA	116759	154656	124628	209818	187339	170462	189424	200586	147943	143578	21978	63484	70179	48271	42260	46126	44657	37892	39536	46699	48137	130	40797	48850	44009	55451	43513	42132	37727	40158	36975	31942	6694	23570	17089
[Ruminococcus] gnavus	S	33038	NA	12383	24915	87665	NA	4138	74950	10097	NA	NA	NA	NA	45809	64701	58136	56149	56992	49960	58226	60601	45318	41854	12322	29676	31542	23780	20670	21494	20485	18095	18647	21593	20810	65880	19353	23200	20019	18236	18573	18102	16229	18457	17309	18518	23803	5308	3889
Coprococcus comes	S	410072	NA	57636	24023	28367	NA	23267	208557	99348	NA	NA	NA	NA	80791	104544	82986	144544	128028	113410	128366	136466	101449	99745	14785	127255	142091	95986	78799	87760	84218	70876	75826	89683	93929	86	56577	70345	57482	83612	54752	51303	44762	50585	44676	46244	839	48189	42845
Coprococcus catus	S	116085	NA	12604	18281	23993	NA	9428	45693	11514	NA	NA	NA	NA	30373	41011	31967	53967	48806	42812	46779	51510	37947	38498	31844	30121	33858	22816	19328	21333	20139	16999	18149	21530	22240	125	41393	51531	42140	42274	40860	39251	34318	39065	33552	35803	6936	13989	8883
Coprococcus sp. ART55/1	S	751585	NA	2675	5274	2995	NA	1196	21494	4784	NA	NA	NA	NA	110975	146205	151147	186703	209327	261640	159609	203559	150149	146327	1702	13650	14265	10284	9438	10297	9973	8365	8465	9672	9562	181	302366	386387	329443	248884	274213	227471	197890	227577	195772	237881	605	55838	37160
Coprococcus eutactus	S	33043	NA	1706	2970	950	NA	764	3327	1513	NA	NA	NA	NA	11101	14183	14586	18498	20311	24695	17177	20845	15591	14017	848	5417	5832	4519	4108	4193	4029	3693	3620	4315	4219	41	23002	28604	24658	19999	21159	17661	15039	17686	15692	17300	NA	4916	3464
Dorea longicatena	S	88431	NA	91506	15568	27610	NA	40018	185228	259641	NA	NA	NA	NA	132519	177075	150812	245826	232897	217076	218685	245573	181273	162590	40624	112470	120687	84218	71382	76808	73224	60327	66127	80142	81076	14	82816	101438	85142	173166	80550	76926	68278	76386	66378	66680	85	106081	78747
Enterocloster bolteae	S	208479	NA	17378	8670	1473931	NA	4654	37878	1686	NA	NA	NA	NA	6339	9348	8401	8907	8982	8085	8689	9222	7008	6941	38585	4946	5698	3975	3286	3428	3479	2759	2682	3241	3206	23777	6119	7144	5891	6125	5820	4939	4312	4814	4599	5364	963612	2230	1612
[Clostridium] scindens	S	29347	NA	30242	4370	246180	NA	983	5326	5608	NA	NA	NA	NA	4072	5602	4905	6366	5698	5107	5965	5874	4407	4530	804	5965	6473	4568	4150	4590	4453	3759	3793	4303	4227	1122	3706	4440	3556	4129	3308	2920	2568	2860	2487	3027	6938	1871	1500
Lachnoclostridium sp. YL32	S	1834196	NA	2550	2397	214265	NA	367	3772	342	NA	NA	NA	NA	5615	8174	6910	6974	6971	5969	7804	7600	5926	5279	2606	4317	4218	3125	2870	3016	3062	2480	2423	2696	2804	30015	2542	3453	2425	2816	2421	2245	1747	2130	2104	2362	14298933	1101	750
Lachnoclostridium phocaeense	S	1871021	NA	220	1167	2672	NA	85	1692	120	NA	NA	NA	NA	2040	3024	2176	2346	2247	1995	2449	2301	1826	1968	154	1829	1975	1429	1215	1153	1275	973	894	1033	1074	NA	2315	2533	2095	1961	1967	1802	1627	1674	1599	1832	259	1119	758
[Clostridium] hylemonae	S	89153	NA	2001	706	1047	NA	331	4738	327	NA	NA	NA	NA	2512	3502	2785	3426	3240	2948	3383	3689	2749	2631	1812	3785	4268	2897	2685	2567	2616	2041	2124	2477	2531	327	1507	1701	1388	5323	1436	1400	1069	1145	1229	1278	6457	3985	3552
Faecalicatena sp. Marseille-Q4148	S	2823316	NA	2786	8494	8336	NA	1921	21492	1148	NA	NA	NA	NA	42641	61620	46078	52461	50247	42646	49922	50910	41362	42991	2403	54324	64551	42074	36378	35330	35542	29590	29101	32208	31959	259	15690	17199	13842	10735	13040	11169	8848	10855	9949	13363	1518	2539	1805
Sellimonas intestinalis	S	1653434	NA	111	3782	135341	NA	123	717	89	NA	NA	NA	NA	462	610	565	798	640	656	845	769	554	529	89	2043	2454	1419	1293	1468	1379	1103	1124	1250	1203	50	546	652	488	454	402	424	374	413	407	445	6901	144	98
Lacrimispora saccharolytica	S	84030	NA	280	734	282	NA	218	720	1100	NA	NA	NA	NA	345	426	391	495	501	419	435	533	426	367	91	978	1108	773	639	635	678	529	618	582	630	138	113	128	96	285	120	89	82	89	88	108	195	234	177
Novisyntrophococcus fermenticellae	S	2068655	NA	40	299	328	NA	73	590	927	NA	NA	NA	NA	1063	1509	1145	1660	1732	1548	1810	1727	1368	1208	38	309	263	230	182	211	209	184	191	196	229	NA	505	677	576	1230	564	491	376	474	383	438	NA	695	603
Pseudobutyrivibrio xylanivorans	S	185007	NA	NA	250	296	NA	149	446	20	NA	NA	NA	NA	165	206	166	245	231	238	255	296	198	165	28	77	81	61	47	59	88	74	58	72	58	NA	278	408	306	200	282	270	195	295	226	337	22	25	10
Anaerotignum propionicum	S	28446	NA	390	131	64	NA	NA	335	NA	NA	NA	NA	NA	841	1247	830	689	697	629	834	809	526	661	153	136	116	105	84	84	88	67	54	73	67	NA	74	82	51	23	41	34	23	42	44	39	NA	NA	NA
Lachnoanaerobaculum umeaense	S	617123	NA	143	58	89	152	31	205	74	79	NA	NA	NA	61	76	81	115	140	110	121	129	84	60	22	95	121	84	69	76	56	85	107	83	78	NA	15	33	29	62	13	12	11	28	11	20	33	36	38
Butyrivibrio proteoclasticus	S	43305	NA	NA	58	NA	NA	54	NA	NA	NA	NA	NA	NA	NA	NA	NA	46	NA	NA	NA	NA	NA	NA	NA	NA	NA	NA	NA	NA	NA	NA	NA	NA	NA	NA	NA	NA	NA	NA	NA	NA	NA	NA	NA	NA	NA	NA	NA
Intestinimonas butyriciproducens	S	1297617	NA	41922	41404	1307	NA	1949	17846	1368	NA	NA	NA	NA	91500	133613	100649	89620	88495	74447	96713	91317	70641	80172	644	22163	24454	17835	14499	14180	15283	10985	11271	12525	12374	3624	89278	90556	75741	62071	82362	70991	58694	61925	57424	84056	4841	21737	15247
Massilistercora timonensis	S	2086584	NA	835	1958	1088	NA	201	5069	1579	NA	NA	NA	NA	3065	4094	3239	3764	3760	3228	3676	3924	3080	3110	435	6050	6691	4439	3970	4062	4194	3278	3245	3684	3733	126	1488	1601	1090	1711	1121	1055	780	1099	1013	1271	204	1223	733
Flintibacter sp. KGMB00164	S	2610895	NA	1505	555	28014	NA	214	1442	133	NA	NA	NA	NA	2150	2938	2359	2619	2499	2106	2294	2554	1815	2087	77	1174	1344	987	856	757	834	603	626	670	711	293	1334	1440	1085	1371	1181	979	822	980	912	1235	1455	870	591
Emergencia timonensis	S	1776384	NA	24	43	79	NA	NA	249	42	NA	NA	NA	NA	26	41	NA	41	40	52	43	25	33	31	NA	18	14	14	16	12	16	NA	NA	15	18	NA	NA	12	NA	22	13	NA	NA	19	NA	NA	NA	NA	NA
Mogibacterium diversum	S	114527	NA	NA	14	101	12454	20	75	64	NA	NA	NA	NA	166	245	262	458	317	461	388	439	256	250	13	198	205	151	146	119	185	172	164	183	157	18	206	261	222	717	257	218	232	242	183	195	258	379	230
Clostridium sp. M62/1	S	411486	NA	18616	14105	2747	NA	5474	97182	2933	NA	NA	NA	NA	143932	205847	160878	161848	164837	136839	169533	170002	131058	136765	16741	55192	60605	39574	34805	36672	36718	28512	28420	32189	30647	686	30748	33487	26116	29749	24579	22208	17011	21182	19972	27422	68226	15565	11326
Clostridium sp. SY8519	S	1042156	NA	213	474	3641	NA	482	2992	1104	NA	NA	NA	NA	335	472	315	446	496	455	453	477	378	369	260	5953	6715	4382	3919	4082	4450	3409	3442	4048	3768	NA	2889	3076	2264	1816	2243	1958	1552	1991	1849	2279	NA	507	436
Clostridium sp. C1	S	1155388	NA	NA	302	1837	NA	253	51	591	NA	NA	NA	NA	25	28	52	68	45	59	67	89	62	26	NA	138	93	94	122	57	118	98	101	119	127	NA	513	735	874	1277	1194	1110	1198	1072	880	567	3817	109	122
Clostridium perfringens	S	1502	NA	16	1727	89	57055	112	344	530	NA	NA	NA	NA	61	114	197	151	163	181	188	166	83	68	13	116	106	80	106	123	83	94	78	125	101	NA	406	438	411	439	376	345	342	355	326	407	1692	79	59
Clostridium cadaveris	S	1529	NA	28	595	72	NA	165	107	152	NA	NA	NA	NA	7162	10351	8200	8810	8228	7242	8657	8817	6806	7048	28	864	900	631	560	482	537	375	395	546	433	15	24793	25132	20456	14955	20725	17540	15260	17322	16514	21273	134	1415	1061
Clostridium septicum	S	1504	NA	NA	78	16	NA	NA	NA	NA	NA	NA	NA	NA	NA	44	51	149	107	150	85	128	NA	NA	NA	NA	NA	NA	NA	NA	NA	NA	NA	NA	NA	NA	NA	NA	NA	NA	NA	NA	NA	NA	NA	NA	NA	NA	NA
Hungatella hathewayi	S	154046	NA	199	185	105997	NA	20	76	39	NA	NA	NA	NA	373	597	456	520	540	465	477	523	403	409	319	67	62	54	40	40	37	19	39	37	44	1050	1681	1960	1631	7707	1807	1507	1161	1306	1102	1254	17389	6592	4664
Butyricicoccus sp. GAM44	S	2109686	NA	23	21	NA	NA	71	601	35	NA	NA	NA	NA	159	191	114	148	180	132	199	177	132	170	NA	171	234	179	103	111	122	101	110	97	122	NA	11	NA	NA	92	14	13	NA	NA	NA	NA	NA	99	83
Romboutsia ilealis	S	1115758	NA	NA	555	NA	NA	145	NA	1091	NA	NA	NA	NA	374	606	782	1164	1053	1435	989	1276	659	573	NA	234	252	174	288	205	250	220	304	417	469	NA	128	133	164	5206	247	215	255	230	195	112	NA	1722	1228
Romboutsia sp. CE17	S	2724150	NA	NA	16	NA	NA	25	11	91	NA	NA	NA	NA	NA	22	30	55	30	64	32	48	17	29	NA	NA	15	18	NA	14	16	14	17	NA	27	NA	NA	NA	NA	214	28	18	25	18	22	26	NA	40	25
Romboutsia hominis	S	1507512	NA	NA	12	NA	NA	NA	NA	NA	NA	NA	NA	NA	NA	NA	NA	NA	NA	NA	NA	NA	NA	NA	NA	NA	NA	NA	NA	NA	NA	NA	NA	NA	NA	NA	NA	NA	NA	30	NA	15	NA	NA	NA	NA	NA	NA	NA
Terrisporobacter sp. MCA3	S	2813371	NA	NA	74	NA	NA	121	NA	656	NA	NA	NA	NA	36	38	41	81	88	92	83	78	52	40	NA	131	137	74	87	120	125	94	112	149	152	NA	42	51	44	206	78	78	63	100	57	48	NA	49	51
Eubacterium sp. MSJ-33	S	2841528	NA	1781	1448	85	NA	192	916	362	NA	NA	NA	NA	9335	14486	11697	11254	11821	12121	12198	12176	9117	8820	68	1400	1442	1121	1002	1035	979	846	833	1107	1046	NA	525	606	494	2156	494	431	450	445	437	404	455	2118	1877
Eubacterium sp. c-25	S	2841037	NA	84	292	322	NA	250	927	26	NA	NA	NA	NA	217	296	243	343	294	205	251	276	229	183	29	1169	1196	809	733	780	726	591	603	676	783	NA	2172	2010	1810	1347	1685	1570	1244	1493	1345	1824	15	232	156
Eubacterium limosum	S	1736	NA	311	738	7257	NA	125	695	177	NA	NA	NA	NA	1093	1730	1208	1573	1629	1289	1526	1498	1145	1276	51	1421	1495	1075	987	1046	951	758	768	909	914	49	319	307	251	823	314	244	184	281	181	277	1502	830	566
Eubacterium callanderi	S	53442	NA	282	343	79258	NA	130	375	44	NA	NA	NA	NA	845	1256	943	1032	1141	965	1141	1028	873	827	116	463	489	356	327	315	303	266	250	275	301	NA	153	188	123	412	116	106	97	134	95	153	NA	390	282
Eubacterium maltosivorans	S	2041044	NA	328	213	5060	NA	119	567	201	NA	NA	NA	NA	2888	4763	3440	2799	2565	2203	3108	2983	2120	2468	141	545	567	456	374	330	354	239	310	301	335	292	338	384	276	316	317	258	225	331	226	345	NA	157	113
Christensenella minuta	S	626937	NA	214	1621	106	NA	271	1052	3919	NA	NA	NA	NA	8206	11186	8640	9535	10091	8127	10626	10305	8152	7265	119	1937	2109	1439	1329	1334	1379	1155	1143	1337	1433	17	3548	4494	4045	5383	3656	3105	2592	2712	2450	2642	NA	3571	2861
Christensenella sp. Marseille-P3954	S	2086585	NA	146	657	382	NA	167	607	65	NA	NA	NA	NA	4460	6356	4626	4989	4941	3960	5428	5051	4020	4106	NA	2438	2850	1891	1523	1578	1712	1173	1194	1288	1399	22	928	905	729	1348	724	613	523	636	628	818	52	1204	856
Faecalibacillus intestinalis	S	1982626	NA	7695	35943	800	NA	7551	166556	103820	NA	NA	NA	NA	2553	4270	4521	7360	6732	8372	7133	8121	4608	3600	15399	15202	12953	13536	16585	15598	15856	13633	16431	21931	21628	NA	11797	16840	19351	36256	30455	27129	30229	26927	24255	10277	4079	4176	3852
[Clostridium] innocuum	S	1522	NA	5898	21622	37937	NA	702	16490	830	NA	NA	NA	NA	14374	21548	15092	16711	15336	13162	16810	16566	12652	13704	2554	9543	11267	7589	6669	5964	6368	4919	5042	5428	5505	7661	4980	5328	4479	6144	4581	3897	3540	3844	3592	4526	35754	3898	2752
Faecalitalea cylindroides	S	39483	NA	3725	2896	2375	56	1816	9105	4466	NA	NA	NA	NA	5716	8237	6525	8123	7427	6480	7577	7701	6240	6199	1245	50417	57239	37563	33024	32485	33184	26135	26204	30487	31065	240	13368	14706	11787	24952	11216	10186	8845	10238	9723	11486	5062	23470	17244
Longicatena caecimuris	S	1796635	NA	857	1188	438947	NA	500	2665	671	NA	NA	NA	NA	1068	1558	1192	1538	1433	1258	1448	1523	1241	1103	170	2848	3114	2008	1796	1793	1817	1648	1545	1831	1833	13	2582	3078	2506	2377	2531	2354	1925	2153	2027	2201	2325	927	652
Amedibacterium intestinale	S	2583452	NA	594	308	602	NA	155	1732	902	NA	NA	NA	NA	688	992	783	1012	1174	993	1166	1129	860	819	662	1410	1504	1188	922	952	947	724	755	1000	910	29	726	892	878	957	965	1001	866	996	900	570	12629	285	174
Intestinibaculum porci	S	2487118	NA	363	92	NA	NA	NA	109	11	NA	NA	NA	NA	75	134	101	86	86	98	114	129	73	83	17	126	147	116	102	97	90	87	87	91	100	NA	97	106	86	98	106	121	93	99	72	94	NA	24	34
Faecalibaculum rodentium	S	1702221	NA	20	19	28	NA	NA	60	16	NA	NA	NA	NA	35	61	41	69	66	75	59	67	51	60	NA	63	80	49	46	71	36	30	31	57	41	NA	24	37	39	29	32	21	16	37	26	46	NA	11	NA
Turicibacter sp. H121	S	1712675	NA	274	351	250	NA	675	12	12810	NA	NA	NA	NA	1156	1454	1385	2733	2451	2600	2583	2899	1710	1362	NA	337	404	327	356	357	337	327	353	397	501	NA	39	21	76	5691	59	49	51	56	44	NA	NA	3794	2345
Veillonella sp. S12025-13	S	2682455	NA	163	5863	466	127435	84	11763	10815	18517	NA	NA	NA	992	1389	1414	1393	1600	1485	1303	1670	1190	845	1960	393	448	390	362	311	468	336	276	383	457	534	607	741	793	9691	968	783	762	775	714	645	25	5732	4965
Veillonella nakazawae	S	2682456	NA	273	5480	939	334756	69	19641	25753	12693	NA	NA	NA	2538	3771	3884	3604	4224	4010	4256	4134	3105	2956	2625	970	1079	978	853	812	1035	781	805	796	1039	1016	1185	1844	1598	12537	2287	1635	1509	1432	1515	1258	34	7164	6375
Veillonella dispar	S	39778	NA	102	1864	543	87024	NA	5888	9911	3593	NA	NA	NA	616	1010	997	938	994	860	941	1143	687	640	1272	223	255	179	170	165	204	152	184	225	188	287	403	467	419	2626	513	402	467	418	296	284	NA	1485	1272
Veillonella atypica	S	39777	NA	138	397	245	96342	53	23395	12861	15679	NA	NA	NA	1514	2095	3823	212	306	254	146	234	156	108	2865	846	1184	858	156	155	148	184	135	152	188	38390	856	1285	1048	1259	657	579	455	434	400	371	16	1309	1070
Veillonella rodentium	S	248315	NA	NA	78	1901	1427	NA	321	176	22	NA	NA	NA	56	76	130	17	34	23	20	25	11	19	50	16	15	NA	NA	NA	NA	NA	NA	NA	NA	95	30	50	NA	59	NA	NA	23	NA	NA	NA	NA	25	37
Megasphaera elsdenii	S	907	NA	425	15	NA	NA	114	NA	121	NA	NA	NA	NA	NA	NA	NA	30	NA	NA	22	NA	17	22	208	NA	NA	NA	NA	NA	NA	NA	NA	NA	NA	NA	NA	NA	53	NA	NA	78	NA	NA	NA	NA	NA	NA	NA
Phascolarctobacterium faecium	S	33025	NA	NA	4995	NA	NA	NA	123197	NA	NA	NA	NA	NA	670878	921315	835900	781123	821811	658960	824719	799379	604537	646507	NA	12	NA	NA	NA	NA	11	NA	NA	10	NA	212381	112	93	66	84	68	76	45	63	55	91	NA	35	NA
Streptococcus sp. oral taxon 061	S	712623	NA	NA	17	NA	24524	19	68	194	855	NA	NA	NA	111	140	123	242	252	217	236	257	157	97	40	59	45	25	41	32	56	39	40	28	28	NA	NA	NA	NA	81	22	NA	18	20	NA	16	171	44	48
Streptococcus sp. oral taxon 431	S	712633	NA	NA	13	NA	16931	NA	64	72	525	NA	NA	NA	22	49	56	90	69	92	86	92	89	42	31	17	20	17	16	20	48	24	16	22	21	NA	NA	NA	26	62	19	NA	26	NA	NA	21	105	20	33
Streptococcus sp. HSISS1	S	1316410	NA	NA	576	NA	10545	NA	2198	1060	2926	NA	NA	NA	NA	NA	NA	NA	NA	NA	NA	NA	NA	NA	NA	NA	NA	NA	NA	NA	NA	NA	NA	NA	NA	NA	NA	NA	NA	1004	NA	NA	NA	NA	NA	NA	NA	NA	NA
Streptococcus acidominimus	S	1326	NA	79	1224	NA	NA	NA	NA	20	NA	NA	NA	NA	16	NA	NA	22	14	22	23	29	NA	21	NA	NA	NA	NA	NA	NA	NA	NA	NA	NA	NA	NA	NA	14	NA	179	NA	NA	NA	NA	NA	NA	NA	183	105
Streptococcus suis	S	1307	NA	244	362	2986	255	64	842	286	16	NA	NA	NA	3552	5002	3629	4431	4940	4013	4670	4921	4184	3369	35	1085	1357	893	972	880	815	717	600	722	674	NA	219	255	254	1456	223	152	129	201	119	194	NA	1300	1099
Streptococcus lutetiensis	S	150055	NA	NA	1274	NA	NA	466	1438	1067	NA	NA	NA	NA	94	115	93	71	147	91	112	121	113	82	NA	200	167	165	230	123	191	183	103	138	230	NA	137	233	174	262	192	106	207	193	110	150	NA	NA	NA
Streptococcus ruminantium	S	1917441	NA	NA	348	NA	NA	NA	NA	NA	NA	NA	NA	NA	NA	NA	NA	41	NA	53	NA	36	NA	NA	NA	83	72	80	69	61	58	41	45	72	48	NA	NA	NA	NA	450	NA	NA	NA	NA	NA	NA	NA	416	550
Streptococcus oralis	S	1303	NA	65	63	32	90437	23	290	458	2463	481	NA	NA	141	103	520	172	187	211	267	245	171	132	57	145	174	103	68	125	117	118	103	125	112	109	NA	56	50	198	26	32	21	31	16	72	360	159	108
Streptococcus mutans	S	1309	NA	NA	37	NA	385	NA	11	3813	NA	13	NA	NA	NA	NA	NA	NA	NA	NA	NA	NA	NA	NA	NA	NA	NA	NA	NA	NA	NA	NA	NA	NA	NA	NA	12	27	NA	224	15	16	13	13	NA	12	21	148	95
Streptococcus infantarius	S	102684	NA	NA	125	NA	NA	NA	NA	NA	NA	NA	NA	NA	NA	NA	NA	NA	NA	NA	NA	NA	NA	NA	NA	NA	NA	NA	NA	NA	NA	NA	NA	NA	NA	NA	NA	NA	NA	NA	NA	NA	NA	NA	NA	NA	NA	NA	NA
Streptococcus parasuis	S	1501662	NA	NA	62	36	119	NA	208	NA	NA	NA	NA	NA	45	125	108	92	124	144	114	132	76	84	NA	NA	NA	NA	NA	NA	NA	NA	NA	28	28	NA	29	26	23	39	31	NA	NA	34	NA	NA	NA	NA	NA
Streptococcus agalactiae	S	1311	NA	NA	507	199	6697	261	737	NA	633	NA	NA	NA	4847	7655	8493	9450	11619	12128	11403	13180	7929	5470	NA	935	744	363	845	703	308	452	677	660	796	NA	2950	3711	3815	13877	5026	4859	4469	4482	4530	2390	NA	9217	6969
Streptococcus gordonii	S	1302	NA	11	17	70	45136	NA	89	2569	109	39	NA	NA	76	100	124	142	147	158	130	142	111	75	NA	26	46	41	51	38	38	33	31	50	62	38	67	82	86	431	95	72	58	73	50	66	63	379	290
Streptococcus sanguinis	S	1305	NA	NA	15	177	6765	15	75	360	39	147	NA	NA	133	129	244	128	153	154	153	171	138	133	44	43	36	49	16	42	33	16	17	31	42	NA	16	NA	28	154	49	42	23	15	23	36	1273	119	94
Streptococcus ilei	S	1156431	NA	NA	34	NA	12743	NA	534	400	273	NA	NA	NA	34	73	38	90	64	91	82	81	53	47	44	47	72	41	NA	40	64	NA	NA	85	56	NA	72	55	38	146	25	69	20	48	30	NA	263	121	88
Streptococcus canis	S	1329	NA	25	14	NA	46	19	513	113	NA	NA	NA	NA	228	308	271	414	414	376	373	431	369	280	23	55	60	55	40	47	62	64	61	91	62	NA	27	47	59	143	54	66	48	46	29	NA	NA	76	39
Lactococcus cremoris	S	1359	NA	120	30	3129	51	172	392	353	NA	43	NA	NA	358	616	634	951	1187	1183	1218	1330	874	537	219	445	410	379	306	364	333	255	284	348	370	NA	945	1083	1041	1069	1175	1023	1038	1103	1024	763	NA	168	125
Enterococcus faecium	S	1352	NA	1308	6000	3780	NA	1901	4707	1240	NA	NA	NA	NA	16933	21768	17889	19644	18710	16150	17744	18799	14661	16353	1001	3041	3340	2941	1728	1854	2269	1668	1397	1726	1629	771	4232	3998	3523	3302	3179	3100	2217	2789	2496	3518	1561	1619	973
Enterococcus cecorum	S	44008	NA	NA	168	308	NA	NA	106	18	NA	NA	NA	NA	84	182	177	237	254	215	198	299	170	138	NA	46	30	42	NA	26	22	22	26	30	22	NA	66	60	68	50	60	58	51	78	56	69	NA	NA	NA
Granulicatella adiacens	S	46124	NA	NA	49	13	26255	NA	342	312	378	17	NA	NA	54	37	42	65	62	58	81	90	63	32	177	39	71	39	33	24	47	19	24	43	33	23	NA	11	NA	35	20	NA	NA	21	NA	13	54	20	NA
Dolosigranulum pigrum	S	29394	NA	15	16	NA	13	NA	NA	NA	52	51	NA	NA	NA	NA	12	NA	NA	NA	NA	NA	NA	NA	21	NA	NA	NA	NA	NA	NA	NA	NA	NA	NA	NA	NA	NA	NA	NA	11	NA	NA	NA	NA	NA	NA	NA	NA
Abiotrophia defectiva	S	46125	NA	NA	44	14	2289	NA	NA	NA	NA	15	NA	NA	NA	NA	15	NA	NA	NA	NA	NA	NA	NA	24	32	29	12	21	11	17	12	16	14	NA	NA	NA	NA	NA	NA	NA	NA	NA	NA	NA	NA	NA	NA	NA
Latilactobacillus sakei	S	1599	NA	NA	26	NA	NA	244	NA	286	NA	57	NA	NA	197	194	372	484	662	813	622	817	535	285	NA	NA	30	134	NA	16	22	NA	NA	NA	NA	NA	NA	NA	NA	36	NA	NA	NA	NA	NA	NA	NA	NA	NA
Ligilactobacillus ruminis	S	1623	NA	18	16	72	NA	123	84	185	860	NA	NA	NA	97	102	64	172	159	147	162	178	102	110	12	769	834	648	508	558	545	473	533	607	585	NA	261	388	324	256	344	357	251	320	241	257	NA	42	29
Peribacillus psychrosaccharolyticus	S	1407	NA	NA	134	NA	NA	NA	NA	NA	NA	NA	NA	NA	NA	NA	NA	NA	NA	NA	NA	NA	NA	NA	NA	NA	NA	NA	NA	NA	NA	NA	NA	NA	NA	NA	NA	NA	NA	NA	NA	NA	NA	NA	NA	NA	NA	NA	NA
Gemella haemolysans	S	1379	NA	NA	46	110	44780	NA	NA	NA	2629	12	NA	NA	21	NA	49	NA	11	NA	NA	NA	NA	NA	48	NA	NA	15	NA	NA	NA	NA	NA	NA	14	NA	NA	NA	NA	33	NA	NA	NA	13	NA	NA	NA	NA	NA
Gemella sanguinis	S	84135	NA	NA	32	NA	66238	NA	91	80	12	NA	NA	NA	NA	17	20	19	30	38	24	48	16	NA	36	21	22	23	42	32	54	33	89	27	49	NA	NA	22	28	35	48	34	55	48	41	NA	NA	15	NA
Finegoldia magna	S	1260	NA	30	63	225	86	NA	NA	NA	81	29	NA	NA	77	27	48	24	18	30	31	37	23	17	119	NA	NA	NA	NA	NA	NA	NA	NA	NA	NA	59	16	17	13	14	19	27	18	16	22	NA	NA	NA	NA
Murdochiella vaginalis	S	1852373	NA	284	13	NA	NA	NA	57	27	NA	NA	NA	NA	23	36	48	41	51	26	52	43	25	47	NA	60	59	49	35	18	29	29	17	30	37	NA	NA	NA	NA	53	NA	NA	NA	NA	NA	NA	NA	89	69
Bifidobacterium catenulatum	S	1686	NA	11	153501	18	NA	1491	37935	1086	6123	NA	NA	NA	329	588	500	647	493	495	508	497	367	406	42145	1860	2160	1328	1085	1249	1172	945	1166	1177	1265	NA	2895	2988	2284	3130	1691	2058	1494	1867	1809	3220	NA	2558	1876
Bifidobacterium pseudocatenulatum	S	28026	NA	78	11254	16	NA	3592	780192	1351	80845	18	NA	64	300	435	300	397	428	364	433	387	272	230	634232	41127	50996	30808	24579	27709	27903	21556	23631	27070	29157	NA	46379	49970	36708	61030	31007	31088	24863	31352	28648	50890	207	62978	46097
Bifidobacterium adolescentis	S	1680	NA	1272	2882	429	33	417398	184670	357542	2320	32	NA	104	36743	47360	31347	55158	41820	38485	44820	44145	34975	39737	186719	68846	84393	53911	41180	45882	45153	36333	39787	47226	46783	NA	153529	161741	119259	162083	105002	103232	80762	100795	90920	172499	74	178778	101059
Bifidobacterium angulatum	S	1683	NA	13	312	118	NA	308	380	140	117	NA	NA	NA	56	85	50	88	92	71	79	90	73	66	4474	123	146	98	73	81	70	71	80	70	85	NA	32228	33969	23679	29606	20547	20278	16568	20905	19866	36585	NA	27992	15355
Bifidobacterium animalis	S	28025	NA	NA	248	NA	NA	NA	31	46	NA	NA	NA	NA	254	284	209	314	247	268	259	315	199	198	4236	NA	10	NA	NA	NA	NA	NA	NA	NA	NA	5246	NA	23	NA	34	NA	NA	18	NA	NA	NA	NA	37	30
Bifidobacterium bifidum	S	1681	NA	NA	185	NA	10	64	981	4665	63639	NA	NA	NA	2611	3088	2704	199	157	166	154	151	118	99	108552	1787	2187	1229	53	63	56	45	34	35	42	NA	3636	4328	2561	323	105	119	61	115	72	163	NA	2541	1388
Bifidobacterium dentium	S	1689	NA	17	111	183	281	51	55	2772	17	NA	NA	NA	35	32	37	27	16	43	25	34	21	12	42	31	28	32	33	31	21	21	40	33	36	233	37	42	40	954	25	26	22	16	19	51	NA	1368	851
Bifidobacterium scardovii	S	158787	NA	NA	28	NA	NA	10	NA	1022	NA	NA	NA	NA	12	NA	15	NA	NA	NA	11	NA	10	12	40	NA	NA	NA	NA	NA	NA	NA	NA	NA	NA	NA	NA	NA	NA	NA	NA	NA	NA	NA	NA	NA	NA	NA	NA
Bifidobacterium pullorum	S	78448	NA	NA	30	NA	NA	39	238	59	NA	NA	NA	NA	NA	NA	NA	NA	NA	NA	NA	NA	NA	NA	60	92	103	77	64	47	66	45	39	66	47	NA	NA	NA	NA	NA	NA	NA	NA	NA	NA	NA	NA	12	NA
Schaalia odontolytica	S	1660	NA	105	252	920	258430	398	1342	2560	130	43	NA	NA	884	1052	867	1439	1139	1298	1015	1103	903	1060	237	322	313	213	226	196	241	135	186	181	230	41	510	499	357	850	366	289	337	318	275	486	NA	1178	614
Actinomyces naeslundii	S	1655	NA	39	38	145	10942	38	214	42	NA	265	NA	29	168	212	239	286	182	210	127	200	134	193	132	38	76	30	31	41	47	38	85	55	62	NA	59	51	50	87	46	102	24	50	39	66	NA	131	48
Actinomyces pacaensis	S	1852377	NA	15	16	26	34207	57	264	180	597	NA	NA	NA	419	578	460	627	495	578	545	627	414	449	36	173	228	121	140	105	98	128	126	106	131	38	64	75	54	216	46	54	42	45	16	65	NA	255	166
Actinomyces oris	S	544580	NA	89	75	1940	33649	116	245	2499	NA	340	NA	NA	935	1403	1120	2162	1901	1996	1847	2137	1530	2016	NA	155	137	131	171	124	138	NA	NA	93	NA	NA	301	243	273	259	234	222	305	209	195	440	74	273	148
Fannyhessea vaginae	S	82135	NA	30	15	NA	NA	18	43	39	NA	NA	NA	NA	46	29	47	43	34	30	41	52	28	27	16	116	143	69	74	81	61	39	57	65	71	NA	50	48	56	127	48	42	41	42	26	34	NA	115	70
Rothia dentocariosa	S	2047	NA	NA	98	50	12141	13	14	1176	37	157	NA	NA	55	41	162	65	51	45	48	60	36	48	NA	23	61	25	NA	17	NA	NA	17	25	25	84	31	30	22	77	14	20	NA	13	14	NA	93	108	47
Kocuria rhizophila	S	72000	NA	NA	54	NA	NA	NA	NA	NA	NA	127	NA	NA	37	NA	NA	NA	NA	NA	NA	NA	NA	NA	NA	NA	NA	NA	NA	NA	NA	NA	NA	NA	NA	NA	NA	NA	NA	NA	NA	NA	NA	NA	NA	NA	NA	NA	NA
Leifsonia shinshuensis	S	150026	NA	NA	17	27	NA	NA	28	NA	NA	NA	NA	NA	28	NA	25	58	45	36	45	40	33	NA	29	17	NA	NA	NA	NA	NA	NA	NA	NA	22	NA	NA	NA	22	22	NA	NA	20	24	NA	NA	45	NA	NA
Yimella sp. cx-51	S	2770551	NA	NA	16	NA	NA	NA	NA	NA	NA	NA	NA	NA	NA	NA	NA	NA	NA	NA	NA	NA	NA	NA	NA	NA	NA	NA	NA	NA	NA	NA	NA	NA	NA	NA	NA	NA	NA	NA	NA	NA	NA	NA	NA	NA	NA	NA	NA
Vaginimicrobium propionicum	S	1871034	NA	18	21	NA	115	NA	18	10	NA	NA	NA	NA	20	34	26	15	26	17	22	25	16	18	20	18	21	17	22	17	15	12	17	14	25	NA	NA	NA	NA	NA	NA	NA	NA	NA	NA	NA	NA	16	NA
Arachnia rubra	S	1547448	NA	NA	18	NA	55	NA	NA	NA	NA	NA	NA	NA	17	26	26	23	NA	20	20	10	20	NA	NA	NA	NA	11	14	NA	NA	NA	NA	NA	12	NA	NA	NA	NA	NA	NA	NA	NA	NA	NA	NA	NA	NA	NA
Corynebacterium argentoratense	S	42817	NA	NA	54	NA	16	NA	NA	NA	NA	NA	NA	NA	NA	NA	NA	NA	NA	NA	NA	NA	NA	NA	NA	NA	NA	NA	NA	NA	NA	NA	NA	NA	NA	NA	NA	NA	NA	NA	NA	NA	NA	NA	NA	NA	NA	NA	NA
Corynebacterium xerosis	S	1725	NA	NA	31	NA	NA	NA	NA	NA	NA	NA	NA	NA	NA	NA	NA	NA	NA	NA	NA	NA	NA	NA	NA	NA	NA	NA	NA	NA	NA	NA	NA	NA	NA	NA	NA	NA	NA	NA	NA	NA	NA	NA	NA	NA	NA	NA	NA
Corynebacterium kroppenstedtii	S	161879	NA	NA	15	NA	58	NA	NA	NA	NA	1404	NA	12	157	NA	NA	NA	29	27	131	53	16	NA	NA	22	34	57	28	91	83	44	NA	NA	NA	NA	NA	NA	27	61	78	90	29	NA	NA	84	NA	27	NA
Adlercreutzia equolifaciens	S	446660	NA	1381	3880	NA	NA	5876	19101	27	NA	NA	NA	NA	4911	6480	4312	6755	5928	5321	5691	6002	4972	5211	NA	3201	3841	2431	2000	2208	2297	1828	1937	2308	2254	NA	3896	3806	3011	1955	2520	2709	2211	2775	2264	4543	NA	1600	990
Adlercreutzia hattorii	S	2707299	NA	2272	3872	NA	NA	19182	34348	NA	NA	NA	NA	NA	10570	14596	9681	14404	11994	11484	13399	12206	10711	10916	NA	11132	13697	8193	6919	8275	7924	6255	6560	7912	8317	47	22123	22226	17923	9757	14767	15699	13082	15548	12849	25223	NA	5124	3260
Eggerthella lenta	S	84112	NA	4529	6078	163830	112	3528	27560	4014	NA	NA	NA	NA	7113	9476	7860	6976	5561	5482	6401	5894	5069	5249	1991	2454	3004	1812	1551	1707	1645	1261	1570	1738	1650	27718	26139	28712	20312	8599	16669	16985	13379	16603	15200	30251	21	1618	907
Eggerthella sp. YY7918	S	502558	NA	NA	73	NA	NA	116	102	NA	NA	NA	NA	NA	2320	3145	2248	3264	2559	2519	2803	2614	2340	2536	NA	168	244	188	123	157	145	95	134	124	149	84	273	295	224	153	192	234	153	222	186	332	NA	74	36
Eggerthella guodeyinii	S	2690837	NA	NA	13	473	NA	55	117	31	NA	NA	NA	NA	25	29	37	41	NA	21	NA	NA	NA	32	NA	NA	NA	NA	NA	NA	NA	NA	NA	NA	NA	68	265	348	198	121	197	208	175	212	206	394	NA	NA	NA
Gordonibacter pamelaeae	S	471189	NA	642	3614	4431	NA	360	4052	459	NA	NA	NA	NA	2135	3009	2001	3115	2708	2448	2713	2514	2249	2415	127	776	970	606	465	527	579	400	467	537	528	588	16526	18103	13214	5211	10716	11632	9799	11720	10329	21142	NA	313	203
Gordonibacter urolithinfaciens	S	1335613	NA	42	497	30631	NA	16	12888	NA	NA	NA	NA	NA	712	978	590	1031	733	751	996	804	784	737	124	43	57	24	21	27	32	24	31	29	39	14	1429	1643	1073	359	738	832	672	947	758	1765	NA	16	19
Raoultibacter timonensis	S	1907662	NA	78	32	NA	NA	NA	642	21	NA	NA	NA	NA	55	65	57	59	62	57	52	50	48	53	18	NA	10	NA	NA	NA	NA	10	NA	NA	NA	19	NA	NA	NA	NA	NA	NA	NA	NA	NA	NA	NA	12	NA
Phoenicibacter congonensis	S	1944646	NA	NA	21	61	NA	31	NA	14	NA	NA	NA	NA	25	41	41	69	59	41	45	69	31	31	NA	NA	10	NA	NA	NA	NA	NA	NA	NA	14	NA	13	19	16	45	15	17	18	NA	14	15	NA	37	20
Collinsella aerofaciens	S	74426	NA	34983	72	555759	144	21830	237167	382458	12936	18	NA	36	148764	190648	134371	216661	174609	161311	178459	178973	144438	162009	50122	56974	68321	43445	33107	37885	37823	28671	32342	37083	39521	90	118152	123903	95057	65689	82193	83369	67436	83906	71434	136606	114	36521	20267
Parolsenella catena	S	2003188	NA	31	43	147	NA	NA	16	17887	NA	NA	NA	NA	178	254	182	264	189	221	243	196	185	221	25	14	NA	NA	NA	12	NA	NA	NA	NA	NA	NA	43	42	39	16231	31	25	31	27	27	32	NA	32282	22968
Parolsenella massiliensis	S	1871022	NA	127	21	NA	NA	NA	40	199	NA	NA	NA	NA	97	115	118	100	109	97	84	92	71	85	NA	26	29	35	21	28	23	15	21	22	19	25	936	1056	742	1194	735	676	596	723	609	1029	69	1130	842
Dehalococcoides mccartyi	S	61435	NA	NA	19	NA	NA	19	25	NA	NA	NA	NA	NA	NA	NA	NA	11	NA	12	NA	NA	NA	NA	45	24	19	21	10	15	16	NA	NA	10	14	715	NA	NA	NA	NA	NA	NA	NA	NA	NA	NA	NA	NA	NA
Haemophilus parainfluenzae	S	729	NA	3267	8249	NA	28916	234	71040	273960	NA	67	NA	NA	121	97	278	170	403	224	169	372	141	78	302	988	966	902	974	1353	5540	1211	960	1298	1275	387	257	376	403	557	508	409	300	356	268	264	NA	195	166
Haemophilus influenzae	S	727	NA	NA	83	NA	2251	NA	584	1933	NA	NA	NA	NA	NA	NA	NA	NA	NA	NA	NA	NA	NA	NA	NA	NA	NA	NA	NA	NA	NA	NA	NA	NA	NA	NA	NA	NA	NA	NA	NA	NA	NA	NA	NA	NA	NA	NA	NA
Haemophilus haemolyticus	S	726	NA	NA	16	NA	1389	NA	208	1007	NA	NA	NA	NA	49	NA	NA	NA	NA	NA	NA	NA	NA	NA	NA	NA	NA	NA	NA	NA	NA	NA	NA	NA	NA	NA	NA	NA	NA	25	NA	NA	NA	NA	NA	NA	NA	NA	NA
Aggregatibacter sp. oral taxon 513	S	712150	NA	NA	98	NA	249	NA	27	1687	NA	NA	NA	NA	NA	NA	NA	NA	NA	NA	NA	NA	NA	NA	NA	NA	NA	NA	NA	NA	NA	NA	NA	NA	NA	NA	NA	NA	NA	NA	NA	NA	NA	NA	NA	NA	NA	NA	NA
Aggregatibacter aphrophilus	S	732	NA	NA	33	NA	196	NA	459	76	NA	54	NA	NA	NA	NA	18	NA	NA	NA	NA	NA	NA	NA	NA	NA	NA	NA	NA	NA	NA	NA	NA	NA	NA	NA	NA	NA	NA	NA	NA	NA	NA	NA	NA	NA	NA	NA	NA
Pseudomonas aeruginosa	S	287	NA	38116	3563	17689	495	2660	15648	NA	NA	768	NA	NA	1350	1819	1697	2827	3253	3569	3349	3659	2567	2086	15119	NA	161	NA	NA	NA	NA	305	297	NA	NA	NA	8032	8512	8126	5732	9906	8603	6788	6830	6427	6473	NA	NA	NA
Aeromonas salmonicida	S	645	NA	52	41	NA	488	NA	NA	NA	NA	NA	NA	NA	89	88	83	145	121	NA	116	85	NA	87	NA	NA	NA	NA	NA	NA	NA	NA	NA	NA	NA	NA	45	NA	NA	111	48	56	39	48	NA	NA	NA	156	143
Acinetobacter haemolyticus	S	29430	NA	NA	20	NA	NA	NA	NA	27	NA	60	NA	NA	NA	NA	NA	NA	NA	NA	NA	NA	NA	NA	NA	103	130	68	91	112	65	92	64	73	87	NA	NA	NA	NA	NA	NA	NA	NA	NA	NA	NA	NA	NA	NA
Campylobacter jejuni	S	197	NA	989	5411	NA	NA	861	21085	3005	NA	NA	NA	NA	15762	20591	25460	11137	11440	10678	10636	10088	8711	8599	71	10943	11795	10714	2053	2130	2076	1587	1636	2232	2066	92	16214	22350	27622	3240	4473	4447	3175	4071	3515	4860	82347	8128	8915
Campylobacter coli	S	195	NA	294	855	NA	NA	59	1880	199	NA	NA	NA	NA	8360	13675	15794	12345	10331	11536	11120	11915	6578	6812	66	4716	4703	5918	1237	1707	1820	1037	1688	1619	1448	NA	272	234	485	174	92	107	114	71	131	230	15	333	170
Desulfovibrio piger	S	901	NA	1028	523	258	NA	244	NA	109	NA	NA	NA	NA	36227	55492	43596	35165	35672	32740	35997	37976	27647	33345	2580	NA	NA	NA	NA	NA	NA	NA	NA	NA	NA	79	NA	NA	NA	157	NA	NA	NA	NA	NA	NA	NA	245	185
Lawsonia intracellularis	S	29546	NA	NA	12	NA	NA	NA	NA	NA	NA	NA	NA	NA	12	NA	NA	NA	NA	NA	NA	NA	NA	NA	NA	NA	NA	NA	NA	NA	NA	NA	NA	NA	NA	NA	NA	NA	NA	NA	NA	NA	NA	NA	NA	NA	NA	NA	NA
Lautropia mirabilis	S	47671	NA	20	30	NA	33	NA	178	NA	NA	NA	NA	NA	NA	NA	NA	NA	NA	NA	NA	NA	NA	NA	41	NA	NA	NA	NA	NA	NA	NA	NA	NA	NA	NA	NA	NA	NA	NA	NA	NA	NA	NA	NA	NA	NA	NA	NA
Turicimonas muris	S	1796652	NA	41	898	NA	NA	NA	NA	NA	NA	NA	NA	NA	20	23	18	22	41	37	34	28	22	21	NA	NA	NA	NA	NA	NA	NA	NA	NA	NA	NA	NA	1092	1217	1049	670	1220	946	854	869	766	1014	20401	17	12
Neisseria elongata	S	495	NA	NA	89	NA	512	NA	NA	24	NA	114	NA	NA	NA	NA	96	NA	NA	NA	NA	NA	NA	NA	NA	NA	NA	NA	NA	NA	NA	NA	NA	NA	NA	NA	NA	NA	NA	NA	NA	NA	NA	NA	NA	NA	NA	NA	NA
Sphingomonas melonis	S	152682	NA	286	163	333	NA	176	480	162	NA	NA	NA	NA	554	734	484	773	449	705	736	693	541	353	420	260	270	135	180	205	192	160	204	233	184	128	407	381	358	338	378	333	274	313	269	550	333	299	207
Sphingomonas sp. NIC1	S	1961362	NA	57	50	104	NA	77	166	56	NA	NA	NA	NA	178	201	122	161	97	114	152	121	144	186	75	43	44	114	101	77	87	62	NA	59	84	73	90	99	94	46	47	90	NA	62	55	71	89	56	80
Komagataeibacter oboediens	S	65958	NA	856	89	6209	NA	336	680	168	NA	NA	NA	NA	1422	1846	1742	1993	2213	2192	1777	2031	1646	1622	97	6219	6473	4671	4704	5247	5139	3997	3821	5013	4640	NA	119	141	138	224	127	112	115	121	76	134	NA	122	74
Akkermansia muciniphila	S	239935	NA	75	8413	216	NA	80	109885	120	NA	NA	28	15	493856	785319	597178	649238	612699	622197	718900	686971	477779	474425	322586	394553	508612	328710	312571	275473	302511	232638	230821	240776	246131	1353377	1492164	1570460	1154233	857867	1504561	1107743	760699	925022	863273	1265023	620	291	133
Treponema medium	S	58231	NA	82	864	NA	NA	44	580	NA	NA	NA	NA	NA	83	120	71	197	145	107	151	189	124	95	55	140	151	98	67	70	71	72	66	91	87	NA	NA	NA	NA	63	NA	21	NA	NA	NA	NA	NA	64	37
Treponema peruense	S	2787628	NA	271	92	NA	NA	192	735	131	NA	NA	NA	NA	372	564	404	453	475	373	501	524	383	389	147	1293	1479	958	880	858	921	766	763	873	850	NA	346	364	322	483	279	248	219	242	240	240	NA	284	249
Treponema phagedenis	S	162	NA	NA	18	37	NA	10	23	NA	NA	NA	NA	NA	19	35	NA	21	30	15	25	38	15	25	33	14	NA	NA	NA	NA	NA	NA	NA	NA	NA	NA	24	13	20	26	21	15	19	17	21	23	NA	NA	NA
Cloacibacillus porcorum	S	1197717	NA	NA	444	22	NA	19	229	NA	NA	NA	NA	NA	83	134	112	94	110	84	80	98	70	95	11	NA	12	NA	NA	NA	10	NA	NA	NA	NA	NA	49	28	43	73	38	34	34	22	26	36	NA	108	73
Pyramidobacter piscolens	S	638849	NA	392	146	205	NA	54	32	442	NA	NA	NA	NA	26	12	NA	19	18	16	26	30	22	20	317	NA	NA	NA	NA	NA	NA	NA	NA	NA	NA	35	871	949	778	829	733	584	531	585	511	634	NA	552	369
Giardia intestinalis	S	5741	NA	NA	104	NA	NA	NA	NA	NA	NA	NA	NA	NA	NA	12	12	NA	NA	NA	NA	NA	NA	NA	NA	NA	NA	NA	NA	NA	NA	NA	NA	NA	NA	NA	NA	NA	NA	NA	NA	NA	NA	NA	NA	NA	NA	NA	NA
Homo sapiens	S	9606	NA	28	32	201	70	17	44	21	NA	22	NA	NA	32	58	108	100	93	224	87	100	74	65	33	50	30	34	28	44	55	35	24	38	38	67	18	24	26	66	26	31	24	22	15	15	39	30	20
CrAss-like virus sp.	S	2831617	NA	10606	13428	700264	NA	20	111692	16647	NA	NA	NA	NA	6088	9491	11400	11912	12138	14968	13093	13700	8200	6216	35	40	36	38	35	29	37	36	41	40	40	NA	1755	2187	2396	130431	4805	3441	3834	2560	2225	777	NA	48120	67399
crAssphage cr125_1	S	2772091	NA	NA	5446	NA	NA	NA	NA	NA	NA	NA	NA	NA	323	500	596	566	742	879	476	720	440	390	NA	NA	NA	NA	NA	NA	NA	NA	NA	NA	NA	NA	NA	NA	NA	377	NA	NA	NA	NA	NA	NA	NA	347	318
crAssphage cr4_1	S	2772084	NA	NA	3114	NA	NA	NA	32	NA	NA	NA	NA	NA	3316	5284	5957	6169	6683	7945	5330	6879	4245	3674	NA	NA	NA	NA	NA	NA	NA	NA	NA	NA	NA	NA	NA	NA	NA	NA	NA	NA	NA	NA	NA	NA	NA	NA	NA
crAssphage cr115_1	S	2772089	NA	NA	578	NA	NA	NA	4014	NA	NA	NA	NA	NA	30	92	118	120	110	187	112	155	94	64	NA	NA	NA	NA	NA	NA	NA	NA	NA	NA	NA	NA	NA	NA	NA	NA	NA	NA	NA	NA	NA	NA	NA	NA	NA
crAssphage cr55_1	S	2772060	NA	NA	17880	NA	NA	NA	NA	205	NA	NA	NA	NA	NA	NA	NA	NA	NA	NA	NA	NA	NA	NA	NA	NA	NA	NA	NA	NA	NA	NA	NA	NA	NA	NA	NA	NA	NA	NA	NA	NA	NA	NA	NA	NA	NA	NA	NA
crAssphage cr1_1	S	2772064	NA	NA	9875	NA	NA	75	NA	224	NA	NA	NA	NA	NA	NA	NA	NA	NA	NA	NA	NA	NA	NA	NA	158	101	127	138	133	120	97	87	146	132	NA	NA	NA	NA	NA	NA	NA	NA	NA	NA	NA	NA	NA	NA
crAssphage cr128_1	S	2772076	NA	NA	145	NA	NA	95	NA	NA	NA	NA	NA	NA	38	23	26	47	95	98	74	110	74	22	NA	NA	NA	NA	NA	NA	NA	NA	NA	NA	NA	NA	NA	NA	NA	NA	NA	NA	NA	NA	NA	NA	NA	NA	NA
crAssphage cr11_1	S	2772067	NA	NA	107	NA	NA	NA	NA	NA	NA	NA	NA	NA	NA	NA	NA	NA	NA	NA	NA	NA	NA	NA	NA	NA	NA	NA	NA	NA	NA	NA	NA	NA	NA	NA	NA	NA	NA	NA	NA	NA	NA	NA	NA	NA	NA	NA	NA
Taranisvirus taranis	S	2734146	NA	2607	1303	NA	NA	1084	10094	391	NA	NA	NA	NA	330	343	346	498	409	360	421	460	308	326	562	2188	2583	1690	1309	1360	1397	976	1082	1329	1319	NA	447	647	430	446	439	365	254	361	315	503	NA	237	158
Toutatisvirus toutatis	S	2734150	NA	2078	851	NA	NA	124	461	211	NA	NA	NA	NA	112	123	NA	87	170	139	103	NA	98	NA	2395	57	135	84	NA	42	NA	53	NA	52	58	NA	2459	2244	2058	1268	1723	1464	1155	1391	1285	2114	NA	486	294
Brigitvirus brigit	S	2734096	NA	1177	236	NA	NA	1029	56	4706	NA	NA	NA	NA	572	760	616	936	851	900	810	956	669	711	NA	268	300	225	162	153	168	125	132	167	177	NA	311	402	262	660	310	279	248	253	215	415	NA	575	374
Oengusvirus oengus	S	2734262	NA	NA	110	NA	NA	15	1420	NA	NA	NA	NA	NA	184	230	218	326	316	360	340	330	250	275	NA	142	157	91	85	124	114	77	68	135	126	NA	623	743	586	322	541	448	437	481	434	628	NA	11	15
Bacteroides heparinolyticus	S	28113	NA	NA	NA	11	NA	15	26	22	NA	NA	NA	NA	23	32	30	30	54	37	52	64	44	28	12	47	55	41	38	40	42	34	34	49	41	NA	NA	NA	NA	36	NA	NA	NA	NA	NA	NA	NA	37	17
Tannerella serpentiformis	S	712710	NA	NA	NA	13	14	NA	NA	NA	NA	111	NA	NA	NA	NA	NA	NA	NA	NA	NA	NA	NA	NA	NA	NA	NA	NA	NA	NA	NA	NA	NA	NA	NA	NA	NA	NA	NA	NA	NA	NA	NA	NA	NA	NA	NA	NA	NA
Prevotella bryantii	S	77095	NA	974	NA	98	NA	2808	NA	611	NA	NA	NA	NA	NA	NA	NA	NA	NA	NA	NA	NA	NA	NA	79	NA	NA	NA	NA	NA	NA	NA	NA	NA	NA	31	13	18	11	292	21	18	10	12	10	16	NA	189	198
Prevotella oris	S	28135	NA	NA	NA	49	78	NA	NA	NA	NA	16	NA	NA	NA	NA	29	16	19	NA	17	24	NA	NA	NA	NA	NA	NA	NA	NA	NA	NA	NA	NA	NA	NA	NA	NA	NA	NA	NA	NA	NA	NA	NA	NA	NA	37	NA
Prevotella multiformis	S	282402	NA	NA	NA	24	NA	NA	NA	NA	NA	NA	NA	NA	NA	NA	NA	NA	NA	NA	NA	NA	NA	NA	NA	NA	NA	NA	NA	NA	NA	NA	NA	NA	NA	NA	NA	NA	NA	NA	NA	NA	NA	NA	NA	NA	NA	NA	NA
Porphyromonas endodontalis	S	28124	NA	NA	NA	554	70	NA	NA	NA	NA	NA	NA	NA	12	NA	16	11	15	14	NA	13	12	11	NA	NA	NA	NA	NA	NA	NA	NA	NA	NA	NA	NA	NA	NA	NA	NA	NA	NA	NA	NA	NA	NA	NA	NA	NA
Porphyromonas crevioricanis	S	393921	NA	NA	NA	339	NA	NA	NA	NA	NA	NA	NA	NA	NA	11	10	NA	11	NA	14	10	12	NA	NA	NA	NA	NA	NA	NA	NA	NA	NA	NA	NA	NA	NA	NA	NA	NA	NA	NA	NA	NA	NA	NA	NA	NA	NA
Porphyromonas asaccharolytica	S	28123	NA	NA	NA	33	NA	NA	11	68	NA	NA	NA	NA	84	123	119	106	126	100	129	132	74	90	NA	NA	NA	NA	NA	NA	NA	NA	NA	NA	NA	81	NA	NA	NA	16	NA	NA	NA	NA	NA	NA	NA	17	NA
Porphyromonas cangingivalis	S	36874	NA	NA	NA	35	NA	NA	NA	NA	NA	NA	NA	NA	NA	NA	NA	NA	NA	NA	NA	NA	NA	NA	NA	NA	NA	NA	NA	NA	NA	NA	NA	NA	NA	NA	NA	NA	NA	NA	NA	NA	NA	NA	NA	NA	NA	NA	NA
Lacrimispora sphenoides	S	29370	NA	NA	NA	93	NA	NA	NA	NA	NA	NA	NA	NA	NA	NA	NA	NA	NA	NA	NA	NA	NA	NA	NA	14	23	12	13	14	NA	11	NA	12	11	NA	NA	NA	NA	NA	NA	NA	NA	NA	NA	NA	144	NA	NA
Butyrivibrio fibrisolvens	S	831	NA	NA	NA	64	NA	NA	138	NA	NA	NA	NA	NA	112	128	149	142	186	176	173	168	166	134	NA	118	123	116	114	109	90	85	61	91	71	NA	NA	122	NA	102	NA	85	NA	NA	NA	NA	NA	24	NA
Anaerocolumna cellulosilytica	S	433286	NA	NA	NA	18	NA	NA	NA	NA	NA	NA	NA	NA	NA	NA	NA	21	NA	NA	17	16	NA	16	NA	NA	NA	NA	NA	NA	NA	NA	NA	NA	NA	NA	NA	NA	NA	NA	NA	NA	NA	NA	NA	NA	NA	NA	NA
Clostridium botulinum	S	1491	NA	NA	NA	1203	NA	NA	829	NA	NA	38	NA	NA	NA	NA	NA	NA	NA	NA	NA	NA	NA	NA	NA	NA	NA	NA	NA	NA	NA	NA	NA	NA	NA	NA	NA	NA	NA	NA	NA	NA	NA	NA	NA	NA	NA	NA	NA
Clostridium butyricum	S	1492	NA	NA	NA	229	NA	NA	55	NA	NA	NA	NA	NA	NA	NA	NA	71	48	110	65	116	45	NA	NA	NA	NA	NA	NA	NA	NA	NA	NA	NA	NA	NA	NA	NA	NA	NA	NA	NA	NA	NA	NA	NA	NA	NA	NA
Aminipila butyrica	S	433296	NA	NA	NA	65	NA	NA	NA	NA	NA	NA	NA	NA	NA	NA	NA	NA	NA	NA	NA	NA	NA	NA	NA	NA	NA	NA	NA	NA	NA	NA	NA	NA	NA	NA	NA	NA	NA	NA	NA	NA	NA	NA	NA	NA	NA	NA	NA
Aminipila luticellarii	S	2507160	NA	45	NA	21	NA	NA	52	NA	NA	NA	NA	NA	190	272	202	281	220	191	205	260	205	176	NA	999	1048	663	577	578	539	448	481	394	503	NA	120	150	108	104	139	113	79	63	80	87	NA	NA	NA
Filifactor alocis	S	143361	NA	NA	NA	509	450	77	NA	36	NA	NA	NA	NA	NA	NA	NA	NA	19	NA	NA	NA	NA	NA	NA	NA	NA	NA	NA	NA	NA	NA	NA	NA	NA	NA	846	1322	1276	986	1638	1455	1125	1123	1078	753	NA	NA	NA
Streptococcus anginosus	S	1328	NA	123	NA	122	17187	NA	817	401	813	NA	NA	NA	NA	NA	NA	NA	NA	30	NA	NA	NA	NA	NA	NA	NA	NA	NA	NA	NA	NA	NA	NA	NA	41	NA	NA	NA	NA	NA	NA	NA	NA	NA	NA	69	51	45
Streptococcus cristatus	S	45634	NA	NA	NA	72	11150	NA	NA	49	50	36	NA	NA	23	29	50	39	35	49	28	55	31	33	15	NA	NA	NA	NA	NA	NA	NA	NA	NA	NA	NA	NA	NA	NA	41	NA	NA	NA	NA	NA	NA	40	NA	30
Lactiplantibacillus plantarum	S	1590	NA	10	NA	998	38	NA	51	NA	NA	NA	NA	NA	147	139	187	261	185	215	213	261	140	171	17	99	112	76	44	67	52	60	53	76	76	NA	NA	NA	NA	59	14	NA	NA	NA	NA	17	334	32	32
Leuconostoc mesenteroides	S	1245	NA	NA	NA	468	NA	NA	NA	NA	NA	NA	NA	NA	NA	23	37	47	57	41	34	44	47	22	NA	NA	NA	NA	NA	NA	NA	NA	NA	NA	NA	NA	54	113	108	64	140	103	116	100	95	108	NA	NA	NA
Leuconostoc pseudomesenteroides	S	33968	NA	NA	NA	376	NA	NA	NA	NA	NA	NA	NA	NA	NA	NA	15	NA	NA	NA	NA	NA	24	NA	NA	NA	NA	NA	NA	NA	NA	NA	NA	NA	NA	NA	NA	NA	NA	NA	18	NA	NA	NA	NA	NA	NA	NA	NA
Ligilactobacillus salivarius	S	1624	NA	NA	NA	219	2000	NA	NA	1133	NA	NA	NA	NA	16	26	NA	NA	NA	19	18	17	NA	NA	NA	NA	NA	NA	NA	NA	NA	NA	NA	NA	NA	NA	NA	NA	NA	NA	NA	NA	NA	NA	NA	NA	41	NA	NA
Ligilactobacillus murinus	S	1622	NA	NA	NA	27	NA	NA	NA	NA	NA	NA	NA	NA	NA	NA	NA	NA	NA	NA	NA	NA	NA	NA	NA	NA	NA	NA	NA	NA	NA	NA	NA	NA	NA	NA	NA	NA	NA	NA	NA	NA	NA	NA	NA	NA	NA	NA	NA
Collinsella stercoris	S	147206	NA	188	NA	5542	NA	22	43	54	NA	NA	NA	NA	28	42	30	51	34	40	42	44	23	47	11	30	44	27	26	31	28	14	22	21	23	NA	NA	NA	NA	16	NA	NA	NA	NA	NA	NA	NA	19	20
Olsenella timonensis	S	1805478	NA	NA	NA	50	NA	NA	NA	NA	NA	NA	NA	NA	31	42	26	37	21	37	45	35	39	31	NA	47	67	68	29	41	30	41	37	42	23	NA	NA	NA	NA	16	NA	NA	NA	NA	NA	NA	NA	24	23
Olsenella sp. oral taxon 807	S	712411	NA	15	NA	18	974	NA	NA	72	NA	13	NA	NA	39	66	44	93	63	92	35	120	46	60	NA	26	53	20	19	NA	28	14	13	24	25	NA	60	89	72	80	59	58	38	58	61	76	NA	35	18
Atopobium sp. oral taxon 416	S	712157	NA	NA	NA	26	34	NA	NA	15	NA	NA	NA	NA	NA	NA	NA	NA	NA	NA	NA	NA	NA	NA	NA	NA	NA	NA	NA	NA	NA	NA	NA	NA	NA	NA	NA	NA	NA	NA	NA	NA	NA	NA	NA	NA	NA	NA	NA
Lancefieldella parvula	S	1382	NA	NA	NA	21	30373	NA	18	39	752	32	NA	NA	26	43	34	66	56	60	70	58	35	46	NA	30	24	14	21	11	19	10	16	14	NA	32	13	12	12	56	16	14	13	NA	NA	NA	NA	50	32
Bifidobacterium thermophilum	S	33905	NA	NA	NA	127	NA	NA	NA	NA	NA	NA	NA	NA	NA	NA	NA	NA	NA	NA	NA	NA	NA	NA	NA	20	22	14	15	10	24	NA	10	11	11	NA	167	177	162	50	143	108	103	96	111	191	NA	NA	NA
Actinomyces sp. HMT 175	S	2789425	NA	NA	NA	1207	10170	NA	NA	725	NA	64	NA	NA	56	72	68	106	NA	NA	89	107	NA	67	NA	NA	NA	NA	NA	NA	NA	NA	NA	NA	NA	NA	NA	NA	NA	NA	NA	NA	NA	NA	NA	77	NA	57	NA
Actinomyces sp. oral taxon 169	S	712116	NA	NA	NA	188	7067	68	167	352	NA	49	NA	NA	38	47	74	107	67	94	100	81	105	63	NA	NA	NA	NA	NA	NA	NA	40	NA	NA	NA	NA	NA	NA	NA	NA	NA	37	NA	NA	NA	NA	NA	NA	NA
Actinomyces sp. oral taxon 171	S	706438	NA	NA	NA	98	2841	NA	110	49	NA	120	NA	NA	55	67	72	105	92	63	94	69	50	59	NA	NA	NA	NA	NA	NA	NA	NA	NA	NA	NA	NA	NA	36	44	NA	NA	NA	24	31	17	24	NA	19	NA
Actinomyces viscosus	S	1656	NA	NA	NA	12	410	NA	NA	13	NA	NA	NA	NA	NA	NA	11	NA	NA	NA	13	NA	NA	12	NA	NA	NA	NA	NA	NA	NA	NA	NA	NA	NA	NA	NA	NA	NA	NA	NA	NA	NA	NA	NA	NA	NA	NA	NA
Schaalia meyeri	S	52773	NA	NA	NA	12	4703	NA	NA	13	NA	NA	NA	NA	13	33	15	16	30	46	16	41	42	18	NA	NA	15	NA	NA	NA	NA	NA	NA	NA	NA	NA	NA	NA	22	17	NA	11	14	14	NA	30	NA	13	NA
Pauljensenia hongkongensis	S	178339	NA	NA	NA	95	4360	NA	NA	180	NA	30	NA	NA	101	98	113	105	127	161	105	178	155	98	NA	NA	NA	NA	NA	NA	NA	NA	NA	NA	NA	NA	15	34	20	14	15	13	18	NA	13	39	NA	25	NA
Arachnia propionica	S	1750	NA	10	NA	43	451	NA	15	119	NA	107	NA	NA	45	48	79	81	39	84	67	85	73	76	NA	NA	15	NA	15	NA	NA	NA	12	NA	NA	NA	NA	NA	NA	15	NA	NA	NA	NA	NA	NA	NA	NA	NA
Propionibacterium acidifaciens	S	556499	NA	NA	NA	10	894	NA	NA	202	NA	NA	NA	NA	NA	NA	NA	NA	NA	NA	NA	NA	NA	NA	NA	NA	NA	NA	NA	NA	NA	NA	NA	NA	NA	NA	18	33	28	NA	15	20	NA	19	20	26	10	NA	NA
Rhodococcus erythropolis	S	1833	NA	NA	NA	119	177	31482	95	NA	NA	407	264	684	86	71	NA	121	95	91	122	114	84	91	109	NA	NA	NA	NA	NA	NA	NA	NA	NA	NA	NA	63	NA	NA	81	75	111	52	61	NA	102	NA	53	NA
Rhodococcus fascians	S	1828	NA	NA	NA	19	NA	280	NA	NA	NA	24	NA	NA	NA	NA	NA	NA	NA	NA	NA	NA	NA	NA	NA	NA	NA	NA	NA	NA	NA	NA	NA	NA	NA	NA	NA	NA	NA	NA	NA	NA	NA	NA	NA	NA	NA	NA	NA
Klebsiella grimontii	S	2058152	NA	NA	NA	78	NA	NA	NA	NA	NA	NA	NA	NA	385	572	593	164	78	103	NA	118	85	80	NA	NA	NA	NA	NA	NA	NA	NA	NA	NA	NA	NA	NA	NA	NA	NA	NA	NA	NA	NA	NA	NA	NA	NA	NA
Enterobacter cancerogenus	S	69218	NA	NA	NA	13	22	NA	NA	NA	12	NA	NA	NA	143	223	151	191	202	175	120	200	145	150	NA	NA	NA	NA	NA	NA	NA	NA	NA	NA	NA	NA	NA	NA	NA	NA	NA	NA	NA	NA	NA	NA	NA	NA	NA
Leclercia sp. W6	S	2282310	NA	NA	NA	82	NA	NA	NA	NA	NA	NA	NA	NA	NA	NA	NA	NA	NA	NA	NA	NA	NA	NA	NA	NA	NA	NA	NA	NA	NA	NA	NA	NA	NA	NA	NA	NA	NA	NA	NA	NA	NA	NA	NA	NA	NA	NA	NA
Leclercia sp. W17	S	2282309	NA	NA	NA	72	NA	NA	NA	NA	NA	NA	NA	NA	NA	NA	NA	NA	NA	NA	NA	NA	NA	NA	NA	NA	NA	NA	NA	NA	NA	NA	NA	NA	NA	NA	NA	NA	NA	NA	NA	NA	NA	NA	NA	NA	NA	NA	NA
Leclercia sp. LSNIH1	S	1920114	NA	NA	NA	202	NA	NA	NA	NA	NA	NA	NA	NA	NA	NA	NA	NA	NA	NA	NA	NA	NA	NA	NA	NA	NA	NA	NA	NA	NA	NA	NA	NA	NA	NA	NA	NA	NA	NA	NA	NA	NA	NA	NA	NA	NA	NA	NA
Enterobacteriaceae endosymbiont of Donacia cincticornis	S	2675773	NA	NA	NA	276	NA	NA	NA	NA	NA	NA	NA	NA	NA	NA	NA	NA	NA	NA	NA	NA	NA	NA	NA	NA	NA	NA	NA	NA	NA	NA	NA	NA	NA	NA	NA	NA	NA	NA	NA	NA	NA	NA	NA	NA	NA	NA	NA
Citrobacter sp. TSA-1	S	184912	NA	NA	NA	41	NA	NA	NA	NA	40	NA	NA	NA	NA	NA	NA	NA	NA	NA	NA	NA	NA	NA	NA	NA	NA	NA	NA	NA	NA	NA	NA	NA	NA	NA	NA	NA	NA	NA	NA	NA	NA	NA	NA	NA	NA	NA	NA
Citrobacter sp. BDA59-3	S	2781952	NA	NA	NA	15	NA	NA	NA	NA	NA	NA	NA	NA	NA	NA	NA	NA	NA	NA	NA	NA	NA	NA	NA	NA	NA	NA	NA	NA	NA	NA	NA	NA	NA	NA	NA	NA	NA	NA	NA	NA	NA	NA	NA	NA	NA	NA	NA
Citrobacter arsenatis	S	2546350	NA	NA	NA	17	NA	NA	NA	NA	NA	NA	NA	NA	NA	NA	NA	NA	NA	NA	NA	NA	NA	NA	NA	NA	NA	NA	NA	NA	NA	NA	NA	NA	NA	NA	NA	NA	NA	NA	NA	NA	NA	NA	NA	NA	NA	NA	NA
Buttiauxella ferragutiae	S	82989	NA	NA	NA	114	NA	NA	NA	NA	NA	NA	NA	NA	NA	NA	NA	NA	NA	NA	NA	NA	NA	NA	NA	NA	NA	NA	NA	NA	NA	NA	NA	NA	NA	NA	NA	NA	NA	NA	NA	NA	NA	NA	NA	NA	NA	NA	NA
Cronobacter sakazakii	S	28141	NA	NA	NA	51	NA	NA	NA	NA	NA	NA	NA	NA	NA	NA	NA	NA	NA	NA	NA	NA	NA	NA	NA	NA	NA	NA	NA	NA	NA	NA	NA	NA	NA	NA	NA	NA	NA	NA	NA	NA	NA	NA	NA	NA	NA	NA	NA
Hafnia paralvei	S	546367	NA	NA	NA	427592	NA	NA	NA	NA	NA	NA	NA	NA	58586	89963	72929	87554	93648	82303	89928	96250	75167	72314	NA	NA	NA	NA	NA	NA	NA	NA	NA	NA	NA	NA	NA	NA	NA	16	NA	NA	NA	NA	NA	NA	NA	NA	NA
Hafnia alvei	S	569	NA	NA	NA	11978	11	NA	NA	NA	NA	NA	NA	NA	31988	48455	39362	43259	45981	39351	43326	46243	37320	35111	NA	NA	NA	NA	NA	NA	NA	NA	NA	NA	NA	NA	NA	NA	NA	NA	NA	NA	NA	NA	NA	NA	NA	NA	NA
Hafnia sp. CBA7124	S	1848580	NA	NA	NA	2987	NA	NA	NA	NA	NA	NA	NA	NA	10084	17043	12417	13921	14570	14254	14216	16681	11303	11882	NA	NA	NA	NA	NA	NA	NA	NA	NA	NA	NA	NA	NA	NA	NA	NA	NA	NA	NA	NA	NA	NA	NA	NA	NA
Obesumbacterium proteus	S	82983	NA	NA	NA	967	NA	NA	NA	NA	NA	NA	NA	NA	267	381	292	350	369	322	357	369	296	337	NA	NA	NA	NA	NA	NA	NA	NA	NA	NA	NA	NA	NA	NA	NA	NA	NA	NA	NA	NA	NA	NA	NA	NA	NA
Yersinia intermedia	S	631	NA	NA	NA	233	NA	NA	NA	NA	NA	NA	NA	NA	60	199	135	104	143	115	154	190	148	116	NA	NA	NA	NA	NA	NA	NA	NA	NA	NA	NA	NA	NA	NA	NA	NA	NA	NA	NA	NA	NA	NA	NA	NA	NA
Yersinia enterocolitica	S	630	NA	NA	NA	129	NA	NA	NA	NA	NA	NA	NA	NA	18	30	37	43	40	35	25	24	24	38	NA	NA	NA	NA	NA	NA	NA	NA	NA	NA	NA	NA	NA	NA	NA	NA	NA	NA	NA	NA	NA	NA	NA	NA	NA
Yersinia mollaretii	S	33060	NA	NA	NA	23	NA	NA	NA	NA	NA	NA	NA	NA	NA	NA	NA	NA	NA	NA	NA	NA	NA	NA	NA	NA	NA	NA	NA	NA	NA	NA	NA	NA	NA	NA	NA	NA	NA	NA	NA	NA	NA	NA	NA	NA	NA	NA	NA
Yersinia ruckeri	S	29486	NA	NA	NA	15	NA	NA	NA	NA	NA	NA	NA	NA	NA	NA	NA	NA	NA	NA	NA	NA	NA	NA	NA	NA	NA	NA	NA	NA	NA	NA	NA	NA	NA	NA	NA	NA	NA	NA	NA	NA	NA	NA	NA	NA	NA	NA	NA
Serratia marcescens	S	615	NA	NA	NA	62	NA	NA	NA	NA	NA	NA	NA	NA	NA	NA	NA	NA	NA	NA	NA	NA	NA	NA	NA	NA	NA	NA	NA	NA	NA	NA	NA	NA	NA	NA	NA	NA	NA	NA	NA	NA	NA	NA	NA	NA	NA	NA	NA
Rahnella sp. ERMR1:05	S	1805933	NA	NA	NA	21	NA	NA	NA	NA	NA	NA	NA	NA	NA	NA	NA	NA	NA	NA	NA	NA	NA	NA	NA	NA	NA	NA	NA	NA	NA	NA	NA	NA	NA	NA	NA	NA	NA	NA	NA	NA	NA	NA	NA	NA	NA	NA	NA
Dickeya fangzhongdai	S	1778540	NA	NA	NA	147	NA	NA	NA	NA	NA	NA	NA	NA	NA	NA	NA	NA	NA	NA	NA	NA	NA	NA	NA	NA	NA	NA	NA	NA	NA	NA	NA	NA	NA	NA	NA	NA	NA	NA	NA	NA	NA	NA	NA	NA	NA	NA	NA
Dickeya sp. DW 0440	S	1225785	NA	NA	NA	61	NA	NA	NA	NA	NA	NA	NA	NA	NA	NA	NA	NA	NA	NA	NA	NA	NA	NA	NA	NA	NA	NA	NA	NA	NA	NA	NA	NA	NA	NA	NA	NA	NA	NA	NA	NA	NA	NA	NA	NA	NA	NA	NA
Pectobacterium polaris	S	2042057	NA	NA	NA	61	NA	NA	NA	NA	NA	NA	NA	NA	NA	NA	NA	NA	NA	NA	NA	NA	NA	NA	NA	NA	NA	NA	NA	NA	NA	NA	NA	NA	NA	NA	NA	NA	NA	NA	NA	NA	NA	NA	NA	NA	NA	NA	NA
Pectobacterium atrosepticum	S	29471	NA	NA	NA	22	NA	NA	NA	NA	NA	NA	NA	NA	NA	NA	NA	NA	NA	NA	NA	NA	NA	NA	NA	NA	NA	NA	NA	NA	NA	NA	NA	NA	NA	NA	NA	NA	NA	NA	NA	NA	NA	NA	NA	NA	NA	NA	NA
Erwinia amylovora	S	552	NA	NA	NA	111	NA	NA	NA	NA	NA	NA	NA	NA	NA	NA	NA	NA	NA	NA	NA	NA	NA	NA	NA	NA	NA	NA	NA	NA	NA	NA	NA	NA	NA	NA	NA	NA	NA	NA	NA	NA	NA	NA	NA	NA	NA	NA	NA
Pantoea ananatis	S	553	NA	NA	NA	69	NA	NA	NA	NA	NA	NA	NA	NA	NA	NA	NA	NA	NA	NA	NA	NA	NA	NA	NA	NA	NA	NA	NA	NA	NA	NA	NA	NA	NA	NA	NA	NA	NA	NA	NA	NA	NA	NA	NA	NA	NA	NA	NA
Mixta gaviniae	S	665914	NA	NA	NA	48	NA	NA	NA	NA	NA	NA	NA	NA	NA	NA	NA	NA	NA	NA	NA	NA	NA	NA	NA	NA	NA	NA	NA	NA	NA	NA	NA	NA	NA	NA	NA	NA	NA	NA	NA	NA	NA	NA	NA	NA	NA	NA	NA
Providencia rettgeri	S	587	NA	NA	NA	22	NA	NA	NA	NA	NA	NA	NA	NA	NA	NA	NA	NA	NA	NA	NA	NA	NA	NA	NA	NA	NA	NA	NA	NA	NA	NA	NA	NA	NA	NA	NA	NA	NA	NA	NA	NA	NA	NA	NA	NA	NA	NA	NA
Pasteurella multocida	S	747	NA	NA	NA	35391	153	NA	407	47	NA	NA	NA	NA	NA	NA	NA	NA	NA	NA	NA	NA	NA	NA	NA	NA	NA	NA	NA	NA	NA	NA	NA	NA	NA	NA	NA	NA	NA	173	NA	NA	NA	NA	NA	NA	NA	NA	NA
Pseudomonas sp. FDAARGOS_380	S	2018067	NA	NA	NA	14	146	NA	NA	NA	NA	291	NA	153	NA	NA	NA	NA	NA	NA	NA	NA	NA	NA	NA	NA	NA	NA	NA	NA	NA	NA	NA	NA	NA	NA	NA	NA	NA	12	NA	NA	NA	NA	NA	NA	NA	NA	NA
Acinetobacter baumannii	S	470	NA	NA	NA	8806	99	NA	NA	NA	NA	NA	NA	NA	NA	NA	NA	NA	NA	NA	NA	NA	NA	NA	NA	NA	NA	NA	NA	NA	NA	NA	NA	NA	NA	NA	NA	NA	NA	NA	NA	NA	NA	NA	NA	NA	NA	NA	NA
Desulfovibrio fairfieldensis	S	44742	NA	NA	NA	47708	NA	NA	NA	NA	NA	NA	NA	NA	42	56	42	38	47	40	46	39	20	37	12	NA	NA	NA	NA	NA	NA	NA	NA	NA	NA	1102	NA	NA	NA	NA	NA	NA	NA	NA	NA	NA	NA	NA	NA
Desulfovibrio sp. 86	S	2666132	NA	NA	NA	183	NA	NA	NA	NA	NA	NA	NA	NA	NA	NA	NA	NA	NA	NA	NA	NA	NA	NA	NA	37	51	42	49	41	31	27	40	45	34	NA	NA	NA	NA	NA	NA	NA	NA	NA	NA	NA	NA	NA	NA
Desulfovibrio sp. G11	S	631220	NA	NA	NA	475	NA	NA	NA	NA	NA	NA	NA	NA	NA	NA	67	NA	75	NA	69	64	71	NA	NA	86	84	83	48	68	66	32	47	67	54	NA	NA	NA	NA	NA	NA	NA	NA	NA	NA	NA	NA	NA	NA
Desulfovibrio desulfuricans	S	876	NA	NA	NA	1313	NA	NA	NA	NA	NA	NA	NA	NA	27	44	33	19	20	20	40	23	27	19	NA	20792	23624	16743	13781	12986	14203	11588	10631	12402	13609	NA	NA	NA	NA	NA	NA	NA	NA	NA	NA	NA	NA	NA	NA
Desulfomicrobium orale	S	132132	NA	NA	NA	39	NA	NA	NA	NA	NA	NA	NA	NA	94	136	138	106	125	110	138	139	84	92	NA	NA	NA	NA	NA	NA	NA	NA	NA	NA	NA	NA	NA	NA	NA	NA	NA	NA	NA	NA	NA	NA	NA	NA	NA
Desulfobulbus oralis	S	1986146	NA	NA	NA	53	NA	NA	NA	NA	NA	NA	NA	NA	NA	NA	NA	NA	NA	NA	NA	NA	NA	NA	NA	NA	NA	NA	NA	NA	NA	NA	NA	NA	NA	NA	NA	NA	NA	NA	NA	NA	NA	NA	NA	NA	NA	NA	NA
Campylobacter concisus	S	199	NA	NA	NA	27	1441	NA	55	14	NA	NA	NA	NA	NA	17	30	NA	NA	NA	NA	NA	NA	NA	NA	NA	NA	NA	NA	NA	NA	NA	NA	NA	NA	NA	NA	NA	NA	2870	NA	NA	NA	NA	NA	NA	NA	1314	1816
Candidatus Liberibacter africanus	S	34020	NA	NA	NA	767	NA	NA	NA	NA	NA	NA	NA	NA	NA	NA	NA	NA	NA	NA	NA	NA	NA	NA	NA	NA	NA	NA	NA	NA	NA	NA	NA	NA	NA	NA	NA	NA	NA	NA	NA	NA	NA	NA	NA	NA	NA	NA	NA
Methylobacterium brachiatum	S	269660	NA	29	NA	115	NA	57	39	24	NA	NA	NA	NA	44	37	NA	98	36	29	67	45	55	47	63	36	44	71	NA	NA	42	NA	NA	NA	NA	72	62	25	44	202	76	NA	125	53	NA	33	55	NA	NA
Methylobacterium mesophilicum	S	39956	NA	NA	NA	61	NA	17	34	19	NA	NA	NA	NA	29	46	23	26	16	33	25	28	21	24	30	NA	22	NA	NA	16	NA	24	18	48	NA	NA	14	NA	35	NA	NA	19	NA	17	257	24	27	NA	NA
Methylobacterium aquaticum	S	270351	NA	21	NA	125	NA	NA	35	29	NA	NA	NA	NA	45	29	23	28	NA	69	37	51	36	36	37	25	25	145	100	33	NA	NA	NA	147	NA	80	38	44	NA	NA	137	NA	NA	31	NA	22	15	276	145
Methylobacterium currus	S	2051553	NA	NA	NA	74	NA	NA	31	18	NA	NA	NA	NA	NA	41	NA	NA	35	NA	NA	NA	NA	NA	16	NA	NA	NA	81	26	NA	NA	NA	NA	NA	80	NA	NA	19	NA	NA	NA	132	NA	NA	33	NA	NA	NA
Methylobacterium organophilum	S	410	NA	NA	NA	55	NA	NA	61	41	NA	NA	NA	NA	51	45	46	64	32	47	59	60	58	61	66	NA	28	NA	NA	NA	NA	NA	NA	NA	NA	NA	NA	43	39	NA	44	32	NA	NA	NA	70	69	NA	51
Methylorubrum populi	S	223967	NA	NA	NA	19	NA	NA	NA	NA	NA	NA	NA	NA	NA	NA	NA	NA	NA	NA	NA	20	NA	NA	NA	NA	NA	NA	NA	NA	NA	NA	NA	NA	NA	NA	NA	NA	27	NA	NA	NA	NA	NA	NA	NA	NA	NA	NA
Sphingomonas sp. FARSPH	S	2219696	NA	22	NA	25	NA	24	26	NA	NA	NA	NA	NA	108	82	44	50	36	26	74	61	48	44	48	40	39	NA	NA	56	77	NA	NA	41	36	NA	NA	39	54	NA	42	24	NA	44	25	70	74	NA	NA
Sphingomonas paucimobilis	S	13689	NA	60	NA	38	NA	25	50	23	NA	NA	NA	NA	75	38	54	106	89	74	81	47	54	68	42	43	50	30	37	38	34	29	NA	NA	NA	NA	73	46	43	31	NA	56	NA	NA	29	73	75	NA	NA
Oxalobacter formigenes	S	847	NA	NA	NA	66	NA	NA	29985	NA	NA	NA	NA	NA	142	142	190	187	229	180	198	188	141	146	NA	44	31	31	33	46	55	NA	NA	63	36	NA	NA	NA	NA	280	NA	NA	NA	NA	NA	NA	NA	310	203
Fusobacterium nucleatum	S	851	NA	NA	NA	3659	691	NA	45	NA	NA	NA	NA	NA	NA	NA	NA	NA	NA	13	NA	NA	NA	NA	1258	NA	NA	NA	NA	NA	NA	NA	NA	NA	NA	1450	NA	NA	NA	NA	NA	NA	NA	NA	NA	NA	NA	NA	NA
Fusobacterium hwasookii	S	1583098	NA	NA	NA	182	197	NA	NA	NA	NA	NA	NA	NA	NA	NA	NA	NA	NA	NA	NA	NA	NA	NA	NA	NA	NA	NA	NA	NA	NA	NA	NA	NA	NA	NA	NA	NA	NA	NA	NA	NA	NA	NA	NA	NA	NA	NA	NA
Fusobacterium canifelinum	S	285729	NA	NA	NA	50	NA	NA	NA	NA	NA	NA	NA	NA	NA	NA	NA	NA	NA	NA	NA	NA	NA	NA	NA	NA	NA	NA	NA	NA	NA	NA	NA	NA	NA	NA	NA	NA	NA	NA	NA	NA	NA	NA	NA	NA	NA	NA	NA
Jonquetella anthropi	S	428712	NA	NA	NA	11	NA	NA	NA	14	NA	NA	NA	NA	NA	NA	NA	NA	NA	NA	NA	NA	NA	NA	NA	NA	NA	NA	NA	NA	NA	NA	NA	NA	NA	NA	NA	NA	NA	NA	NA	NA	NA	NA	NA	NA	NA	NA	NA
Candidatus Nanosynbacter featherlites	S	2572088	NA	NA	NA	84	570	NA	NA	28	NA	NA	NA	NA	NA	NA	NA	NA	NA	14	NA	13	NA	NA	NA	NA	NA	NA	NA	NA	NA	NA	NA	NA	NA	NA	NA	NA	NA	NA	20	NA	NA	NA	NA	NA	NA	NA	NA
Nanosynbacter sp. HMT-352	S	2899133	NA	46	NA	52	113383	75	764	19	NA	NA	NA	NA	303	445	516	647	677	821	673	784	570	435	242	258	320	240	230	184	201	220	171	253	197	NA	202	301	248	313	217	190	216	241	124	172	NA	116	122
Saccharomyces cerevisiae	S	4932	NA	NA	NA	609	NA	31	NA	136	NA	NA	NA	NA	61	NA	77	447	434	697	448	967	340	147	21	5051	5957	5452	7585	8412	9383	7652	7655	9368	9816	NA	NA	NA	NA	1639	NA	NA	NA	NA	NA	NA	341	235	176
Hemiselmis andersenii	S	464988	NA	NA	NA	71	NA	NA	NA	NA	NA	NA	NA	NA	NA	NA	NA	NA	NA	NA	NA	NA	NA	NA	NA	NA	NA	NA	NA	NA	NA	NA	NA	NA	NA	NA	NA	NA	NA	NA	NA	NA	NA	NA	NA	NA	NA	NA	NA
crAssphage cr52_1	S	2772079	NA	NA	NA	12386	NA	NA	NA	NA	NA	NA	NA	NA	NA	NA	NA	NA	NA	NA	NA	NA	NA	NA	NA	50	37	30	45	42	37	35	24	49	39	NA	NA	NA	NA	12	NA	NA	NA	NA	NA	NA	NA	NA	NA
crAssphage cr60_1	S	2772082	NA	NA	NA	132	NA	NA	NA	1107	NA	NA	NA	NA	NA	NA	NA	NA	NA	NA	NA	NA	NA	NA	NA	NA	NA	NA	NA	NA	NA	NA	NA	NA	NA	NA	NA	NA	NA	36	NA	NA	NA	NA	NA	NA	NA	11	13
crAssphage cr113_1	S	2772087	NA	NA	NA	60	NA	NA	NA	452	NA	NA	NA	NA	NA	NA	NA	NA	NA	NA	NA	NA	NA	NA	NA	NA	NA	NA	NA	NA	NA	NA	NA	NA	NA	NA	NA	NA	NA	NA	NA	NA	NA	NA	NA	NA	NA	11	NA
crAssphage cr3_1	S	2772065	NA	NA	NA	4538	NA	NA	NA	NA	NA	NA	NA	NA	NA	NA	NA	NA	NA	NA	NA	NA	NA	NA	NA	NA	NA	NA	NA	NA	NA	NA	NA	NA	NA	NA	NA	NA	NA	NA	NA	NA	NA	NA	NA	NA	NA	NA	NA
Skunavirus sv16802	S	2845153	NA	NA	NA	165	NA	NA	NA	NA	NA	NA	NA	NA	NA	NA	NA	NA	NA	NA	NA	NA	NA	NA	NA	NA	NA	NA	NA	NA	NA	NA	NA	NA	NA	NA	NA	NA	NA	513	218	NA	NA	481	NA	NA	NA	NA	NA
Skunavirus P680	S	2845438	NA	NA	NA	251	NA	NA	NA	NA	NA	NA	NA	NA	NA	NA	NA	NA	NA	NA	NA	NA	NA	NA	NA	NA	NA	NA	NA	NA	NA	NA	NA	NA	NA	NA	NA	NA	NA	NA	NA	NA	NA	NA	NA	NA	NA	NA	NA
Skunavirus LP9404	S	2845416	NA	NA	NA	2333	NA	NA	NA	NA	NA	NA	NA	NA	NA	NA	NA	NA	NA	NA	NA	NA	NA	NA	NA	558	NA	NA	NA	NA	NA	763	NA	NA	NA	NA	NA	NA	NA	NA	NA	NA	NA	NA	NA	NA	NA	NA	NA
Skunavirus i0139	S	2845473	NA	NA	NA	48	NA	NA	NA	NA	NA	NA	NA	NA	NA	NA	NA	NA	NA	NA	NA	NA	NA	NA	NA	NA	NA	NA	NA	NA	NA	NA	NA	NA	NA	NA	NA	NA	433	NA	149	NA	NA	NA	NA	NA	NA	NA	NA
Skunavirus sv7	S	2845479	NA	NA	NA	66	NA	NA	NA	NA	NA	NA	NA	NA	NA	NA	NA	NA	NA	NA	NA	NA	NA	NA	NA	NA	NA	NA	NA	NA	NA	NA	NA	NA	NA	NA	NA	NA	NA	NA	NA	NA	NA	NA	NA	NA	NA	NA	NA
Skunavirus sv42	S	2845445	NA	NA	NA	48	NA	NA	NA	NA	NA	NA	NA	NA	NA	NA	NA	NA	NA	NA	NA	NA	NA	NA	NA	NA	NA	NA	NA	376	NA	NA	NA	NA	145	NA	NA	NA	NA	NA	NA	NA	NA	NA	NA	NA	NA	NA	NA
Bacteroides phage B40-8	S	99179	NA	NA	NA	472	NA	NA	NA	NA	NA	NA	NA	NA	NA	NA	NA	NA	NA	NA	NA	NA	NA	NA	NA	NA	NA	NA	NA	NA	NA	NA	NA	NA	NA	NA	NA	NA	NA	NA	NA	NA	NA	NA	NA	NA	NA	NA	NA
Salmonella sp. SSDFZ69	S	2500543	NA	NA	NA	NA	1439	NA	NA	NA	NA	NA	NA	NA	NA	NA	NA	NA	NA	NA	NA	NA	NA	NA	NA	NA	NA	NA	NA	NA	NA	NA	NA	NA	NA	NA	NA	NA	NA	NA	NA	NA	NA	NA	NA	NA	NA	NA	NA
Klebsiella oxytoca	S	571	NA	NA	NA	NA	24	NA	NA	NA	13	NA	NA	NA	46910	59649	76546	402	471	630	NA	19	27	NA	NA	3945	3813	3303	NA	NA	NA	NA	NA	NA	NA	NA	300	382	342	NA	NA	NA	NA	NA	NA	NA	NA	868	197
Raoultella terrigena	S	577	NA	NA	NA	NA	44	NA	NA	NA	NA	NA	NA	NA	NA	NA	NA	NA	NA	NA	NA	NA	NA	NA	NA	NA	NA	NA	NA	NA	NA	NA	NA	NA	NA	NA	NA	NA	NA	NA	NA	NA	NA	NA	NA	NA	NA	NA	NA
Kluyvera ascorbata	S	51288	NA	NA	NA	NA	8612	NA	NA	NA	NA	NA	NA	NA	NA	NA	NA	NA	NA	NA	NA	NA	NA	NA	NA	NA	NA	NA	NA	NA	NA	NA	NA	NA	NA	NA	NA	NA	NA	NA	NA	NA	NA	NA	NA	NA	NA	NA	NA
Kluyvera genomosp. 3	S	2774055	NA	NA	NA	NA	561	NA	NA	NA	NA	NA	NA	NA	NA	NA	NA	NA	NA	NA	NA	NA	NA	NA	NA	NA	NA	NA	NA	NA	NA	NA	NA	NA	NA	NA	NA	NA	NA	NA	NA	NA	NA	NA	NA	NA	NA	NA	NA
Enterobacter bugandensis	S	881260	NA	NA	NA	NA	4520	NA	NA	NA	NA	NA	NA	NA	60	130	169	NA	NA	NA	NA	NA	NA	NA	NA	NA	NA	NA	NA	NA	NA	NA	NA	NA	NA	NA	NA	NA	NA	NA	NA	NA	NA	NA	NA	NA	NA	NA	NA
Enterobacter roggenkampii	S	1812935	NA	NA	NA	NA	71	NA	NA	NA	13	NA	NA	NA	NA	NA	NA	NA	NA	NA	NA	NA	NA	NA	NA	NA	NA	NA	NA	NA	NA	NA	NA	NA	NA	NA	NA	NA	NA	291	NA	NA	NA	NA	NA	NA	NA	304	288
Enterobacter ludwigii	S	299767	NA	NA	NA	NA	20	NA	NA	NA	NA	NA	NA	NA	NA	NA	NA	NA	NA	NA	NA	NA	NA	NA	NA	NA	NA	NA	NA	NA	NA	NA	NA	NA	NA	NA	NA	NA	NA	NA	NA	NA	NA	NA	NA	NA	NA	NA	NA
Enterobacter oligotrophicus	S	2478464	NA	NA	NA	NA	13	NA	NA	NA	NA	NA	NA	NA	NA	NA	NA	NA	NA	NA	NA	NA	NA	NA	NA	NA	NA	NA	NA	NA	NA	NA	NA	NA	NA	NA	NA	NA	NA	NA	NA	NA	NA	NA	NA	NA	NA	NA	NA
Citrobacter sp. RHB35-C17	S	2742625	NA	NA	NA	NA	327	NA	NA	NA	NA	NA	NA	NA	NA	NA	NA	NA	NA	NA	NA	NA	NA	NA	NA	NA	NA	NA	NA	NA	NA	NA	NA	NA	NA	NA	NA	NA	NA	NA	NA	NA	NA	NA	NA	NA	NA	NA	NA
Citrobacter cronae	S	1748967	NA	NA	NA	NA	60	NA	NA	NA	NA	NA	NA	NA	NA	NA	NA	NA	NA	NA	NA	NA	NA	NA	NA	NA	NA	NA	NA	NA	NA	NA	NA	NA	NA	NA	NA	NA	NA	NA	NA	NA	NA	NA	NA	NA	NA	NA	NA
Cedecea neteri	S	158822	NA	NA	NA	NA	27	NA	NA	NA	NA	NA	NA	NA	NA	NA	NA	NA	NA	NA	NA	NA	NA	NA	NA	NA	NA	NA	NA	NA	NA	NA	NA	NA	NA	NA	NA	NA	NA	NA	NA	NA	NA	NA	NA	NA	NA	NA	NA
Yokenella regensburgei	S	158877	NA	NA	NA	NA	20	NA	NA	NA	NA	NA	NA	NA	NA	NA	NA	NA	NA	NA	NA	NA	NA	NA	NA	NA	NA	NA	NA	NA	NA	NA	NA	NA	NA	NA	NA	NA	NA	NA	NA	NA	NA	NA	NA	NA	NA	NA	NA
Atlantibacter hermannii	S	565	NA	NA	NA	NA	20	NA	NA	NA	NA	NA	NA	NA	NA	NA	NA	NA	NA	NA	NA	NA	NA	NA	NA	NA	NA	NA	NA	NA	NA	NA	NA	NA	NA	NA	NA	NA	NA	NA	NA	NA	NA	NA	NA	NA	NA	NA	NA
Pantoea sp. At-9b	S	592316	NA	NA	NA	NA	328	NA	NA	NA	NA	NA	NA	NA	NA	NA	NA	NA	NA	NA	NA	NA	NA	NA	NA	NA	NA	NA	NA	NA	NA	NA	NA	NA	NA	NA	NA	NA	NA	NA	NA	NA	NA	NA	NA	NA	NA	NA	NA
Yersinia frederiksenii	S	29484	NA	NA	NA	NA	178	NA	NA	NA	NA	NA	NA	NA	NA	NA	NA	NA	NA	NA	NA	NA	NA	NA	NA	NA	NA	NA	NA	NA	NA	NA	NA	NA	NA	NA	NA	NA	NA	NA	NA	NA	NA	NA	NA	NA	NA	NA	NA
Yersinia aldovae	S	29483	NA	NA	NA	NA	26	NA	NA	NA	NA	NA	NA	NA	NA	NA	NA	NA	NA	NA	NA	NA	NA	NA	NA	NA	NA	NA	NA	NA	NA	NA	NA	NA	NA	NA	NA	NA	NA	NA	NA	NA	NA	NA	NA	NA	NA	NA	NA
Serratia sp. FGI94	S	671990	NA	NA	NA	NA	121	NA	NA	NA	NA	NA	NA	NA	NA	NA	NA	NA	NA	NA	NA	NA	NA	NA	NA	NA	NA	NA	NA	NA	NA	NA	NA	NA	NA	NA	NA	NA	NA	NA	NA	NA	NA	NA	NA	NA	NA	NA	NA
Brenneria sp. EniD312	S	598467	NA	NA	NA	NA	124	NA	NA	NA	NA	NA	NA	NA	NA	NA	NA	NA	NA	NA	NA	NA	NA	NA	NA	NA	NA	NA	NA	NA	NA	NA	NA	NA	NA	NA	NA	NA	NA	NA	NA	NA	NA	NA	NA	NA	NA	NA	NA
Edwardsiella hoshinae	S	93378	NA	NA	NA	NA	11	NA	NA	NA	NA	NA	NA	NA	NA	NA	NA	NA	NA	NA	NA	NA	NA	NA	NA	NA	NA	NA	NA	NA	NA	NA	NA	NA	NA	NA	NA	NA	NA	NA	NA	NA	NA	NA	NA	NA	NA	NA	NA
Aeromonas sp. FDAARGOS 1414	S	2778063	NA	NA	NA	NA	899314	NA	NA	NA	NA	NA	NA	NA	NA	NA	NA	NA	NA	NA	NA	NA	NA	NA	NA	NA	NA	NA	NA	NA	NA	NA	NA	NA	NA	NA	NA	NA	NA	NA	NA	NA	NA	NA	NA	NA	NA	NA	NA
Aeromonas sp. FDAARGOS 1405	S	2778054	NA	NA	NA	NA	242645	NA	NA	NA	NA	NA	NA	NA	NA	NA	NA	NA	NA	NA	NA	NA	NA	NA	NA	NA	NA	NA	NA	NA	NA	NA	NA	NA	NA	NA	NA	NA	NA	NA	NA	NA	NA	NA	NA	NA	NA	NA	NA
Aeromonas sp. FDAARGOS 1411	S	2778060	NA	NA	NA	NA	64371	NA	NA	NA	NA	NA	NA	NA	NA	NA	NA	NA	NA	NA	NA	NA	NA	NA	NA	NA	NA	NA	NA	NA	NA	NA	NA	NA	NA	NA	NA	NA	NA	NA	NA	NA	NA	NA	NA	NA	NA	NA	NA
Aeromonas sp. FDAARGOS 1419	S	2778068	NA	NA	NA	NA	58296	NA	NA	NA	NA	NA	NA	NA	NA	NA	NA	NA	NA	NA	NA	NA	NA	NA	NA	NA	NA	NA	NA	NA	NA	NA	NA	NA	NA	NA	NA	NA	NA	NA	NA	NA	NA	NA	NA	NA	NA	NA	NA
Aeromonas sp. FDAARGOS 1416	S	2778065	NA	NA	NA	NA	41920	NA	NA	NA	NA	NA	NA	NA	NA	NA	NA	NA	NA	NA	NA	NA	NA	NA	NA	NA	NA	NA	NA	NA	NA	NA	NA	NA	NA	NA	NA	NA	NA	NA	NA	NA	NA	NA	NA	NA	NA	NA	NA
Aeromonas sp. FDAARGOS 1404	S	2778053	NA	NA	NA	NA	19383	NA	NA	NA	NA	NA	NA	NA	NA	NA	NA	NA	NA	NA	NA	NA	NA	NA	NA	NA	NA	NA	NA	NA	NA	NA	NA	NA	NA	NA	NA	NA	NA	NA	NA	NA	NA	NA	NA	NA	NA	NA	NA
Aeromonas sp. FDAARGOS 1417	S	2778066	NA	NA	NA	NA	11999	NA	NA	NA	NA	NA	NA	NA	NA	NA	NA	NA	NA	NA	NA	NA	NA	NA	NA	NA	NA	NA	NA	NA	NA	NA	NA	NA	NA	NA	NA	NA	NA	NA	NA	NA	NA	NA	NA	NA	NA	NA	NA
Aeromonas sp. FDAARGOS 1410	S	2778059	NA	NA	NA	NA	5682	NA	NA	NA	NA	NA	NA	NA	NA	NA	NA	NA	NA	NA	NA	NA	NA	NA	NA	NA	NA	NA	NA	NA	NA	NA	NA	NA	NA	NA	NA	NA	NA	NA	NA	NA	NA	NA	NA	NA	NA	NA	NA
Aeromonas sp. CU5	S	2033033	NA	NA	NA	NA	846	NA	NA	NA	NA	NA	NA	NA	NA	NA	NA	NA	NA	NA	NA	NA	NA	NA	NA	NA	NA	NA	NA	NA	NA	NA	NA	NA	NA	NA	NA	NA	NA	NA	NA	NA	NA	NA	NA	NA	NA	NA	NA
Aeromonas sp. FDAARGOS 1402	S	2778051	NA	NA	NA	NA	11711	NA	NA	NA	NA	NA	NA	NA	NA	NA	NA	NA	NA	NA	NA	NA	NA	NA	NA	NA	NA	NA	NA	NA	NA	NA	NA	NA	NA	NA	NA	NA	NA	NA	NA	NA	NA	NA	NA	NA	NA	NA	NA
Aeromonas sp. FDAARGOS 1407	S	2778056	NA	NA	NA	NA	1047	NA	NA	NA	NA	NA	NA	NA	NA	NA	NA	NA	NA	NA	NA	NA	NA	NA	NA	NA	NA	NA	NA	NA	NA	NA	NA	NA	NA	NA	NA	NA	NA	NA	NA	NA	NA	NA	NA	NA	NA	NA	NA
Aeromonas sp. ASNIH1	S	1636606	NA	NA	NA	NA	3539	NA	NA	NA	NA	NA	NA	NA	NA	NA	NA	NA	NA	NA	NA	NA	NA	NA	NA	NA	NA	NA	NA	NA	NA	NA	NA	NA	NA	NA	NA	NA	NA	NA	NA	NA	NA	NA	NA	NA	NA	NA	NA
Aeromonas sp. FDAARGOS 1408	S	2778057	NA	NA	NA	NA	1467	NA	NA	NA	NA	NA	NA	NA	NA	NA	NA	NA	NA	NA	NA	NA	NA	NA	NA	NA	NA	NA	NA	NA	NA	NA	NA	NA	NA	NA	NA	NA	NA	NA	NA	NA	NA	NA	NA	NA	NA	NA	NA
Aeromonas sp. ASNIH7	S	1920107	NA	NA	NA	NA	4596	NA	NA	NA	NA	NA	NA	NA	NA	NA	NA	NA	NA	NA	NA	NA	NA	NA	NA	NA	NA	NA	NA	NA	NA	NA	NA	NA	NA	NA	NA	NA	NA	NA	NA	NA	NA	NA	NA	NA	NA	NA	NA
Aeromonas sp. CA23	S	2033032	NA	NA	NA	NA	97	NA	NA	NA	NA	NA	NA	NA	NA	NA	NA	NA	NA	NA	NA	NA	NA	NA	NA	NA	NA	NA	NA	NA	NA	NA	NA	NA	NA	NA	NA	NA	NA	NA	NA	NA	NA	NA	NA	NA	NA	NA	NA
Aeromonas sp. 2692-1	S	2560029	NA	NA	NA	NA	892	NA	NA	NA	NA	NA	NA	NA	NA	NA	NA	NA	NA	NA	NA	NA	NA	NA	NA	NA	NA	NA	NA	NA	NA	NA	NA	NA	NA	NA	NA	NA	NA	NA	NA	NA	NA	NA	NA	NA	NA	NA	NA
Aeromonas sp. FDAARGOS 1406	S	2778055	NA	NA	NA	NA	1140	NA	NA	NA	NA	NA	NA	NA	NA	NA	NA	NA	NA	NA	NA	NA	NA	NA	NA	NA	NA	NA	NA	NA	NA	NA	NA	NA	NA	NA	NA	NA	NA	NA	NA	NA	NA	NA	NA	NA	NA	NA	NA
Aeromonas sp. 1805	S	2560028	NA	NA	NA	NA	381	NA	NA	NA	NA	NA	NA	NA	NA	NA	NA	NA	NA	NA	NA	NA	NA	NA	NA	NA	NA	NA	NA	NA	NA	NA	NA	NA	NA	NA	NA	NA	NA	NA	NA	NA	NA	NA	NA	NA	NA	NA	NA
Aeromonas sp. ASNIH2	S	1636607	NA	NA	NA	NA	731	NA	NA	NA	NA	NA	NA	NA	NA	NA	NA	NA	NA	NA	NA	NA	NA	NA	NA	NA	NA	NA	NA	NA	NA	NA	NA	NA	NA	NA	NA	NA	NA	NA	NA	NA	NA	NA	NA	NA	NA	NA	NA
Aeromonas sp. FDAARGOS 1415	S	2778064	NA	NA	NA	NA	50	NA	NA	NA	NA	NA	NA	NA	NA	NA	NA	NA	NA	NA	NA	NA	NA	NA	NA	NA	NA	NA	NA	NA	NA	NA	NA	NA	NA	NA	NA	NA	NA	NA	NA	NA	NA	NA	NA	NA	NA	NA	NA
Aeromonas sp. FDAARGOS 1409	S	2778058	NA	NA	NA	NA	66	NA	NA	NA	NA	NA	NA	NA	NA	NA	NA	NA	NA	NA	NA	NA	NA	NA	NA	NA	NA	NA	NA	NA	NA	NA	NA	NA	NA	NA	NA	NA	NA	NA	NA	NA	NA	NA	NA	NA	NA	NA	NA
Aeromonas sp. FDAARGOS 1403	S	2778052	NA	NA	NA	NA	127	30	NA	NA	NA	NA	NA	NA	NA	NA	NA	NA	NA	NA	NA	NA	NA	NA	NA	121	137	116	139	144	127	78	122	104	93	NA	NA	NA	NA	NA	NA	NA	NA	NA	NA	NA	NA	NA	NA
Aeromonas sp. ASNIH4	S	1636609	NA	NA	NA	NA	79	NA	NA	NA	NA	NA	NA	NA	NA	NA	NA	NA	NA	NA	NA	NA	NA	NA	NA	NA	NA	NA	NA	NA	NA	NA	NA	NA	NA	NA	NA	NA	NA	NA	NA	NA	NA	NA	NA	NA	NA	NA	NA
Aeromonas veronii	S	654	NA	NA	NA	NA	1473184	NA	NA	NA	NA	NA	NA	NA	NA	NA	NA	NA	NA	NA	NA	NA	NA	NA	NA	NA	NA	NA	NA	NA	NA	NA	NA	NA	NA	NA	NA	NA	NA	NA	NA	NA	NA	NA	NA	NA	NA	NA	NA
Aeromonas jandaei	S	650	NA	NA	NA	NA	41427	NA	NA	NA	NA	NA	NA	NA	NA	NA	NA	NA	NA	NA	NA	NA	NA	NA	NA	NA	NA	NA	NA	NA	NA	NA	NA	NA	NA	NA	NA	NA	NA	NA	NA	NA	NA	NA	NA	NA	NA	NA	NA
Aeromonas hydrophila	S	644	NA	NA	NA	NA	16120	NA	NA	NA	NA	NA	NA	NA	NA	NA	NA	NA	NA	NA	NA	NA	NA	NA	NA	NA	NA	NA	NA	NA	NA	NA	NA	NA	NA	NA	NA	NA	NA	NA	NA	NA	NA	NA	NA	NA	NA	NA	NA
Aeromonas caviae	S	648	NA	NA	NA	NA	22670	NA	NA	NA	NA	NA	NA	NA	NA	NA	NA	NA	NA	NA	NA	NA	NA	NA	NA	NA	NA	NA	NA	NA	NA	NA	NA	NA	NA	NA	NA	NA	NA	NA	NA	NA	NA	NA	NA	NA	NA	NA	NA
Aeromonas dhakensis	S	196024	NA	NA	NA	NA	4772	NA	NA	NA	NA	NA	NA	NA	NA	NA	NA	NA	NA	NA	NA	NA	NA	NA	NA	NA	NA	NA	NA	NA	NA	NA	NA	NA	NA	NA	NA	NA	NA	NA	NA	NA	NA	NA	NA	NA	NA	NA	NA
Aeromonas allosaccharophila	S	656	NA	NA	NA	NA	2418	NA	NA	NA	NA	NA	NA	NA	NA	NA	NA	NA	NA	NA	NA	NA	NA	NA	NA	NA	NA	NA	NA	NA	NA	NA	NA	NA	NA	NA	NA	NA	NA	NA	NA	NA	NA	NA	NA	NA	NA	NA	NA
Aeromonas enteropelogenes	S	29489	NA	NA	NA	NA	1191	NA	NA	NA	NA	NA	NA	NA	NA	NA	NA	NA	NA	NA	NA	NA	NA	NA	NA	NA	NA	NA	NA	NA	NA	NA	NA	NA	NA	NA	NA	NA	NA	NA	NA	NA	NA	NA	NA	NA	NA	NA	NA
Aeromonas media	S	651	NA	NA	NA	NA	935	NA	NA	NA	NA	NA	NA	NA	NA	NA	NA	NA	NA	NA	NA	NA	NA	NA	NA	NA	NA	NA	NA	NA	NA	NA	NA	NA	NA	NA	NA	NA	NA	NA	NA	NA	NA	NA	NA	NA	NA	NA	NA
Aeromonas simiae	S	218936	NA	NA	NA	NA	376	NA	NA	NA	NA	NA	NA	NA	NA	NA	NA	NA	NA	NA	NA	NA	NA	NA	NA	NA	NA	NA	NA	NA	NA	NA	NA	NA	NA	NA	NA	NA	NA	NA	NA	NA	NA	NA	NA	NA	NA	NA	NA
Aeromonas sanarellii	S	633415	NA	NA	NA	NA	1321	NA	NA	NA	NA	NA	NA	NA	NA	NA	NA	NA	NA	NA	NA	NA	NA	NA	NA	NA	NA	NA	NA	NA	NA	NA	NA	NA	NA	NA	NA	NA	NA	NA	NA	NA	NA	NA	NA	NA	NA	NA	NA
Aeromonas schubertii	S	652	NA	NA	NA	NA	207	NA	NA	NA	NA	NA	NA	NA	NA	NA	NA	NA	NA	NA	NA	NA	NA	NA	NA	NA	NA	NA	NA	NA	NA	NA	NA	NA	NA	NA	NA	NA	NA	NA	NA	NA	NA	NA	NA	NA	NA	NA	NA
Aeromonas rivipollensis	S	948519	NA	NA	NA	NA	341	NA	NA	NA	NA	NA	NA	NA	NA	NA	NA	NA	NA	NA	NA	NA	NA	NA	NA	NA	NA	NA	NA	NA	NA	NA	NA	NA	NA	NA	NA	NA	NA	NA	NA	NA	NA	NA	NA	NA	NA	NA	NA
Aeromonas encheleia	S	73010	NA	NA	NA	NA	88	NA	NA	NA	NA	NA	NA	NA	NA	NA	NA	NA	NA	NA	NA	NA	NA	NA	NA	NA	NA	NA	NA	NA	NA	NA	NA	NA	NA	NA	NA	NA	NA	NA	NA	NA	NA	NA	NA	NA	NA	NA	NA
Aeromonas rivuli	S	648794	NA	NA	NA	NA	35	NA	NA	NA	NA	NA	NA	NA	NA	NA	NA	NA	NA	NA	NA	NA	NA	NA	NA	NA	NA	NA	NA	NA	NA	NA	NA	NA	NA	NA	NA	NA	NA	NA	NA	NA	NA	NA	NA	NA	NA	NA	NA
Haemophilus sp. oral taxon 036	S	712310	NA	NA	NA	NA	602	NA	28	NA	NA	NA	NA	NA	NA	NA	NA	NA	NA	NA	NA	NA	NA	NA	NA	NA	NA	NA	NA	NA	NA	NA	NA	NA	NA	NA	NA	NA	NA	NA	NA	NA	NA	NA	NA	NA	NA	NA	NA
Haemophilus parahaemolyticus	S	735	NA	NA	NA	NA	171	NA	141	NA	NA	NA	NA	NA	NA	NA	NA	NA	NA	NA	NA	NA	NA	NA	NA	NA	NA	NA	NA	NA	NA	NA	NA	NA	NA	NA	NA	NA	NA	12	NA	NA	NA	NA	NA	NA	NA	NA	NA
Haemophilus pittmaniae	S	249188	NA	203	NA	NA	40	NA	62	175	NA	NA	NA	NA	NA	NA	NA	NA	NA	NA	NA	NA	NA	NA	NA	NA	NA	NA	NA	NA	NA	NA	NA	NA	NA	NA	NA	NA	NA	NA	NA	NA	NA	NA	NA	NA	NA	NA	NA
[Haemophilus] ducreyi	S	730	NA	NA	NA	NA	15	NA	NA	NA	NA	NA	NA	NA	NA	NA	NA	NA	NA	NA	NA	NA	NA	NA	NA	NA	NA	NA	NA	NA	NA	NA	NA	NA	NA	NA	NA	NA	NA	NA	NA	NA	NA	NA	NA	NA	NA	NA	NA
Aggregatibacter sp. 2125159857	S	2820817	NA	NA	NA	NA	254	NA	71	20	NA	29	NA	NA	NA	NA	NA	NA	NA	NA	NA	NA	NA	NA	NA	NA	NA	NA	NA	NA	NA	NA	NA	NA	NA	NA	NA	NA	NA	NA	NA	NA	NA	NA	NA	NA	NA	NA	NA
Aggregatibacter sp. Marseille-P9115	S	2866570	NA	NA	NA	NA	114	NA	29	142	NA	NA	NA	NA	NA	NA	NA	NA	NA	NA	NA	NA	NA	NA	NA	NA	NA	NA	NA	NA	NA	NA	NA	NA	NA	NA	NA	NA	NA	NA	NA	NA	NA	NA	NA	NA	NA	NA	NA
Aggregatibacter segnis	S	739	NA	NA	NA	NA	180	NA	NA	262	NA	NA	NA	NA	NA	NA	NA	NA	NA	NA	NA	NA	NA	NA	NA	NA	NA	NA	NA	NA	NA	NA	NA	NA	NA	NA	NA	NA	NA	NA	NA	NA	NA	NA	NA	NA	NA	NA	NA
Pseudomonas putida	S	303	NA	NA	NA	NA	432	NA	NA	NA	NA	NA	NA	NA	NA	NA	NA	NA	NA	NA	NA	NA	NA	NA	NA	NA	NA	NA	NA	NA	NA	NA	NA	NA	NA	NA	NA	NA	NA	NA	NA	NA	NA	NA	NA	NA	NA	NA	NA
Pseudomonas fluorescens	S	294	NA	NA	NA	NA	41	NA	NA	NA	NA	NA	NA	119	NA	NA	NA	NA	NA	NA	NA	NA	NA	NA	NA	NA	NA	NA	NA	NA	NA	NA	NA	NA	NA	NA	NA	NA	NA	NA	NA	NA	NA	NA	NA	NA	NA	NA	NA
Cardiobacterium hominis	S	2718	NA	NA	NA	NA	535	NA	NA	NA	NA	NA	NA	NA	NA	NA	NA	NA	NA	NA	NA	NA	NA	NA	NA	NA	NA	NA	NA	NA	NA	NA	NA	NA	NA	NA	NA	NA	NA	NA	NA	NA	NA	NA	NA	NA	NA	NA	NA
Cardiobacterium sp. Marseille-Q4385	S	2866573	NA	NA	NA	NA	331	NA	NA	18	NA	NA	NA	NA	NA	NA	NA	NA	NA	NA	NA	NA	NA	NA	NA	NA	NA	NA	NA	NA	NA	NA	NA	NA	NA	NA	NA	NA	NA	NA	NA	NA	NA	NA	NA	NA	NA	NA	NA
Acinetobacter calcoaceticus	S	471	NA	NA	NA	NA	48	NA	NA	NA	NA	NA	NA	NA	NA	NA	NA	NA	NA	NA	NA	NA	NA	NA	NA	NA	NA	NA	NA	NA	NA	NA	NA	NA	NA	NA	NA	NA	NA	NA	NA	NA	NA	NA	NA	NA	NA	NA	NA
Acinetobacter pseudolwoffii	S	2053287	NA	NA	NA	NA	46	NA	NA	NA	NA	NA	NA	NA	NA	NA	NA	NA	NA	NA	NA	NA	NA	NA	NA	NA	NA	NA	NA	NA	NA	NA	NA	NA	NA	NA	NA	NA	NA	NA	NA	NA	NA	NA	NA	NA	NA	NA	NA
Stenotrophomonas maltophilia	S	40324	NA	NA	NA	NA	36	4047	NA	NA	NA	82	NA	NA	NA	NA	NA	NA	NA	NA	NA	NA	NA	NA	NA	NA	NA	NA	NA	NA	NA	NA	NA	NA	NA	NA	NA	NA	NA	NA	NA	NA	NA	NA	NA	NA	NA	NA	NA
Sutterella wadsworthensis	S	40545	NA	173081	NA	NA	13900	NA	478872	NA	NA	NA	NA	NA	399	575	768	732	915	1015	650	1070	612	572	88256	NA	NA	NA	NA	NA	NA	NA	NA	NA	NA	NA	NA	NA	NA	58	NA	NA	NA	NA	NA	NA	64	85	66
Sutterella faecalis	S	2584944	NA	NA	NA	NA	83	38	4595	NA	NA	NA	NA	NA	3156	3979	5255	4342	5894	6345	3931	6032	3898	3944	NA	NA	NA	NA	NA	NA	NA	NA	NA	NA	NA	148154	NA	NA	NA	115	NA	NA	NA	NA	NA	NA	NA	185	151
Ralstonia sp. 56D2	S	2842456	NA	NA	NA	NA	60	NA	NA	NA	NA	207	48	132	NA	16	NA	NA	NA	15	NA	15	17	NA	NA	NA	NA	NA	NA	NA	NA	NA	NA	NA	NA	NA	NA	NA	NA	13	NA	NA	NA	NA	NA	NA	32	NA	NA
Ralstonia insidiosa	S	190721	NA	NA	NA	NA	51	NA	NA	NA	NA	158	24	36	NA	NA	22	NA	NA	NA	NA	NA	NA	NA	NA	NA	NA	NA	NA	NA	NA	NA	NA	NA	NA	NA	NA	NA	NA	NA	NA	NA	NA	NA	NA	NA	NA	NA	NA
Burkholderia contaminans	S	488447	NA	NA	NA	NA	134	NA	NA	NA	NA	24	NA	NA	44	29	NA	NA	NA	49	NA	51	NA	34	25	NA	NA	NA	NA	NA	NA	NA	NA	NA	NA	NA	NA	NA	NA	NA	NA	NA	NA	NA	NA	NA	NA	NA	NA
Paraburkholderia phymatum	S	148447	NA	NA	NA	NA	33	NA	NA	NA	NA	19	NA	NA	NA	NA	NA	NA	NA	NA	NA	NA	NA	NA	NA	NA	NA	NA	NA	NA	NA	NA	NA	NA	NA	NA	NA	NA	NA	NA	NA	NA	NA	NA	NA	NA	NA	NA	NA
Ottowia sp. oral taxon 894	S	1658672	NA	NA	NA	NA	271	NA	NA	NA	NA	NA	NA	NA	NA	NA	NA	NA	NA	NA	NA	NA	NA	NA	NA	NA	NA	NA	NA	NA	NA	NA	NA	NA	NA	NA	NA	NA	NA	NA	NA	NA	NA	NA	NA	NA	NA	NA	NA
Comamonas testosteroni	S	285	NA	NA	NA	NA	87	NA	NA	NA	NA	NA	NA	NA	NA	NA	NA	NA	NA	NA	NA	NA	NA	NA	NA	NA	NA	NA	NA	NA	NA	NA	NA	NA	NA	NA	NA	NA	NA	NA	NA	NA	NA	NA	NA	NA	NA	NA	NA
Acidovorax sp. KKS102	S	358220	NA	NA	NA	NA	42	27117	NA	NA	NA	289	76	265	NA	NA	NA	NA	NA	NA	NA	NA	NA	NA	NA	NA	NA	NA	NA	NA	NA	NA	NA	NA	NA	NA	NA	NA	NA	NA	NA	NA	NA	NA	NA	NA	NA	NA	NA
Achromobacter xylosoxidans	S	85698	NA	NA	NA	NA	24	140	NA	NA	NA	NA	NA	NA	NA	NA	NA	NA	NA	NA	NA	NA	NA	NA	NA	NA	NA	NA	NA	NA	NA	NA	NA	NA	NA	NA	NA	NA	NA	NA	NA	NA	NA	NA	NA	NA	NA	NA	NA
Eikenella corrodens	S	539	NA	NA	NA	NA	7985	NA	NA	NA	NA	NA	NA	NA	NA	NA	NA	NA	NA	NA	NA	NA	NA	NA	NA	NA	NA	NA	NA	NA	NA	NA	NA	NA	NA	NA	NA	NA	NA	NA	NA	NA	NA	NA	NA	NA	NA	NA	NA
Eikenella exigua	S	2528037	NA	NA	NA	NA	501	NA	NA	NA	NA	NA	NA	NA	NA	NA	NA	NA	NA	NA	NA	NA	NA	NA	NA	NA	NA	NA	NA	NA	NA	NA	NA	NA	NA	NA	NA	NA	NA	NA	NA	NA	NA	NA	NA	NA	NA	NA	NA
Neisseria sicca	S	490	NA	NA	NA	NA	632	NA	99	71	NA	NA	NA	NA	NA	NA	NA	NA	NA	NA	NA	NA	NA	NA	NA	NA	NA	NA	NA	NA	NA	NA	NA	NA	NA	NA	NA	NA	NA	NA	NA	NA	NA	NA	NA	NA	NA	NA	NA
Neisseria mucosa	S	488	NA	NA	NA	NA	234	NA	823	66	NA	NA	NA	NA	NA	NA	NA	NA	NA	NA	NA	NA	NA	NA	154	NA	NA	NA	NA	NA	259	NA	NA	NA	NA	NA	NA	NA	NA	NA	NA	NA	NA	NA	NA	NA	NA	NA	NA
Neisseria flavescens	S	484	NA	NA	NA	NA	108	NA	260	NA	NA	NA	NA	NA	NA	NA	NA	NA	NA	NA	NA	NA	NA	NA	NA	NA	NA	NA	NA	NA	NA	NA	NA	NA	NA	NA	NA	NA	NA	NA	NA	NA	NA	NA	NA	NA	NA	NA	NA
Neisseria sp. oral taxon 014	S	641148	NA	NA	NA	NA	36	NA	NA	NA	NA	NA	NA	NA	NA	NA	NA	NA	NA	NA	NA	NA	NA	NA	NA	NA	NA	NA	NA	NA	NA	NA	NA	NA	NA	NA	NA	NA	NA	NA	NA	NA	NA	NA	NA	NA	NA	NA	NA
Neisseria sp. KEM232	S	655307	NA	NA	NA	NA	10	NA	NA	NA	NA	NA	NA	NA	NA	NA	NA	NA	NA	NA	NA	NA	NA	NA	NA	NA	NA	NA	NA	NA	NA	NA	NA	NA	NA	NA	NA	NA	NA	NA	NA	NA	NA	NA	NA	NA	NA	NA	NA
Neisseria subflava	S	28449	NA	NA	NA	NA	45	NA	279	NA	NA	NA	NA	NA	NA	NA	NA	NA	NA	NA	NA	NA	NA	NA	NA	NA	NA	NA	NA	NA	NA	NA	NA	NA	NA	NA	NA	NA	NA	NA	NA	NA	NA	NA	NA	NA	NA	NA	NA
Neisseria lactamica	S	486	NA	NA	NA	NA	58	NA	NA	NA	54	NA	NA	NA	NA	NA	NA	NA	NA	NA	NA	NA	NA	NA	NA	NA	NA	NA	NA	NA	NA	NA	NA	NA	NA	NA	NA	NA	NA	NA	NA	NA	NA	NA	NA	NA	NA	NA	NA
Neisseria cinerea	S	483	NA	NA	NA	NA	31	NA	NA	NA	NA	NA	NA	NA	NA	NA	NA	NA	NA	NA	NA	NA	NA	NA	NA	NA	NA	NA	NA	NA	NA	NA	NA	NA	NA	NA	NA	NA	NA	NA	NA	NA	NA	NA	NA	NA	NA	NA	NA
Neisseria bacilliformis	S	267212	NA	NA	NA	NA	23	NA	NA	70	NA	NA	NA	NA	NA	NA	20	NA	NA	NA	NA	NA	NA	NA	NA	NA	NA	NA	NA	NA	NA	NA	NA	NA	NA	NA	NA	NA	NA	NA	NA	NA	NA	NA	NA	NA	NA	NA	NA
Neisseria macacae	S	496	NA	NA	NA	NA	50	NA	NA	NA	NA	NA	NA	NA	NA	NA	NA	NA	NA	NA	NA	NA	NA	NA	NA	NA	NA	NA	NA	NA	NA	NA	NA	NA	NA	NA	NA	NA	NA	NA	NA	NA	NA	NA	NA	NA	NA	NA	NA
Neisseria meningitidis	S	487	NA	NA	NA	NA	88	NA	149	NA	NA	NA	NA	NA	NA	NA	NA	NA	NA	NA	NA	NA	NA	NA	NA	NA	NA	NA	NA	NA	NA	NA	NA	NA	NA	NA	NA	NA	NA	NA	NA	NA	NA	NA	NA	NA	NA	NA	NA
Kingella oralis	S	505	NA	NA	NA	NA	50	NA	NA	NA	NA	56	NA	NA	NA	NA	190	NA	NA	NA	NA	NA	NA	NA	NA	NA	NA	NA	NA	NA	NA	NA	NA	NA	NA	NA	NA	NA	NA	NA	NA	NA	NA	NA	NA	NA	NA	NA	NA
Kingella denitrificans	S	502	NA	NA	NA	NA	30	NA	11	NA	NA	34	NA	NA	NA	NA	35	NA	NA	NA	NA	NA	NA	NA	NA	NA	NA	NA	NA	NA	NA	NA	NA	NA	NA	NA	NA	NA	NA	NA	NA	NA	NA	NA	NA	NA	NA	NA	NA
Campylobacter gracilis	S	824	NA	NA	NA	NA	90	NA	NA	87	NA	NA	NA	NA	NA	10	16	11	16	NA	NA	NA	NA	NA	NA	NA	NA	NA	NA	NA	NA	NA	NA	NA	NA	NA	NA	NA	NA	NA	NA	NA	NA	NA	NA	NA	NA	NA	NA
Campylobacter showae	S	204	NA	NA	NA	NA	58	NA	13	NA	NA	NA	NA	NA	NA	NA	NA	NA	NA	NA	NA	NA	NA	NA	NA	NA	NA	NA	NA	NA	NA	NA	NA	NA	NA	NA	NA	NA	NA	NA	NA	NA	NA	NA	NA	NA	NA	NA	NA
Campylobacter curvus	S	200	NA	NA	NA	NA	14	NA	NA	NA	NA	NA	NA	NA	NA	NA	NA	NA	NA	NA	NA	NA	NA	NA	NA	NA	NA	NA	NA	NA	NA	NA	NA	NA	NA	NA	NA	NA	NA	NA	NA	NA	NA	NA	NA	NA	NA	NA	NA
Campylobacter sp. RM6914	S	1032243	NA	NA	NA	NA	12	NA	NA	NA	NA	NA	NA	NA	NA	NA	NA	NA	NA	NA	NA	NA	NA	NA	NA	NA	NA	NA	NA	NA	NA	NA	NA	NA	NA	NA	NA	NA	NA	NA	NA	NA	NA	NA	NA	NA	NA	NA	NA
Streptococcus sp. 116-D4	S	2598453	NA	NA	NA	NA	4647	NA	NA	NA	1123	NA	NA	NA	NA	NA	NA	NA	NA	NA	NA	NA	NA	NA	NA	NA	NA	NA	NA	NA	NA	NA	NA	NA	NA	NA	NA	NA	NA	NA	NA	NA	NA	NA	NA	NA	NA	NA	NA
Streptococcus sp. A12	S	1759399	NA	NA	NA	NA	3510	37	570	102	99	NA	NA	NA	36	25	22	60	58	60	47	56	46	31	59	32	83	51	33	44	31	50	49	49	58	NA	65	99	94	209	94	76	52	94	44	52	102	130	95
Streptococcus sp. NSJ-72	S	2763068	NA	NA	NA	NA	15967	NA	NA	NA	NA	NA	NA	NA	NA	NA	NA	NA	NA	NA	NA	NA	NA	NA	NA	NA	NA	NA	NA	NA	NA	NA	NA	NA	NA	NA	NA	NA	NA	NA	NA	NA	NA	NA	NA	NA	NA	NA	NA
Streptococcus sp. 1643	S	2576376	NA	NA	NA	NA	6107	NA	NA	NA	NA	NA	NA	NA	NA	NA	NA	NA	NA	NA	NA	NA	NA	NA	NA	NA	NA	NA	NA	NA	NA	NA	NA	NA	NA	NA	NA	NA	NA	NA	NA	NA	NA	NA	NA	NA	NA	NA	NA
Streptococcus sp. NPS 308	S	1902136	NA	NA	NA	NA	1958	NA	NA	NA	81	35	NA	NA	NA	NA	NA	NA	NA	NA	NA	NA	NA	NA	NA	NA	NA	NA	NA	NA	NA	NA	NA	NA	NA	NA	NA	NA	NA	NA	NA	NA	NA	NA	NA	NA	NA	NA	NA
Streptococcus sp. oral taxon 064	S	712624	NA	NA	NA	NA	7027	NA	NA	NA	383	NA	NA	NA	NA	NA	50	NA	NA	NA	NA	NA	NA	NA	NA	NA	NA	NA	NA	NA	NA	NA	NA	NA	NA	NA	NA	NA	NA	NA	NA	NA	NA	NA	NA	NA	NA	NA	NA
Streptococcus sp. NCTC 11567	S	2583584	NA	NA	NA	NA	862	NA	NA	NA	NA	NA	NA	NA	NA	NA	NA	NA	NA	NA	NA	NA	NA	NA	NA	NA	NA	NA	NA	NA	NA	NA	NA	NA	NA	NA	NA	NA	NA	NA	NA	NA	NA	NA	NA	NA	NA	NA	NA
Streptococcus constellatus	S	76860	NA	NA	NA	NA	17918	NA	NA	NA	NA	NA	NA	NA	NA	NA	NA	NA	NA	NA	NA	NA	NA	NA	NA	NA	NA	NA	NA	NA	NA	NA	NA	NA	NA	NA	NA	NA	NA	130	NA	NA	NA	NA	NA	NA	NA	NA	NA
Streptococcus intermedius	S	1338	NA	NA	NA	NA	2877	NA	NA	40	22	NA	NA	NA	NA	23	56	20	34	24	44	49	19	NA	NA	NA	NA	NA	NA	NA	NA	NA	NA	NA	NA	NA	NA	NA	NA	NA	NA	NA	NA	NA	NA	NA	NA	NA	NA
Streptococcus gwangjuense	S	1433513	NA	NA	NA	NA	16210	NA	NA	NA	1249	56	NA	NA	NA	NA	NA	NA	NA	NA	22	NA	NA	NA	NA	NA	NA	NA	NA	NA	NA	NA	NA	NA	NA	NA	NA	NA	NA	NA	NA	NA	NA	NA	NA	NA	42	NA	NA
Streptococcus infantis	S	68892	NA	16	NA	NA	6776	NA	31	44	788	NA	NA	NA	24	35	22	54	51	62	66	60	55	38	28	19	23	19	16	23	20	30	15	29	29	NA	NA	NA	22	28	NA	NA	NA	NA	NA	NA	81	23	14
Streptococcus dysgalactiae	S	1334	NA	NA	NA	NA	1842	NA	NA	NA	NA	NA	NA	NA	NA	NA	NA	NA	NA	NA	NA	NA	NA	NA	NA	NA	NA	NA	NA	NA	NA	NA	NA	NA	NA	NA	NA	NA	NA	NA	NA	NA	NA	NA	NA	NA	NA	NA	NA
Streptococcus equi	S	1336	NA	NA	NA	NA	103	NA	11	14	NA	NA	NA	NA	NA	NA	NA	NA	10	16	NA	13	NA	NA	NA	12	NA	12	NA	NA	NA	NA	NA	NA	NA	NA	NA	NA	NA	NA	NA	NA	NA	NA	NA	NA	22	NA	NA
Streptococcus pseudopneumoniae	S	257758	NA	NA	NA	NA	4388	NA	NA	NA	4814	NA	NA	NA	NA	NA	NA	NA	NA	NA	NA	NA	NA	NA	NA	NA	NA	NA	NA	NA	NA	NA	NA	NA	NA	NA	NA	NA	NA	NA	NA	NA	NA	NA	NA	NA	NA	NA	NA
Streptococcus milleri	S	33040	NA	NA	NA	NA	12602	NA	NA	117	NA	NA	NA	NA	NA	NA	NA	NA	NA	NA	NA	NA	NA	NA	NA	NA	NA	NA	NA	NA	NA	NA	NA	NA	NA	NA	NA	NA	NA	NA	NA	NA	NA	NA	NA	NA	NA	NA	NA
Streptococcus koreensis	S	2382163	NA	NA	NA	NA	6946	NA	248	81	194	NA	NA	NA	NA	NA	NA	70	33	21	NA	55	NA	44	NA	NA	44	NA	NA	NA	NA	NA	NA	NA	NA	NA	NA	NA	NA	58	NA	NA	NA	NA	NA	37	NA	NA	NA
Streptococcus rubneri	S	1234680	NA	NA	NA	NA	2495	NA	247	76	50	NA	NA	NA	41	NA	NA	28	33	32	NA	52	NA	NA	NA	NA	NA	NA	NA	NA	33	NA	NA	NA	NA	NA	NA	NA	NA	60	26	NA	24	NA	NA	NA	64	38	35
Streptococcus pyogenes	S	1314	NA	NA	NA	NA	16467	NA	NA	40	NA	NA	NA	NA	64	76	97	115	132	84	101	93	136	82	NA	NA	NA	NA	NA	19	NA	NA	NA	NA	NA	NA	NA	NA	NA	NA	NA	NA	NA	NA	NA	NA	NA	NA	NA
Streptococcus periodonticum	S	2490633	NA	NA	NA	NA	1275	NA	NA	NA	222	NA	NA	NA	NA	NA	NA	NA	NA	NA	NA	NA	NA	NA	NA	NA	NA	NA	NA	NA	NA	NA	NA	NA	NA	NA	NA	NA	NA	NA	NA	NA	NA	NA	NA	NA	NA	NA	NA
Streptococcus merionis	S	400065	NA	NA	NA	NA	131	NA	NA	NA	NA	NA	NA	NA	NA	NA	NA	NA	NA	NA	NA	NA	NA	NA	NA	NA	NA	NA	NA	NA	NA	NA	NA	NA	NA	NA	NA	NA	NA	NA	NA	NA	NA	NA	NA	NA	NA	NA	NA
Streptococcus gallolyticus	S	315405	NA	NA	NA	NA	161	NA	NA	NA	NA	NA	NA	NA	NA	NA	NA	NA	NA	NA	NA	NA	NA	NA	NA	NA	NA	NA	NA	NA	NA	NA	NA	NA	NA	NA	NA	NA	NA	NA	NA	NA	NA	NA	NA	NA	NA	NA	NA
Streptococcus pseudoporcinus	S	361101	NA	NA	NA	NA	44	NA	NA	NA	NA	NA	NA	NA	NA	NA	NA	NA	NA	NA	NA	NA	NA	NA	NA	NA	NA	NA	NA	NA	NA	NA	NA	NA	NA	NA	NA	NA	NA	NA	NA	NA	NA	NA	NA	NA	NA	NA	NA
Streptococcus parauberis	S	1348	NA	NA	NA	NA	27	NA	NA	NA	NA	NA	NA	NA	NA	NA	NA	NA	14	NA	NA	25	NA	NA	NA	NA	NA	NA	NA	NA	NA	NA	NA	NA	NA	NA	NA	NA	NA	NA	NA	NA	NA	NA	NA	NA	NA	NA	NA
Streptococcus himalayensis	S	1888195	NA	NA	NA	NA	18	NA	NA	NA	NA	NA	NA	NA	NA	NA	NA	NA	NA	NA	NA	NA	NA	NA	NA	NA	NA	NA	NA	NA	NA	NA	NA	NA	NA	NA	NA	NA	NA	NA	NA	NA	NA	NA	NA	NA	NA	NA	NA
Lactococcus raffinolactis	S	1366	NA	NA	NA	NA	60	NA	NA	NA	NA	NA	NA	NA	NA	NA	NA	NA	NA	NA	NA	NA	NA	NA	NA	NA	NA	NA	NA	NA	NA	NA	NA	NA	NA	NA	NA	NA	NA	NA	NA	NA	NA	NA	NA	NA	NA	NA	NA
Granulicatella elegans	S	137732	NA	NA	NA	NA	8423	NA	NA	NA	1189	NA	NA	NA	NA	NA	NA	NA	NA	NA	NA	NA	NA	NA	NA	NA	NA	NA	NA	NA	NA	NA	NA	NA	NA	NA	405	411	388	398	386	368	253	290	333	231	NA	36	34
Lactobacillus ultunensis	S	227945	NA	NA	NA	NA	14846	NA	NA	10	NA	NA	NA	NA	57	75	86	NA	NA	NA	NA	NA	NA	NA	NA	21	42	NA	NA	NA	NA	NA	NA	NA	NA	NA	61	59	55	NA	NA	NA	NA	NA	NA	NA	NA	27	27
Lactobacillus iners	S	147802	NA	20	NA	NA	438	NA	NA	NA	NA	25	NA	NA	NA	NA	NA	NA	NA	NA	NA	NA	NA	NA	24	NA	NA	NA	NA	71	NA	NA	NA	NA	NA	NA	16	39	28	18	51	42	NA	39	23	36	NA	NA	NA
Lactobacillus crispatus	S	47770	NA	NA	NA	NA	237	NA	NA	233	NA	12	NA	NA	110	68	84	NA	NA	NA	NA	NA	NA	NA	NA	40	40	46	NA	NA	NA	NA	NA	NA	NA	NA	71	76	49	NA	NA	NA	NA	NA	NA	NA	39	38	24
Lactobacillus amylovorus	S	1604	NA	NA	NA	NA	108	NA	NA	NA	NA	NA	NA	NA	NA	NA	NA	NA	NA	NA	NA	NA	NA	NA	NA	NA	NA	NA	NA	NA	NA	NA	NA	NA	NA	NA	NA	NA	NA	NA	NA	NA	NA	NA	NA	NA	NA	NA	NA
Lactobacillus paragasseri	S	2107999	NA	NA	NA	NA	204	NA	NA	NA	1629	NA	NA	NA	NA	NA	NA	NA	NA	NA	NA	NA	NA	NA	NA	NA	NA	NA	NA	NA	NA	NA	NA	NA	NA	NA	NA	NA	NA	NA	NA	NA	NA	NA	NA	NA	NA	NA	NA
Lactobacillus gasseri	S	1596	NA	NA	NA	NA	46	NA	NA	364	3928	NA	NA	NA	171	256	219	NA	NA	NA	NA	NA	NA	NA	NA	NA	NA	NA	NA	NA	NA	NA	NA	NA	NA	26	134	134	173	347	NA	NA	NA	NA	NA	NA	NA	310	307
Limosilactobacillus vaginalis	S	1633	NA	NA	NA	NA	288	NA	NA	190	NA	NA	NA	NA	NA	NA	NA	NA	NA	NA	NA	NA	NA	NA	NA	NA	NA	NA	NA	NA	NA	NA	NA	NA	NA	NA	NA	NA	NA	NA	NA	NA	25	NA	NA	NA	NA	NA	NA
Limosilactobacillus fermentum	S	1613	NA	NA	NA	NA	62	NA	NA	277	360	NA	NA	NA	1495	2286	1839	15	37	49	NA	NA	NA	NA	NA	272	261	186	NA	NA	NA	NA	NA	NA	NA	111	737	680	580	NA	NA	NA	NA	NA	NA	NA	319	454	286
Lacticaseibacillus rhamnosus	S	47715	NA	NA	NA	NA	24	NA	NA	139	225	47	NA	NA	929	1113	1198	1712	1429	1476	1544	1703	1284	1140	6826	36	41	13	NA	NA	NA	NA	NA	NA	NA	963	83	112	58	NA	NA	NA	NA	NA	NA	NA	262	22	10
Companilactobacillus paralimentarius	S	83526	NA	NA	NA	NA	15	NA	NA	NA	NA	NA	NA	NA	NA	NA	NA	NA	NA	NA	NA	NA	NA	NA	NA	NA	NA	NA	NA	NA	NA	NA	NA	NA	NA	NA	NA	NA	NA	NA	NA	NA	NA	NA	NA	NA	NA	NA	NA
Gemella morbillorum	S	29391	NA	NA	NA	NA	25373	NA	NA	NA	13	NA	NA	NA	NA	NA	NA	NA	NA	NA	NA	NA	NA	NA	NA	NA	NA	NA	NA	NA	NA	NA	NA	NA	NA	NA	24	36	149	96	93	67	80	63	58	NA	NA	NA	NA
Gemella sp. oral taxon 928	S	1785995	NA	132	NA	NA	81	NA	NA	NA	NA	NA	NA	NA	NA	NA	NA	NA	NA	NA	NA	NA	NA	NA	46	NA	NA	NA	NA	NA	NA	NA	NA	NA	NA	NA	NA	NA	NA	153	NA	NA	NA	NA	NA	NA	NA	140	225
Staphylococcus succinus	S	61015	NA	NA	NA	NA	54	NA	NA	NA	NA	58	NA	NA	16	NA	20	NA	17	14	NA	NA	NA	NA	NA	NA	377	NA	NA	15	68	NA	NA	NA	NA	NA	NA	NA	NA	14	NA	NA	NA	46	NA	NA	NA	NA	NA
Staphylococcus haemolyticus	S	1283	NA	NA	NA	NA	29	NA	NA	NA	21	NA	NA	NA	NA	NA	61	NA	130	NA	NA	NA	NA	NA	NA	NA	NA	NA	NA	NA	NA	NA	NA	NA	NA	NA	NA	NA	NA	NA	NA	NA	NA	NA	NA	NA	NA	NA	NA
Staphylococcus pasteuri	S	45972	NA	NA	NA	NA	13	NA	NA	NA	NA	43	NA	NA	NA	NA	3154	NA	NA	NA	NA	NA	NA	NA	NA	NA	NA	NA	NA	NA	NA	NA	NA	NA	NA	NA	NA	NA	NA	NA	NA	87	19	NA	NA	NA	NA	NA	NA
Staphylococcus warneri	S	1292	NA	NA	NA	NA	22	NA	NA	NA	NA	39	NA	NA	NA	NA	3301	NA	NA	NA	NA	NA	NA	NA	NA	NA	NA	NA	NA	28	NA	NA	NA	NA	NA	NA	NA	NA	NA	NA	NA	NA	65	NA	NA	NA	NA	NA	NA
Alicyclobacillus acidocaldarius	S	405212	NA	NA	NA	NA	10	NA	NA	NA	NA	NA	NA	NA	NA	NA	NA	NA	NA	NA	NA	NA	NA	NA	NA	NA	NA	NA	NA	NA	NA	NA	NA	NA	NA	NA	NA	NA	NA	NA	NA	NA	NA	NA	NA	NA	NA	NA	NA
Dialister pneumosintes	S	39950	NA	3512	NA	NA	44234	569	14	13684	NA	NA	NA	NA	NA	NA	NA	NA	NA	14	NA	NA	10	10	3799	NA	NA	NA	NA	NA	NA	NA	NA	NA	NA	NA	7827	8564	7446	9859	7456	6242	4988	5418	4950	6345	NA	NA	NA
Megasphaera stantonii	S	2144175	NA	NA	NA	NA	71	NA	15	NA	NA	NA	NA	NA	27	28	26	19	NA	NA	12	NA	NA	12	NA	NA	NA	NA	NA	NA	NA	NA	NA	NA	NA	NA	NA	24	NA	NA	NA	NA	NA	NA	NA	36	NA	NA	NA
Selenomonas sp. oral taxon 478	S	712538	NA	NA	NA	NA	1367	NA	NA	NA	NA	NA	NA	NA	NA	NA	NA	NA	NA	NA	NA	NA	NA	NA	NA	NA	NA	NA	NA	NA	NA	NA	NA	NA	NA	817	NA	NA	NA	NA	NA	NA	NA	NA	NA	NA	NA	NA	NA
Selenomonas sp. oral taxon 136	S	713030	NA	NA	NA	NA	713	NA	NA	NA	NA	32	NA	NA	NA	NA	NA	NA	NA	NA	NA	NA	NA	NA	NA	NA	NA	NA	NA	NA	NA	NA	NA	NA	NA	809	NA	NA	NA	NA	NA	NA	NA	NA	NA	NA	NA	NA	NA
Selenomonas sp. oral taxon 920	S	1884263	NA	NA	NA	NA	88	NA	NA	NA	NA	NA	NA	NA	NA	NA	NA	NA	NA	NA	NA	NA	NA	NA	NA	NA	NA	NA	NA	NA	NA	NA	NA	NA	NA	NA	NA	NA	NA	NA	NA	NA	NA	NA	NA	NA	NA	NA	NA
Selenomonas sp. oral taxon 126	S	712528	NA	NA	NA	NA	47	NA	NA	NA	NA	NA	NA	NA	NA	NA	NA	NA	NA	NA	NA	NA	NA	NA	NA	NA	NA	NA	NA	NA	NA	NA	NA	NA	NA	NA	NA	NA	NA	NA	NA	NA	NA	NA	NA	NA	NA	NA	NA
Selenomonas sputigena	S	69823	NA	NA	NA	NA	557	NA	NA	NA	NA	512	NA	NA	NA	NA	NA	NA	NA	NA	NA	NA	NA	NA	NA	NA	NA	NA	NA	NA	NA	NA	NA	NA	NA	NA	NA	NA	NA	47	NA	NA	NA	NA	NA	NA	NA	67	52
Selenomonas timonae	S	2754044	NA	NA	NA	NA	25	NA	NA	NA	NA	NA	NA	NA	NA	NA	NA	NA	NA	NA	NA	NA	NA	NA	NA	NA	NA	NA	NA	NA	NA	NA	NA	NA	NA	11	NA	NA	NA	NA	NA	NA	NA	NA	NA	NA	NA	NA	NA
Mogibacterium pumilum	S	86332	NA	68	NA	NA	878	NA	NA	388	NA	NA	NA	NA	13	NA	22	28	35	40	NA	31	22	16	24	NA	NA	NA	NA	NA	NA	NA	NA	NA	NA	19	60	89	85	77	120	106	98	69	58	61	NA	NA	NA
Parvimonas micra	S	33033	NA	NA	NA	NA	6212	NA	NA	650	NA	15	NA	NA	NA	22	24	NA	NA	30	NA	NA	NA	NA	NA	NA	NA	NA	NA	NA	NA	NA	NA	NA	NA	NA	NA	NA	NA	NA	NA	NA	NA	NA	NA	NA	NA	NA	NA
Anaerococcus vaginalis	S	33037	NA	NA	NA	NA	40	NA	NA	NA	28	NA	NA	NA	NA	NA	NA	NA	NA	NA	NA	NA	NA	NA	NA	NA	NA	NA	NA	NA	NA	NA	NA	NA	NA	NA	NA	NA	NA	NA	NA	NA	NA	NA	NA	NA	NA	NA	NA
Anaerococcus obesiensis	S	1287640	NA	NA	NA	NA	26	NA	NA	NA	29	NA	NA	NA	NA	NA	NA	NA	NA	NA	NA	NA	NA	NA	NA	NA	NA	NA	NA	NA	NA	NA	NA	NA	NA	NA	NA	NA	NA	NA	NA	NA	NA	NA	NA	NA	NA	NA	NA
Miniphocaeibacter halophilus	S	2931922	NA	NA	NA	NA	18	NA	NA	NA	NA	NA	NA	NA	NA	NA	NA	NA	NA	NA	NA	NA	NA	NA	NA	NA	NA	NA	NA	NA	NA	NA	NA	NA	NA	NA	NA	NA	NA	NA	NA	NA	NA	NA	NA	NA	NA	NA	NA
Peptoniphilus harei	S	54005	NA	21	NA	NA	14	NA	NA	NA	NA	NA	NA	NA	NA	NA	NA	NA	NA	NA	NA	NA	NA	NA	NA	NA	NA	NA	NA	NA	NA	NA	NA	NA	NA	34	NA	NA	NA	NA	NA	NA	NA	NA	NA	NA	NA	NA	NA
Bulleidia sp. zg-1006	S	2806552	NA	NA	NA	NA	118	12	NA	NA	NA	NA	NA	NA	NA	NA	NA	NA	NA	NA	NA	NA	NA	NA	NA	11	10	NA	NA	NA	NA	NA	NA	NA	10	NA	19	34	37	155	74	49	64	42	49	19	NA	49	54
Ndongobacter massiliensis	S	1871025	NA	NA	NA	NA	13	NA	NA	NA	NA	NA	NA	NA	16	NA	NA	NA	20	NA	NA	NA	NA	NA	NA	NA	NA	NA	NA	NA	NA	NA	NA	NA	NA	NA	NA	NA	NA	NA	NA	NA	NA	NA	NA	NA	NA	NA	NA
Schaalia cardiffensis	S	181487	NA	NA	NA	NA	1989	NA	NA	19	NA	NA	NA	NA	NA	NA	NA	NA	NA	NA	NA	NA	NA	NA	NA	NA	NA	NA	NA	NA	NA	NA	NA	NA	NA	NA	NA	NA	NA	NA	NA	NA	NA	NA	NA	NA	NA	NA	NA
Schaalia turicensis	S	131111	NA	NA	NA	NA	229	NA	NA	1556	NA	NA	NA	NA	41	37	44	60	54	NA	54	24	31	24	NA	NA	NA	NA	NA	NA	NA	NA	NA	NA	NA	NA	948	905	706	497	762	646	563	652	621	614	NA	36	NA
Schaalia sp. JY-X169	S	2758572	NA	NA	NA	NA	30	NA	NA	NA	NA	NA	NA	NA	NA	NA	NA	NA	NA	NA	NA	NA	NA	NA	NA	NA	NA	NA	NA	NA	NA	NA	NA	NA	NA	NA	NA	NA	NA	NA	NA	NA	NA	NA	NA	NA	NA	NA	NA
Schaalia sp. 19OD2882	S	2794089	NA	NA	NA	NA	30	NA	NA	NA	NA	NA	NA	NA	NA	NA	NA	NA	NA	NA	NA	NA	NA	NA	NA	NA	NA	NA	NA	NA	NA	NA	NA	NA	NA	NA	NA	NA	NA	NA	NA	NA	NA	NA	NA	NA	NA	NA	NA
Schaalia sp. ZJ405	S	2709403	NA	NA	NA	NA	14	NA	NA	NA	NA	NA	NA	NA	NA	NA	NA	NA	NA	NA	NA	NA	NA	NA	NA	NA	NA	NA	NA	NA	NA	NA	NA	NA	NA	NA	NA	NA	NA	NA	NA	NA	NA	NA	NA	NA	NA	NA	NA
Actinomyces sp. oral taxon 414	S	712122	NA	NA	NA	NA	3716	NA	37	528	NA	82	NA	NA	35	63	47	44	83	136	66	49	85	58	NA	23	52	15	NA	NA	21	NA	NA	20	17	NA	145	144	196	66	81	132	111	151	99	238	NA	38	NA
Actinomyces sp. Chiba101	S	1851395	NA	NA	NA	NA	102	NA	NA	NA	NA	NA	NA	NA	NA	NA	NA	NA	NA	NA	NA	NA	NA	NA	NA	NA	NA	NA	NA	NA	NA	NA	NA	NA	NA	NA	NA	NA	NA	NA	NA	NA	NA	NA	NA	NA	NA	NA	NA
Actinomyces sp. HMT897	S	2789424	NA	NA	NA	NA	347	NA	NA	NA	NA	NA	NA	NA	NA	NA	NA	NA	NA	NA	NA	NA	NA	NA	NA	NA	NA	NA	NA	NA	NA	NA	NA	NA	NA	NA	63	40	89	NA	NA	51	NA	NA	51	142	NA	NA	NA
Actinomyces sp. oral taxon 897	S	2081702	NA	NA	NA	NA	189	NA	NA	NA	NA	NA	NA	NA	NA	NA	NA	NA	NA	NA	NA	NA	NA	NA	NA	NA	NA	NA	NA	NA	NA	NA	NA	NA	NA	NA	NA	34	NA	NA	78	40	NA	NA	NA	87	NA	NA	NA
Actinomyces slackii	S	52774	NA	NA	NA	NA	19	NA	NA	NA	NA	NA	NA	NA	NA	NA	NA	NA	NA	NA	NA	NA	NA	NA	NA	NA	NA	NA	NA	NA	NA	NA	NA	NA	NA	NA	NA	NA	NA	NA	NA	NA	NA	NA	NA	NA	NA	NA	NA
Actinomyces trachealis	S	2763540	NA	NA	NA	NA	17	NA	NA	NA	NA	NA	NA	NA	NA	NA	NA	NA	NA	NA	NA	NA	NA	NA	NA	NA	NA	NA	NA	NA	NA	NA	NA	NA	NA	NA	NA	NA	NA	NA	NA	NA	NA	NA	NA	NA	NA	NA	NA
Actinomyces radicidentis	S	111015	NA	NA	NA	NA	18	NA	NA	247	NA	NA	NA	NA	NA	NA	NA	NA	NA	NA	NA	NA	NA	NA	NA	NA	NA	NA	NA	NA	NA	NA	NA	NA	NA	NA	NA	NA	NA	NA	NA	NA	NA	NA	NA	NA	NA	NA	NA
Trueperella pyogenes	S	1661	NA	NA	NA	NA	38	NA	38	NA	NA	NA	NA	NA	22	63	27	29	47	29	45	51	31	27	NA	NA	NA	NA	NA	NA	NA	NA	NA	NA	NA	NA	131	119	95	125	117	90	85	106	79	128	NA	58	46
Mobiluncus curtisii	S	2051	NA	NA	NA	NA	19	NA	NA	NA	NA	NA	NA	NA	NA	NA	NA	NA	NA	NA	NA	NA	NA	NA	NA	NA	NA	NA	NA	NA	NA	NA	NA	NA	NA	NA	NA	NA	NA	NA	NA	NA	NA	NA	NA	NA	NA	NA	NA
Rothia aeria	S	172042	NA	NA	NA	NA	883	NA	23	35	NA	49	NA	NA	14	NA	36	NA	NA	NA	18	NA	NA	NA	23	16	13	13	NA	NA	NA	NA	NA	NA	NA	NA	NA	NA	NA	19	NA	11	NA	NA	NA	NA	16	NA	13
Paeniglutamicibacter sp. Y32M11	S	2853258	NA	NA	NA	NA	10	NA	NA	NA	NA	NA	NA	NA	NA	NA	NA	NA	NA	NA	NA	NA	NA	NA	NA	NA	NA	NA	NA	NA	NA	NA	NA	NA	NA	NA	NA	NA	NA	NA	NA	NA	NA	NA	NA	NA	NA	NA	NA
Microbacterium sp. PAMC21962	S	2861280	NA	NA	NA	NA	272	NA	NA	NA	NA	NA	NA	NA	NA	NA	NA	NA	NA	NA	NA	NA	NA	NA	NA	NA	NA	NA	NA	NA	NA	NA	NA	NA	NA	NA	NA	NA	NA	NA	NA	NA	NA	NA	NA	NA	NA	NA	NA
Microbacterium sp. Nx66	S	2766784	NA	NA	NA	NA	26	NA	NA	NA	NA	132	NA	NA	NA	NA	NA	NA	NA	NA	NA	NA	NA	NA	NA	NA	NA	NA	NA	NA	NA	NA	NA	NA	NA	NA	NA	NA	NA	NA	NA	NA	NA	NA	NA	NA	NA	NA	NA
Microbacterium amylolyticum	S	936337	NA	NA	NA	NA	113	NA	NA	NA	NA	NA	NA	NA	NA	NA	NA	NA	NA	NA	NA	NA	NA	NA	NA	NA	NA	NA	NA	NA	NA	NA	NA	NA	NA	NA	NA	NA	NA	NA	NA	NA	NA	NA	NA	NA	NA	NA	NA
Microbacterium chocolatum	S	84292	NA	NA	NA	NA	16	NA	NA	NA	NA	NA	NA	NA	NA	NA	NA	NA	NA	NA	NA	NA	NA	NA	NA	NA	NA	NA	NA	NA	NA	NA	NA	NA	NA	NA	NA	NA	NA	NA	NA	NA	NA	NA	NA	NA	NA	NA	NA
Plantibacter sp. PA-3-X8	S	2480625	NA	NA	NA	NA	40	NA	NA	NA	NA	NA	NA	NA	NA	NA	NA	NA	NA	NA	NA	NA	NA	NA	NA	NA	NA	NA	NA	NA	NA	NA	NA	NA	NA	NA	NA	NA	NA	NA	NA	NA	NA	NA	NA	NA	NA	NA	NA
Leucobacter triazinivorans	S	1784719	NA	NA	NA	NA	22	14	NA	NA	NA	NA	NA	NA	NA	NA	NA	NA	NA	NA	NA	NA	NA	NA	NA	NA	NA	NA	NA	NA	NA	NA	NA	NA	NA	NA	NA	NA	NA	NA	NA	NA	NA	NA	NA	NA	NA	NA	NA
Brevibacterium aurantiacum	S	273384	NA	NA	NA	NA	299	5042	NA	NA	NA	28	NA	NA	NA	NA	18	NA	NA	208	NA	24	26	NA	NA	NA	NA	NA	NA	NA	NA	NA	NA	NA	NA	NA	NA	NA	NA	NA	NA	NA	NA	NA	NA	NA	NA	NA	NA
Brachybacterium sp. SGAir0954	S	2571029	NA	NA	NA	NA	18	NA	NA	NA	NA	NA	NA	NA	NA	NA	NA	NA	NA	NA	NA	NA	NA	NA	NA	NA	NA	NA	NA	NA	NA	NA	NA	NA	NA	NA	NA	NA	NA	NA	NA	NA	NA	NA	NA	NA	NA	NA	NA
Dermacoccus nishinomiyaensis	S	1274	NA	NA	NA	NA	11	NA	NA	NA	NA	282	NA	NA	NA	NA	NA	NA	NA	NA	NA	NA	NA	21	NA	NA	NA	NA	NA	NA	16	NA	NA	NA	NA	NA	NA	NA	NA	NA	NA	NA	NA	NA	NA	NA	NA	NA	NA
Corynebacterium matruchotii	S	43768	NA	NA	NA	NA	7367	NA	NA	NA	NA	207	NA	NA	25	NA	132	NA	NA	11	NA	NA	NA	NA	NA	10	NA	NA	NA	11	13	NA	NA	NA	NA	NA	NA	NA	15	NA	NA	NA	NA	NA	NA	18	NA	15	NA
Corynebacterium deserti	S	1408191	NA	NA	NA	NA	178	NA	NA	NA	NA	NA	NA	NA	NA	NA	NA	NA	NA	NA	NA	NA	NA	NA	NA	NA	NA	NA	NA	NA	NA	NA	NA	NA	NA	NA	NA	NA	NA	NA	NA	NA	NA	NA	NA	NA	NA	NA	NA
Corynebacterium kefirresidentii	S	1979527	NA	NA	NA	NA	48	NA	NA	NA	98	177	NA	NA	48	NA	NA	NA	NA	NA	148	NA	NA	NA	NA	NA	NA	NA	NA	NA	NA	NA	NA	NA	NA	NA	NA	NA	NA	NA	NA	NA	NA	NA	NA	NA	NA	NA	NA
Corynebacterium tuberculostearicum	S	38304	NA	NA	NA	NA	29	NA	NA	NA	19	128	NA	NA	364	15	24	NA	NA	NA	3494	NA	NA	NA	NA	19	NA	27	NA	NA	107	NA	NA	NA	NA	NA	NA	NA	NA	NA	NA	NA	NA	NA	NA	NA	NA	39	NA
Corynebacterium simulans	S	146827	NA	NA	NA	NA	25	NA	NA	NA	NA	NA	NA	NA	NA	NA	NA	NA	NA	NA	NA	NA	NA	NA	NA	NA	NA	NA	NA	NA	NA	NA	NA	NA	NA	NA	NA	NA	NA	NA	NA	NA	NA	NA	NA	NA	NA	NA	NA
Corynebacterium diphtheriae	S	1717	NA	NA	NA	NA	47	NA	NA	NA	NA	NA	NA	NA	NA	NA	NA	NA	NA	NA	NA	NA	NA	NA	NA	NA	NA	NA	NA	NA	NA	NA	NA	NA	NA	NA	NA	NA	NA	NA	NA	NA	NA	NA	NA	NA	NA	NA	NA
Lawsonella clevelandensis	S	1528099	NA	NA	NA	NA	36	NA	NA	27	NA	12	NA	NA	NA	NA	NA	NA	NA	NA	NA	NA	NA	NA	NA	NA	NA	NA	NA	NA	NA	NA	NA	NA	NA	16	NA	NA	NA	NA	NA	NA	NA	NA	NA	NA	NA	NA	NA
Parascardovia denticolens	S	78258	NA	NA	NA	NA	66	NA	NA	NA	NA	NA	NA	NA	36	51	42	13	13	10	15	14	NA	14	NA	NA	12	NA	NA	NA	NA	NA	NA	NA	NA	NA	25	28	18	NA	NA	NA	NA	NA	NA	NA	11	NA	18
Nakamurella multipartita	S	53461	NA	NA	NA	NA	12	NA	NA	NA	NA	NA	NA	NA	NA	NA	NA	NA	NA	NA	NA	NA	NA	NA	NA	NA	NA	NA	NA	NA	NA	NA	NA	NA	NA	NA	NA	NA	NA	NA	NA	NA	NA	NA	NA	NA	NA	NA	NA
Candidatus Planktophila sulfonica	S	1884904	NA	NA	NA	NA	10	NA	NA	NA	NA	17	NA	NA	NA	NA	NA	NA	NA	NA	NA	NA	NA	NA	NA	NA	NA	NA	NA	NA	NA	NA	NA	NA	NA	NA	NA	NA	NA	NA	NA	NA	NA	NA	NA	NA	NA	NA	NA
Olsenella uli	S	133926	NA	NA	NA	NA	1932	NA	NA	NA	NA	NA	NA	NA	14	20	NA	16	22	11	20	14	NA	12	NA	15	NA	NA	NA	13	NA	NA	NA	NA	NA	NA	10	NA	NA	30	NA	21	NA	NA	NA	NA	NA	44	21
Collinsella sp. zg1085	S	2844380	NA	NA	NA	NA	51	NA	NA	NA	NA	NA	NA	NA	NA	NA	NA	NA	NA	NA	NA	NA	NA	NA	NA	NA	NA	NA	NA	NA	NA	NA	NA	NA	NA	NA	NA	NA	NA	NA	NA	NA	NA	NA	NA	NA	NA	NA	NA
Cryptobacterium curtum	S	84163	NA	NA	NA	NA	835	NA	NA	NA	NA	NA	NA	NA	NA	NA	NA	NA	NA	NA	NA	NA	NA	NA	NA	NA	NA	NA	NA	NA	NA	NA	NA	NA	NA	NA	NA	NA	NA	NA	10	NA	NA	NA	NA	NA	10	NA	NA
Prevotella melaninogenica	S	28132	NA	115	NA	NA	737	NA	301	222	47	47	NA	NA	NA	NA	NA	28	NA	NA	16	NA	NA	NA	312	99	59	133	40	58	55	58	42	40	54	NA	34	25	34	207	73	24	105	30	39	25	NA	99	74
Prevotella histicola	S	470565	NA	NA	NA	NA	492	NA	NA	NA	NA	NA	NA	NA	NA	NA	NA	NA	NA	NA	NA	NA	NA	NA	NA	NA	NA	22	NA	NA	NA	NA	NA	NA	NA	NA	NA	NA	NA	NA	NA	14	NA	NA	NA	NA	NA	NA	NA
Prevotella jejuni	S	1177574	NA	432	NA	NA	141	12082	NA	5559	NA	29	NA	NA	NA	NA	NA	NA	NA	NA	NA	NA	NA	NA	NA	NA	NA	NA	NA	NA	NA	NA	NA	NA	NA	30	NA	NA	NA	NA	NA	NA	NA	NA	NA	NA	NA	NA	NA
Prevotella denticola	S	28129	NA	17	NA	NA	112	NA	NA	62	NA	38	NA	NA	45	98	104	66	65	49	62	89	61	62	NA	NA	NA	NA	NA	NA	NA	NA	NA	NA	NA	NA	NA	NA	NA	NA	NA	NA	NA	NA	NA	NA	NA	NA	71
Prevotella dentalis	S	52227	NA	611	NA	NA	86	NA	NA	1597	NA	NA	NA	NA	NA	NA	140	NA	20	NA	13	NA	14	NA	NA	NA	NA	NA	NA	NA	NA	NA	NA	NA	NA	NA	NA	NA	NA	47	NA	NA	NA	NA	NA	NA	NA	97	51
Capnocytophaga gingivalis	S	1017	NA	NA	NA	NA	192	NA	NA	NA	NA	79	NA	NA	NA	NA	NA	NA	NA	NA	NA	NA	NA	NA	NA	NA	NA	NA	NA	NA	NA	NA	NA	NA	NA	NA	NA	30	NA	NA	NA	NA	NA	NA	NA	NA	NA	NA	NA
Capnocytophaga sputigena	S	1019	NA	NA	NA	NA	109	NA	NA	NA	NA	NA	NA	NA	NA	NA	NA	NA	NA	NA	NA	NA	NA	NA	NA	NA	NA	NA	NA	NA	NA	NA	NA	NA	NA	NA	NA	NA	NA	NA	NA	NA	NA	NA	NA	NA	NA	NA	NA
Capnocytophaga leadbetteri	S	327575	NA	NA	NA	NA	115	NA	NA	NA	NA	NA	NA	NA	NA	NA	NA	NA	NA	NA	NA	NA	NA	NA	NA	NA	NA	NA	NA	NA	NA	NA	NA	NA	NA	NA	NA	NA	NA	NA	NA	NA	NA	NA	NA	NA	NA	NA	NA
Capnocytophaga sp. FDAARGOS_737	S	2545799	NA	NA	NA	NA	42	NA	NA	NA	NA	NA	NA	NA	NA	NA	NA	NA	NA	NA	NA	NA	NA	NA	NA	NA	NA	NA	NA	NA	NA	NA	NA	NA	NA	NA	NA	NA	NA	NA	NA	NA	NA	NA	NA	NA	NA	NA	NA
Capnocytophaga sp. oral taxon 878	S	1316596	NA	NA	NA	NA	19	NA	NA	NA	NA	NA	NA	NA	NA	NA	NA	NA	NA	NA	NA	NA	NA	NA	NA	NA	NA	NA	NA	NA	NA	NA	NA	NA	NA	NA	NA	NA	NA	NA	NA	NA	NA	NA	NA	NA	NA	NA	NA
Capnocytophaga endodontalis	S	2708117	NA	NA	NA	NA	34	NA	NA	NA	NA	NA	NA	NA	NA	NA	NA	NA	NA	NA	NA	NA	NA	NA	NA	NA	NA	NA	NA	NA	NA	NA	NA	NA	NA	NA	NA	NA	NA	NA	NA	NA	NA	NA	NA	NA	NA	NA	NA
Candidatus Nanosynbacter sp. HMT352	S	2902423	NA	NA	NA	NA	11125	NA	27	NA	NA	NA	NA	NA	79	64	80	98	87	131	135	119	73	71	579	NA	NA	NA	28	20	27	28	19	27	27	NA	24	30	26	37	38	34	25	NA	NA	NA	NA	NA	NA
Candidatus Nanosynbacter lyticus	S	2093824	NA	NA	NA	NA	2810	NA	51	80	NA	NA	NA	NA	NA	39	NA	42	52	NA	NA	NA	NA	NA	NA	NA	NA	NA	NA	NA	NA	NA	NA	NA	NA	NA	59	85	69	61	95	65	NA	NA	54	31	NA	NA	NA
Candidatus Minimicrobia vallesae	S	2841264	NA	NA	NA	NA	25269	NA	96	NA	NA	NA	NA	NA	80	109	88	128	163	202	138	250	160	88	NA	78	60	NA	NA	53	62	NA	59	NA	39	NA	NA	NA	51	NA	53	NA	NA	NA	NA	NA	NA	NA	NA
Leptotrichia wadei	S	157687	NA	NA	NA	NA	631	NA	14	NA	NA	NA	NA	NA	NA	NA	NA	NA	NA	NA	NA	NA	NA	NA	NA	NA	NA	NA	NA	NA	NA	NA	NA	NA	NA	NA	NA	NA	NA	NA	NA	NA	NA	NA	NA	NA	NA	NA	NA
Leptotrichia hongkongensis	S	554406	NA	NA	NA	NA	522	NA	NA	NA	NA	16	NA	NA	NA	NA	NA	NA	NA	NA	NA	NA	NA	NA	NA	NA	NA	NA	NA	NA	NA	NA	NA	NA	NA	NA	NA	NA	NA	NA	NA	NA	NA	NA	NA	NA	NA	NA	NA
Leptotrichia sp. oral taxon 212	S	712357	NA	NA	NA	NA	161	NA	NA	NA	NA	NA	NA	NA	NA	NA	NA	NA	NA	NA	NA	NA	NA	NA	15	NA	NA	NA	NA	NA	NA	NA	NA	NA	NA	NA	NA	NA	NA	15	NA	NA	NA	NA	NA	NA	NA	NA	NA
Leptotrichia sp. oral taxon 218	S	712361	NA	NA	NA	NA	69	NA	NA	NA	NA	NA	NA	NA	NA	NA	NA	13	NA	16	12	15	17	14	NA	NA	NA	NA	NA	NA	NA	NA	NA	NA	NA	NA	NA	NA	NA	NA	NA	NA	NA	NA	NA	NA	NA	NA	NA
Leptotrichia sp. oral taxon 221	S	712362	NA	NA	NA	NA	52	NA	NA	NA	NA	NA	NA	NA	NA	NA	NA	NA	NA	NA	NA	NA	NA	NA	NA	NA	NA	NA	NA	NA	NA	NA	NA	NA	NA	NA	NA	NA	NA	NA	NA	NA	NA	NA	NA	NA	NA	NA	NA
Leptotrichia sp. oral taxon 498	S	712368	NA	NA	NA	NA	30	NA	NA	NA	NA	NA	NA	NA	NA	NA	NA	NA	NA	NA	NA	NA	NA	NA	NA	NA	NA	NA	NA	NA	NA	NA	NA	NA	NA	NA	NA	NA	NA	NA	NA	NA	NA	NA	NA	NA	NA	NA	NA
Leptotrichia trevisanii	S	109328	NA	NA	NA	NA	100	NA	NA	NA	NA	NA	NA	NA	NA	NA	NA	NA	NA	NA	NA	NA	NA	NA	66	NA	NA	NA	NA	NA	NA	NA	NA	NA	NA	NA	NA	NA	NA	NA	NA	NA	NA	NA	NA	NA	NA	NA	NA
Leptotrichia hofstadii	S	157688	NA	NA	NA	NA	105	NA	NA	NA	NA	18	NA	NA	NA	NA	NA	NA	NA	NA	NA	NA	NA	NA	NA	NA	NA	NA	NA	NA	NA	NA	NA	NA	NA	NA	NA	NA	NA	NA	NA	NA	NA	NA	NA	NA	NA	NA	NA
Leptotrichia shahii	S	157691	NA	NA	NA	NA	18	NA	NA	NA	NA	NA	NA	NA	NA	NA	NA	NA	NA	NA	NA	NA	NA	NA	NA	NA	NA	NA	NA	NA	NA	NA	NA	NA	NA	NA	NA	NA	NA	NA	NA	NA	NA	NA	NA	NA	NA	NA	NA
Streptobacillus moniliformis	S	34105	NA	NA	NA	NA	29	NA	NA	NA	NA	NA	NA	NA	NA	NA	NA	NA	NA	NA	NA	NA	NA	NA	NA	NA	NA	NA	NA	NA	NA	NA	NA	NA	NA	NA	NA	NA	NA	NA	NA	NA	NA	NA	NA	NA	NA	NA	NA
Fusobacterium pseudoperiodonticum	S	2663009	NA	NA	NA	NA	170	NA	52	NA	NA	NA	NA	NA	NA	NA	NA	NA	NA	NA	NA	NA	NA	NA	37	NA	NA	NA	NA	NA	24	NA	NA	NA	NA	NA	NA	NA	NA	NA	NA	NA	NA	NA	NA	NA	NA	NA	NA
Fusobacterium necrophorum	S	859	NA	NA	NA	NA	48	NA	NA	145	NA	NA	NA	NA	NA	NA	NA	NA	NA	NA	NA	NA	NA	NA	NA	NA	NA	NA	NA	NA	NA	NA	NA	NA	NA	NA	NA	NA	NA	NA	NA	NA	NA	NA	NA	NA	NA	NA	NA
Fretibacterium fastidiosum	S	651822	NA	NA	NA	NA	250	NA	NA	NA	NA	NA	NA	NA	NA	NA	NA	NA	NA	NA	NA	NA	NA	NA	NA	NA	NA	NA	NA	NA	NA	NA	NA	NA	NA	NA	NA	NA	NA	NA	NA	NA	NA	NA	NA	NA	NA	NA	NA
Treponema pedis	S	409322	NA	NA	NA	NA	28	NA	10	NA	NA	NA	NA	NA	11	NA	11	NA	10	NA	13	NA	NA	NA	NA	NA	NA	NA	NA	NA	NA	NA	NA	NA	NA	NA	NA	NA	NA	40	NA	NA	NA	NA	NA	NA	NA	28	26
Candida albicans	S	5476	NA	NA	NA	NA	330	169	NA	NA	16692	NA	NA	NA	NA	NA	NA	NA	NA	NA	NA	NA	NA	NA	NA	NA	NA	NA	NA	NA	NA	NA	NA	NA	NA	NA	NA	NA	NA	NA	NA	NA	NA	NA	NA	NA	10115	NA	NA
Malassezia restricta	S	76775	NA	NA	NA	NA	158	NA	NA	NA	NA	3499	NA	13	163	24	35	NA	76	129	102	113	190	57	NA	125	56	57	37	126	193	59	NA	46	NA	NA	NA	33	37	25	121	252	NA	26	30	82	NA	86	NA
Streptococcus phage Dp-1	S	59241	NA	NA	NA	NA	16	NA	NA	NA	NA	NA	NA	NA	NA	NA	NA	NA	NA	NA	NA	NA	NA	NA	NA	NA	NA	NA	NA	NA	NA	NA	NA	NA	NA	NA	NA	NA	NA	NA	NA	NA	NA	NA	NA	NA	NA	NA	NA
Streptococcus phage SpSL1	S	1566990	NA	NA	NA	NA	15	NA	NA	NA	NA	NA	NA	NA	NA	NA	NA	NA	NA	NA	NA	NA	NA	NA	NA	NA	NA	NA	NA	NA	NA	NA	NA	NA	NA	NA	NA	NA	NA	NA	NA	NA	NA	NA	NA	NA	NA	NA	NA
Streptococcus phage PH10	S	644007	NA	NA	NA	NA	12	NA	NA	NA	NA	NA	NA	NA	NA	NA	NA	NA	NA	NA	NA	NA	NA	NA	NA	NA	NA	NA	NA	NA	NA	NA	NA	NA	NA	NA	NA	NA	NA	NA	NA	NA	NA	NA	NA	NA	NA	NA	NA
Latrobevirus FNU1	S	2844309	NA	NA	NA	NA	38	NA	NA	NA	NA	NA	NA	NA	NA	NA	NA	NA	NA	NA	NA	NA	NA	NA	NA	NA	NA	NA	NA	NA	NA	NA	NA	NA	NA	NA	NA	NA	NA	NA	NA	NA	NA	NA	NA	NA	NA	NA	NA
Streptococcus phage YMC-2011	S	1051631	NA	NA	NA	NA	13	NA	NA	NA	NA	NA	NA	NA	NA	NA	NA	NA	NA	NA	NA	NA	NA	NA	NA	NA	NA	NA	NA	NA	NA	NA	NA	NA	NA	NA	NA	NA	NA	NA	NA	NA	NA	NA	NA	NA	NA	NA	NA
Streptococcus phage EJ-1	S	12402	NA	NA	NA	NA	10	NA	NA	NA	131	NA	NA	NA	NA	NA	NA	NA	NA	NA	NA	NA	NA	NA	NA	NA	NA	NA	NA	NA	NA	NA	NA	NA	NA	NA	NA	NA	NA	NA	NA	NA	NA	NA	NA	NA	NA	NA	NA
Bacteroides sp. PHL 2737	S	2162637	NA	NA	NA	NA	NA	4801	NA	NA	NA	NA	NA	NA	NA	2879	5614	NA	3286	4892	3027	2972	NA	NA	32616	3997	3360	NA	NA	NA	NA	NA	NA	NA	3745	NA	NA	NA	NA	NA	NA	NA	NA	NA	NA	NA	NA	NA	NA
Bacteroides coprosuis	S	151276	NA	102	NA	NA	NA	34	NA	140	NA	NA	NA	NA	NA	NA	20	14	13	18	11	14	NA	NA	NA	NA	NA	NA	NA	NA	NA	NA	NA	NA	NA	NA	NA	NA	NA	90	NA	NA	NA	NA	NA	NA	NA	141	72
Prevotella sp. E13-3	S	2913617	NA	NA	NA	NA	NA	2689	NA	NA	NA	NA	NA	NA	NA	NA	NA	NA	NA	NA	NA	NA	NA	NA	NA	NA	NA	NA	NA	NA	NA	NA	NA	NA	NA	NA	NA	NA	NA	87	NA	NA	NA	NA	NA	NA	NA	127	77
Prevotella sp. oral taxon 475	S	712471	NA	NA	NA	NA	NA	54	NA	NA	NA	NA	NA	NA	NA	NA	NA	NA	NA	NA	NA	NA	62	NA	NA	NA	NA	NA	NA	NA	NA	NA	NA	NA	NA	NA	NA	NA	NA	NA	NA	NA	NA	NA	NA	NA	NA	NA	NA
Prevotella sp. E9-3	S	2913621	NA	NA	NA	NA	NA	28	NA	NA	NA	NA	NA	NA	14	22	19	15	22	37	28	26	33	22	NA	NA	NA	NA	NA	NA	NA	NA	NA	NA	NA	NA	NA	NA	NA	NA	NA	NA	NA	NA	NA	NA	NA	NA	NA
Prevotella sp. E15-22	S	2937774	NA	603	NA	NA	NA	15	NA	NA	NA	NA	NA	NA	NA	NA	NA	NA	NA	NA	NA	NA	NA	NA	NA	NA	NA	NA	NA	NA	NA	NA	NA	NA	NA	NA	NA	NA	NA	NA	NA	NA	NA	NA	NA	NA	NA	NA	NA
Prevotella enoeca	S	76123	NA	157	NA	NA	NA	301	NA	NA	NA	NA	NA	NA	NA	NA	NA	NA	NA	NA	NA	NA	NA	NA	NA	NA	NA	NA	NA	NA	NA	NA	NA	NA	NA	NA	NA	NA	NA	NA	NA	NA	NA	NA	NA	NA	NA	NA	NA
Prevotella ruminicola	S	839	NA	NA	NA	NA	NA	18	NA	NA	NA	NA	NA	NA	NA	NA	NA	NA	NA	NA	NA	NA	NA	NA	NA	NA	NA	NA	NA	NA	NA	NA	NA	NA	NA	NA	NA	NA	NA	NA	NA	NA	NA	NA	NA	NA	NA	NA	NA
Chryseobacterium sp. 3008163	S	2478663	NA	NA	NA	NA	NA	98441	NA	NA	NA	NA	NA	24	NA	NA	NA	NA	NA	NA	NA	NA	NA	NA	NA	NA	NA	NA	NA	NA	NA	NA	NA	NA	NA	NA	NA	NA	NA	NA	NA	NA	NA	NA	NA	NA	NA	NA	NA
Chryseobacterium sp. C-17	S	2898076	NA	NA	NA	NA	NA	58929	NA	NA	NA	NA	NA	20	NA	NA	NA	NA	NA	NA	NA	NA	NA	NA	NA	NA	NA	NA	NA	NA	NA	NA	NA	NA	NA	NA	NA	NA	NA	NA	NA	NA	NA	NA	NA	NA	NA	NA	NA
Chryseobacterium sp. LJ668	S	2864040	NA	NA	NA	NA	NA	698	NA	NA	NA	NA	NA	NA	NA	NA	NA	NA	NA	NA	NA	NA	NA	NA	NA	NA	NA	NA	NA	NA	NA	NA	NA	NA	NA	NA	NA	NA	NA	NA	NA	NA	NA	NA	NA	NA	NA	NA	NA
Chryseobacterium sp. G0201	S	2487065	NA	NA	NA	NA	NA	346	NA	NA	NA	NA	NA	NA	NA	NA	NA	NA	NA	NA	NA	NA	NA	NA	NA	NA	NA	NA	NA	NA	NA	NA	NA	NA	NA	NA	NA	NA	NA	NA	NA	NA	NA	NA	NA	NA	NA	NA	NA
Chryseobacterium sp. ZHDP1	S	2838877	NA	NA	NA	NA	NA	135	NA	NA	NA	NA	NA	NA	NA	NA	NA	NA	NA	NA	NA	NA	NA	NA	NA	NA	NA	NA	NA	NA	NA	NA	NA	NA	NA	NA	NA	NA	NA	NA	NA	NA	NA	NA	NA	NA	NA	NA	NA
Chryseobacterium sp. IHB B 17019	S	1721091	NA	NA	NA	NA	NA	60	NA	NA	NA	NA	NA	NA	NA	NA	NA	NA	NA	NA	NA	NA	NA	NA	NA	NA	NA	NA	NA	NA	NA	NA	NA	NA	NA	NA	NA	NA	NA	NA	NA	NA	NA	NA	NA	NA	NA	NA	NA
Chryseobacterium sp. G0162	S	2487063	NA	NA	NA	NA	NA	181	NA	NA	NA	34	NA	NA	NA	NA	NA	NA	NA	NA	NA	NA	NA	NA	NA	NA	NA	NA	NA	NA	NA	NA	NA	NA	NA	NA	NA	NA	NA	NA	NA	NA	NA	NA	NA	NA	NA	NA	NA
Chryseobacterium sp. MEBOG06	S	2879938	NA	NA	NA	NA	NA	45	NA	NA	NA	NA	NA	NA	NA	NA	NA	NA	NA	NA	NA	NA	NA	NA	NA	NA	NA	NA	NA	NA	NA	NA	NA	NA	NA	NA	NA	NA	NA	NA	NA	NA	NA	NA	NA	NA	NA	NA	NA
Chryseobacterium sp. ADR-1	S	2929799	NA	NA	NA	NA	NA	83	NA	NA	NA	NA	NA	NA	NA	NA	NA	NA	NA	NA	NA	NA	NA	NA	NA	NA	NA	NA	NA	NA	NA	NA	NA	NA	NA	NA	NA	NA	NA	NA	NA	NA	NA	NA	NA	NA	NA	NA	NA
Chryseobacterium sp. StRB126	S	878220	NA	NA	NA	NA	NA	34	NA	NA	NA	NA	NA	NA	NA	NA	NA	NA	NA	NA	NA	NA	NA	NA	NA	NA	NA	NA	NA	NA	NA	NA	NA	NA	NA	NA	NA	NA	NA	NA	NA	NA	NA	NA	NA	NA	NA	NA	NA
Chryseobacterium sp. T16E-39	S	2015076	NA	NA	NA	NA	NA	20	NA	NA	NA	NA	NA	NA	NA	NA	NA	NA	NA	NA	NA	NA	NA	NA	NA	NA	NA	NA	NA	NA	NA	NA	NA	NA	NA	NA	NA	NA	NA	NA	NA	NA	NA	NA	NA	NA	NA	NA	NA
Chryseobacterium sp. Y16C	S	2920939	NA	NA	NA	NA	NA	45	NA	NA	NA	NA	NA	NA	NA	NA	NA	NA	NA	NA	NA	NA	NA	NA	NA	NA	NA	NA	NA	NA	NA	NA	NA	NA	NA	NA	NA	NA	NA	NA	NA	NA	NA	NA	NA	NA	NA	NA	NA
Chryseobacterium indoltheticum	S	254	NA	NA	NA	NA	NA	1347	NA	NA	NA	NA	NA	NA	NA	NA	NA	NA	NA	NA	NA	NA	NA	NA	NA	NA	NA	NA	NA	NA	NA	NA	NA	NA	NA	NA	NA	NA	NA	NA	NA	NA	NA	NA	NA	NA	NA	NA	NA
Chryseobacterium shandongense	S	1493872	NA	NA	NA	NA	NA	2281	NA	NA	NA	NA	NA	NA	NA	NA	NA	NA	NA	NA	NA	NA	NA	NA	NA	NA	NA	NA	NA	NA	NA	NA	NA	NA	NA	NA	NA	NA	NA	NA	NA	NA	NA	NA	NA	NA	NA	NA	NA
Chryseobacterium carnipullorum	S	1124835	NA	NA	NA	NA	NA	1387	NA	NA	NA	NA	NA	NA	NA	NA	NA	NA	NA	NA	NA	NA	NA	NA	NA	NA	NA	NA	NA	NA	NA	NA	NA	NA	NA	NA	NA	NA	NA	NA	NA	NA	NA	NA	NA	NA	NA	NA	NA
Chryseobacterium indologenes	S	253	NA	NA	NA	NA	NA	716	NA	NA	NA	NA	NA	NA	NA	NA	NA	NA	NA	NA	NA	NA	NA	NA	NA	NA	NA	NA	NA	NA	NA	NA	NA	NA	NA	NA	NA	NA	NA	NA	NA	NA	NA	NA	NA	NA	NA	NA	NA
Chryseobacterium balustinum	S	246	NA	NA	NA	NA	NA	472	NA	NA	NA	NA	NA	NA	NA	NA	NA	NA	NA	NA	NA	NA	NA	NA	NA	NA	NA	NA	NA	NA	NA	NA	NA	NA	NA	NA	NA	NA	NA	NA	NA	NA	NA	NA	NA	NA	NA	NA	NA
Chryseobacterium glaciei	S	1685010	NA	NA	NA	NA	NA	307	NA	NA	NA	NA	NA	NA	NA	NA	NA	NA	NA	NA	NA	NA	NA	NA	NA	NA	NA	NA	NA	NA	NA	NA	NA	NA	NA	NA	NA	NA	NA	NA	NA	NA	NA	NA	NA	NA	NA	NA	NA
Chryseobacterium nakagawai	S	1241982	NA	NA	NA	NA	NA	853	NA	NA	NA	NA	NA	NA	NA	NA	NA	NA	NA	NA	NA	NA	NA	NA	NA	NA	NA	NA	NA	NA	NA	NA	NA	NA	NA	NA	NA	NA	NA	NA	NA	NA	NA	NA	NA	NA	NA	NA	NA
Chryseobacterium taklimakanense	S	536441	NA	NA	NA	NA	NA	138	NA	NA	NA	NA	NA	NA	NA	NA	NA	NA	NA	NA	NA	NA	NA	NA	NA	NA	NA	NA	NA	NA	NA	NA	NA	NA	NA	NA	NA	NA	NA	NA	NA	NA	NA	NA	NA	NA	NA	NA	NA
Chryseobacterium gleum	S	250	NA	NA	NA	NA	NA	294	NA	NA	NA	NA	NA	NA	NA	NA	NA	NA	NA	NA	NA	NA	NA	NA	NA	NA	NA	NA	NA	NA	NA	NA	NA	NA	NA	NA	NA	NA	NA	NA	NA	NA	NA	NA	NA	NA	NA	NA	NA
Chryseobacterium bernardetii	S	1241978	NA	NA	NA	NA	NA	1491	NA	NA	NA	NA	NA	NA	NA	NA	NA	NA	NA	NA	NA	NA	NA	NA	NA	NA	NA	NA	NA	NA	NA	NA	NA	NA	NA	NA	NA	NA	NA	NA	NA	NA	NA	NA	NA	NA	NA	NA	NA
Chryseobacterium lactis	S	1241981	NA	NA	NA	NA	NA	62	NA	NA	NA	NA	NA	NA	NA	NA	NA	NA	NA	NA	NA	NA	NA	NA	NA	NA	NA	NA	NA	NA	NA	NA	NA	NA	NA	NA	NA	NA	NA	NA	NA	NA	NA	NA	NA	NA	NA	NA	NA
Chryseobacterium piperi	S	558152	NA	NA	NA	NA	NA	23	NA	NA	NA	NA	NA	NA	NA	NA	NA	NA	NA	NA	NA	NA	NA	NA	NA	NA	NA	NA	NA	NA	NA	NA	NA	NA	NA	NA	NA	NA	NA	NA	NA	NA	NA	NA	NA	NA	NA	NA	NA
Chryseobacterium manosquense	S	2754694	NA	NA	NA	NA	NA	57	NA	NA	NA	NA	NA	NA	NA	NA	NA	NA	NA	NA	NA	NA	NA	NA	NA	NA	NA	NA	NA	NA	NA	NA	NA	NA	NA	NA	NA	NA	NA	NA	NA	NA	NA	NA	NA	NA	NA	NA	NA
Epilithonimonas vandammei	S	2487072	NA	NA	NA	NA	NA	437	NA	NA	NA	NA	NA	NA	NA	NA	NA	NA	NA	NA	NA	NA	NA	NA	NA	NA	NA	30	NA	NA	NA	NA	NA	NA	NA	NA	NA	NA	NA	NA	NA	NA	NA	NA	NA	NA	NA	NA	NA
Kaistella sp. 97-N-M2	S	2908645	NA	NA	NA	NA	NA	26	NA	NA	NA	NA	NA	NA	NA	NA	NA	NA	NA	NA	NA	NA	NA	NA	NA	NA	NA	NA	NA	NA	NA	NA	NA	NA	NA	NA	NA	NA	NA	NA	NA	NA	NA	NA	NA	NA	NA	NA	NA
Cloacibacterium caeni	S	2004710	NA	NA	NA	NA	NA	550	NA	NA	NA	77	NA	NA	NA	NA	NA	NA	NA	NA	NA	NA	NA	NA	NA	NA	NA	NA	NA	NA	NA	NA	NA	NA	NA	NA	NA	NA	NA	27	NA	NA	NA	NA	NA	NA	NA	NA	NA
Empedobacter falsenii	S	343874	NA	NA	NA	NA	NA	352	NA	NA	NA	NA	NA	NA	NA	NA	NA	NA	NA	NA	NA	NA	NA	NA	NA	NA	NA	NA	NA	NA	NA	NA	NA	NA	NA	NA	NA	NA	NA	NA	NA	NA	NA	NA	NA	NA	NA	NA	NA
Elizabethkingia anophelis	S	1117645	NA	NA	NA	NA	NA	142	NA	NA	NA	NA	NA	NA	NA	NA	NA	NA	NA	NA	NA	NA	NA	NA	NA	NA	NA	NA	NA	NA	NA	NA	NA	NA	NA	NA	NA	NA	NA	NA	NA	NA	NA	NA	NA	NA	NA	NA	NA
Weeksella virosa	S	1014	NA	NA	NA	NA	NA	34	NA	NA	NA	NA	NA	NA	NA	NA	NA	NA	NA	NA	NA	NA	NA	NA	NA	NA	NA	NA	NA	NA	NA	NA	NA	NA	NA	NA	NA	NA	NA	NA	NA	NA	NA	NA	NA	NA	NA	NA	NA
Flavobacterium sp. I3-2	S	2748319	NA	NA	NA	NA	NA	872	NA	NA	NA	NA	NA	NA	NA	NA	NA	NA	NA	NA	NA	NA	NA	NA	NA	NA	NA	NA	NA	NA	NA	NA	NA	NA	NA	NA	NA	NA	NA	NA	NA	NA	NA	NA	NA	NA	NA	NA	NA
Flavobacterium sp. xlx-214	S	2654325	NA	NA	NA	NA	NA	274	NA	NA	NA	NA	NA	NA	NA	NA	NA	NA	NA	NA	NA	NA	NA	NA	NA	NA	NA	NA	NA	NA	NA	NA	NA	NA	NA	NA	NA	NA	NA	NA	NA	NA	NA	NA	NA	NA	NA	NA	NA
Flavobacterium sp. CLA17	S	2724135	NA	NA	NA	NA	NA	178	NA	NA	NA	NA	NA	NA	NA	NA	NA	NA	NA	NA	NA	NA	NA	NA	NA	NA	NA	NA	NA	NA	NA	NA	NA	NA	NA	NA	NA	NA	NA	NA	NA	NA	NA	NA	NA	NA	NA	NA	NA
Flavobacterium sp. F-29	S	2893883	NA	NA	NA	NA	NA	34	NA	NA	NA	NA	NA	NA	NA	NA	NA	NA	NA	NA	NA	NA	NA	NA	NA	NA	NA	NA	NA	NA	NA	NA	NA	NA	NA	NA	NA	NA	NA	NA	NA	NA	NA	NA	NA	NA	NA	NA	NA
Flavobacterium johnsoniae	S	986	NA	NA	NA	NA	NA	313	NA	NA	NA	NA	NA	NA	NA	NA	NA	NA	NA	NA	NA	NA	NA	NA	NA	NA	NA	NA	NA	NA	NA	NA	NA	NA	NA	NA	NA	NA	NA	NA	NA	NA	NA	NA	NA	NA	NA	NA	NA
Myroides odoratimimus	S	76832	NA	NA	NA	NA	NA	125	NA	NA	NA	NA	NA	NA	NA	NA	NA	NA	NA	NA	NA	NA	NA	NA	NA	NA	NA	NA	NA	NA	NA	NA	NA	NA	NA	NA	NA	NA	NA	NA	NA	NA	NA	NA	NA	NA	NA	NA	NA
Sphingobacterium sp. ML3W	S	1538644	NA	NA	NA	NA	NA	71	NA	NA	NA	NA	NA	NA	NA	NA	NA	NA	NA	NA	NA	NA	NA	NA	NA	NA	NA	NA	NA	NA	NA	NA	NA	NA	NA	NA	NA	NA	NA	NA	NA	NA	NA	NA	NA	NA	NA	NA	NA
Sphingobacterium sp. UDSM-2020	S	2795738	NA	NA	NA	NA	NA	48	NA	NA	NA	NA	NA	NA	NA	NA	NA	NA	NA	NA	NA	NA	NA	NA	NA	NA	NA	NA	NA	NA	NA	NA	NA	NA	NA	NA	NA	NA	NA	NA	NA	NA	NA	NA	NA	NA	NA	NA	NA
Sphingobacterium spiritivorum	S	258	NA	NA	NA	NA	NA	56	NA	NA	NA	NA	NA	NA	NA	NA	NA	NA	NA	NA	NA	NA	NA	NA	NA	NA	NA	NA	NA	NA	NA	NA	NA	NA	NA	NA	NA	NA	NA	NA	NA	NA	NA	NA	NA	NA	NA	NA	NA
Leadbetterella byssophila	S	316068	NA	NA	NA	NA	NA	13	NA	NA	NA	NA	NA	NA	NA	NA	NA	NA	NA	NA	NA	NA	NA	NA	NA	NA	NA	NA	NA	NA	NA	NA	NA	NA	NA	NA	NA	NA	NA	NA	NA	NA	NA	NA	NA	NA	NA	NA	NA
Enterobacter sp. BIDMC100	S	1686399	NA	NA	NA	NA	NA	1869	NA	NA	NA	NA	NA	NA	NA	NA	NA	NA	NA	NA	NA	NA	NA	NA	NA	NA	NA	NA	NA	NA	NA	NA	NA	NA	NA	NA	NA	NA	NA	NA	NA	NA	NA	NA	NA	NA	NA	NA	NA
Enterobacter cloacae complex sp.	S	2027919	NA	NA	NA	NA	NA	1416	NA	NA	NA	NA	NA	NA	NA	NA	NA	NA	NA	NA	NA	NA	NA	NA	NA	NA	NA	NA	NA	NA	NA	NA	NA	NA	NA	NA	NA	NA	NA	NA	NA	NA	NA	NA	NA	NA	NA	NA	NA
Enterobacter sp. E20	S	1560339	NA	NA	NA	NA	NA	3962	NA	NA	NA	NA	NA	NA	NA	NA	NA	NA	NA	NA	NA	NA	NA	NA	NA	NA	NA	NA	NA	NA	NA	NA	NA	NA	NA	NA	NA	NA	NA	NA	NA	NA	NA	NA	NA	NA	NA	NA	NA
Enterobacter sp. LU1	S	1848517	NA	NA	NA	NA	NA	1555	NA	NA	NA	NA	NA	NA	NA	NA	NA	NA	NA	NA	NA	NA	NA	NA	NA	NA	NA	NA	NA	NA	NA	NA	NA	NA	NA	NA	NA	NA	NA	NA	NA	NA	NA	NA	NA	NA	NA	NA	NA
Enterobacter huaxiensis	S	2494702	NA	NA	NA	NA	NA	19	NA	NA	NA	NA	NA	NA	14	NA	NA	13	17	13	NA	22	17	33	NA	NA	NA	NA	NA	NA	NA	NA	NA	NA	NA	NA	NA	NA	NA	NA	NA	NA	NA	NA	NA	NA	NA	NA	NA
Citrobacter sp. Y3	S	2716879	NA	NA	NA	NA	NA	88	NA	NA	NA	NA	NA	NA	NA	NA	NA	NA	NA	NA	NA	NA	NA	NA	NA	NA	NA	NA	NA	NA	NA	NA	NA	NA	NA	NA	NA	NA	NA	NA	NA	NA	NA	NA	NA	NA	NA	NA	NA
Stenotrophomonas rhizophila	S	216778	NA	NA	NA	NA	NA	9975	NA	NA	NA	NA	NA	NA	NA	NA	NA	NA	NA	NA	NA	NA	NA	NA	NA	NA	NA	NA	NA	NA	NA	NA	NA	NA	NA	NA	NA	NA	NA	NA	NA	NA	NA	NA	NA	NA	NA	NA	NA
Stenotrophomonas sp. LM091	S	1904944	NA	NA	NA	NA	NA	1855	NA	NA	NA	NA	NA	NA	NA	NA	NA	NA	NA	NA	NA	NA	NA	NA	NA	NA	NA	NA	NA	NA	NA	NA	NA	NA	NA	NA	NA	NA	NA	NA	NA	NA	NA	NA	NA	NA	NA	NA	NA
Stenotrophomonas sp. 364	S	2691571	NA	NA	NA	NA	NA	85	NA	NA	NA	NA	NA	NA	NA	NA	NA	NA	NA	NA	NA	NA	NA	NA	NA	NA	NA	NA	NA	NA	NA	NA	NA	NA	NA	NA	NA	NA	NA	NA	NA	NA	NA	NA	NA	NA	NA	NA	NA
Stenotrophomonas sp. 169	S	2770322	NA	NA	NA	NA	NA	19	NA	NA	NA	62	NA	NA	NA	NA	NA	NA	NA	NA	NA	NA	NA	NA	NA	NA	NA	NA	NA	NA	NA	NA	NA	NA	NA	NA	NA	NA	NA	NA	NA	49	NA	NA	NA	NA	NA	NA	NA
Stenotrophomonas acidaminiphila	S	128780	NA	NA	NA	NA	NA	2297	NA	NA	NA	NA	NA	NA	NA	NA	NA	NA	NA	NA	NA	NA	NA	NA	NA	NA	NA	NA	NA	NA	NA	NA	NA	NA	NA	NA	NA	NA	NA	NA	NA	NA	NA	NA	NA	NA	NA	NA	NA
Pseudoxanthomonas mexicana	S	128785	NA	NA	NA	NA	NA	686	NA	NA	NA	NA	NA	NA	NA	NA	NA	NA	NA	NA	NA	NA	NA	NA	NA	NA	NA	NA	NA	NA	NA	NA	NA	NA	NA	NA	NA	NA	NA	NA	NA	NA	NA	NA	NA	NA	NA	NA	NA
Lysobacter oculi	S	2698682	NA	NA	NA	NA	NA	131	NA	NA	NA	NA	NA	NA	NA	NA	NA	NA	NA	NA	NA	NA	NA	NA	NA	NA	NA	NA	NA	NA	NA	NA	NA	NA	NA	NA	NA	NA	NA	NA	NA	NA	NA	NA	NA	NA	NA	NA	NA
Xanthomonas citri	S	346	NA	NA	NA	NA	NA	91	NA	NA	NA	NA	NA	NA	NA	NA	NA	NA	NA	NA	NA	NA	NA	NA	NA	NA	NA	NA	NA	NA	NA	NA	NA	NA	NA	NA	NA	NA	NA	NA	NA	NA	NA	NA	NA	NA	NA	NA	NA
Xanthomonas oryzae	S	347	NA	NA	NA	NA	NA	20	NA	NA	NA	NA	NA	NA	NA	NA	NA	NA	NA	NA	NA	NA	NA	NA	NA	NA	NA	NA	NA	NA	NA	NA	NA	NA	NA	NA	NA	NA	NA	NA	NA	NA	NA	NA	NA	NA	NA	NA	NA
Dokdonella koreensis	S	323415	NA	NA	NA	NA	NA	2106	NA	NA	NA	NA	NA	NA	NA	NA	NA	NA	NA	NA	NA	NA	NA	NA	NA	NA	NA	NA	NA	NA	NA	NA	NA	NA	NA	NA	NA	NA	NA	NA	NA	NA	NA	NA	NA	NA	NA	NA	NA
Pseudomonas sp. J380	S	2605424	NA	NA	NA	NA	NA	1655	NA	NA	NA	NA	NA	NA	NA	NA	NA	NA	NA	NA	NA	NA	NA	NA	NA	NA	NA	NA	NA	NA	NA	NA	NA	NA	NA	NA	NA	NA	NA	NA	NA	NA	NA	NA	NA	NA	NA	NA	NA
Pseudomonas sp. MYb193	S	1827300	NA	NA	NA	NA	NA	207	NA	NA	NA	NA	NA	NA	NA	NA	NA	NA	NA	NA	NA	NA	NA	NA	NA	NA	NA	NA	NA	NA	NA	NA	NA	NA	NA	NA	NA	NA	NA	NA	NA	NA	NA	NA	NA	NA	NA	NA	NA
Pseudomonas sp. Y5-11	S	2749808	NA	NA	NA	NA	NA	50	NA	NA	NA	NA	NA	NA	NA	NA	NA	NA	NA	NA	NA	NA	NA	NA	NA	NA	NA	NA	NA	NA	NA	NA	NA	NA	NA	NA	NA	NA	NA	NA	NA	NA	NA	NA	NA	NA	NA	NA	NA
Pseudomonas libanensis	S	75588	NA	NA	NA	NA	NA	75	NA	NA	NA	NA	NA	NA	NA	NA	NA	NA	NA	NA	NA	NA	NA	NA	NA	NA	NA	NA	NA	NA	NA	NA	NA	NA	NA	NA	NA	NA	NA	NA	NA	NA	NA	NA	NA	NA	NA	NA	NA
Pseudomonas synxantha	S	47883	NA	NA	NA	NA	NA	71	NA	NA	NA	NA	NA	NA	NA	NA	NA	NA	NA	NA	NA	NA	NA	NA	NA	NA	NA	NA	NA	NA	NA	NA	NA	NA	NA	NA	NA	NA	NA	NA	NA	NA	NA	NA	NA	NA	NA	NA	NA
Pseudomonas tohonis	S	2725477	NA	NA	NA	NA	NA	95	NA	NA	NA	NA	NA	NA	NA	NA	NA	NA	NA	NA	NA	NA	NA	NA	NA	NA	NA	NA	NA	NA	NA	NA	NA	NA	NA	NA	NA	NA	NA	NA	NA	NA	NA	NA	NA	NA	NA	NA	NA
Variovorax sp. RKNM96	S	2681552	NA	NA	NA	NA	NA	2394	NA	NA	NA	NA	NA	NA	NA	NA	NA	NA	NA	NA	NA	NA	NA	NA	NA	NA	NA	NA	NA	NA	NA	NA	NA	NA	NA	NA	NA	NA	NA	NA	NA	NA	NA	NA	NA	NA	NA	NA	NA
Variovorax sp. PBS-H4	S	434008	NA	NA	NA	NA	NA	2016	NA	NA	NA	NA	NA	NA	NA	NA	NA	NA	NA	NA	NA	NA	NA	NA	NA	NA	NA	NA	NA	NA	NA	NA	NA	NA	NA	NA	NA	NA	NA	NA	NA	NA	NA	NA	NA	NA	NA	NA	NA
Variovorax sp. PAMC26660	S	2762322	NA	NA	NA	NA	NA	566	NA	NA	NA	NA	NA	NA	NA	NA	NA	NA	NA	NA	NA	NA	NA	NA	NA	NA	NA	NA	NA	NA	NA	NA	NA	NA	NA	NA	NA	NA	NA	NA	NA	NA	NA	NA	NA	NA	NA	NA	NA
Variovorax sp. RA8	S	662548	NA	NA	NA	NA	NA	866	NA	NA	NA	NA	NA	NA	NA	NA	NA	NA	NA	NA	NA	NA	NA	NA	NA	NA	NA	NA	NA	NA	NA	NA	NA	NA	NA	NA	NA	NA	NA	NA	NA	NA	NA	NA	NA	NA	NA	NA	NA
Variovorax sp. PAMC 28711	S	1795631	NA	NA	NA	NA	NA	181	NA	NA	NA	NA	NA	NA	NA	NA	NA	NA	NA	NA	NA	NA	NA	NA	NA	NA	NA	NA	NA	NA	NA	NA	NA	NA	NA	NA	NA	NA	NA	NA	NA	NA	NA	NA	NA	NA	NA	NA	NA
Variovorax sp. 38R	S	2774875	NA	NA	NA	NA	NA	1374	NA	NA	NA	NA	NA	NA	NA	NA	NA	NA	NA	NA	NA	NA	NA	NA	NA	NA	NA	NA	NA	NA	NA	NA	NA	NA	NA	NA	NA	NA	NA	NA	NA	NA	NA	NA	NA	NA	NA	NA	NA
Variovorax sp. PMC12	S	2126319	NA	NA	NA	NA	NA	9993	NA	NA	NA	NA	NA	NA	NA	NA	NA	NA	NA	NA	NA	NA	NA	NA	NA	NA	NA	NA	NA	NA	NA	NA	NA	NA	NA	NA	NA	NA	NA	NA	NA	NA	NA	NA	NA	NA	NA	NA	NA
Variovorax sp. HW608	S	1034889	NA	NA	NA	NA	NA	119	NA	NA	NA	NA	NA	NA	NA	NA	NA	NA	NA	NA	NA	NA	NA	NA	NA	NA	NA	NA	NA	NA	NA	NA	NA	NA	NA	NA	NA	NA	NA	NA	NA	NA	NA	NA	NA	NA	NA	NA	NA
Variovorax sp. PAMC28562	S	2762323	NA	NA	NA	NA	NA	45	NA	NA	NA	NA	NA	NA	NA	NA	NA	NA	NA	NA	NA	NA	NA	NA	NA	NA	NA	NA	NA	NA	NA	NA	NA	NA	NA	NA	NA	NA	NA	NA	NA	NA	NA	NA	NA	NA	NA	NA	NA
Variovorax sp. PDNC026	S	2811425	NA	NA	NA	NA	NA	2390	NA	NA	NA	NA	NA	NA	NA	NA	NA	NA	NA	NA	NA	NA	NA	NA	NA	NA	NA	NA	NA	NA	NA	NA	NA	NA	NA	NA	NA	NA	NA	NA	NA	NA	NA	NA	NA	NA	NA	NA	NA
Variovorax sp. PBL-H6	S	434009	NA	NA	NA	NA	NA	225	NA	NA	NA	NA	NA	NA	NA	NA	NA	NA	NA	NA	NA	NA	NA	NA	NA	NA	NA	NA	NA	NA	NA	NA	NA	NA	NA	NA	NA	NA	NA	NA	NA	NA	NA	NA	NA	NA	NA	NA	NA
Variovorax sp. PBL-E5	S	434014	NA	NA	NA	NA	NA	146	NA	NA	NA	NA	NA	NA	NA	NA	NA	NA	NA	NA	NA	NA	NA	NA	NA	NA	NA	NA	NA	NA	NA	NA	NA	NA	NA	NA	NA	NA	NA	NA	NA	NA	NA	NA	NA	NA	NA	NA	NA
Variovorax sp. SRS16	S	282217	NA	NA	NA	NA	NA	106	NA	NA	NA	NA	NA	NA	NA	NA	NA	NA	NA	NA	NA	NA	NA	NA	NA	NA	NA	NA	NA	NA	NA	NA	NA	NA	NA	NA	NA	NA	NA	NA	NA	NA	NA	NA	NA	NA	NA	NA	NA
Variovorax sp. WDL1	S	207745	NA	NA	NA	NA	NA	68	NA	NA	NA	NA	NA	NA	NA	NA	NA	NA	NA	NA	NA	NA	NA	NA	NA	NA	NA	NA	NA	NA	NA	NA	NA	NA	NA	NA	NA	NA	NA	NA	NA	NA	NA	NA	NA	NA	NA	NA	NA
Variovorax paradoxus	S	34073	NA	NA	NA	NA	NA	54529	NA	NA	NA	NA	NA	NA	NA	NA	NA	NA	NA	NA	NA	NA	NA	NA	NA	NA	NA	NA	NA	NA	NA	NA	NA	NA	NA	NA	NA	NA	NA	NA	NA	NA	NA	NA	NA	NA	NA	NA	NA
Variovorax boronicumulans	S	436515	NA	NA	NA	NA	NA	4478	NA	NA	NA	NA	NA	NA	NA	NA	NA	NA	NA	NA	NA	NA	NA	NA	NA	NA	NA	NA	NA	NA	NA	NA	NA	NA	NA	NA	NA	NA	NA	NA	NA	NA	NA	NA	NA	NA	NA	NA	NA
Acidovorax sp. YS12	S	2738413	NA	NA	NA	NA	NA	3212	NA	NA	NA	NA	NA	NA	NA	NA	NA	NA	NA	NA	NA	NA	NA	NA	NA	NA	NA	NA	NA	NA	NA	NA	NA	NA	NA	NA	NA	NA	NA	NA	NA	NA	NA	NA	NA	NA	NA	NA	NA
Acidovorax sp. JMULE5	S	2518343	NA	NA	NA	NA	NA	979	NA	NA	NA	NA	NA	NA	NA	NA	NA	NA	NA	NA	NA	NA	NA	NA	NA	NA	NA	NA	NA	NA	NA	NA	NA	NA	NA	NA	NA	NA	NA	NA	NA	NA	NA	NA	NA	NA	NA	NA	NA
Acidovorax sp. RAC01	S	1842533	NA	NA	NA	NA	NA	942	NA	NA	NA	NA	NA	NA	NA	NA	NA	NA	NA	NA	NA	NA	NA	NA	NA	NA	NA	NA	NA	NA	NA	NA	NA	NA	NA	NA	NA	NA	NA	NA	NA	NA	NA	NA	NA	NA	NA	NA	NA
Acidovorax sp. 1608163	S	2478662	NA	NA	NA	NA	NA	227	NA	NA	NA	NA	NA	NA	NA	NA	NA	NA	NA	NA	NA	NA	NA	NA	NA	NA	NA	NA	NA	NA	NA	NA	NA	NA	NA	NA	NA	NA	NA	NA	NA	NA	NA	NA	NA	NA	NA	NA	NA
Acidovorax sp. T1	S	1858609	NA	NA	NA	NA	NA	1157	NA	NA	NA	NA	NA	NA	NA	NA	NA	NA	NA	NA	NA	NA	NA	NA	NA	NA	NA	NA	NA	NA	NA	NA	NA	NA	NA	NA	NA	NA	NA	NA	NA	NA	NA	NA	NA	NA	NA	NA	NA
Acidovorax sp. HDW3	S	2714923	NA	NA	NA	NA	NA	39	NA	NA	NA	NA	NA	NA	NA	NA	NA	NA	NA	NA	NA	NA	NA	NA	NA	NA	NA	NA	NA	NA	NA	NA	NA	NA	NA	NA	NA	NA	NA	NA	NA	NA	NA	NA	NA	NA	NA	NA	NA
Acidovorax carolinensis	S	553814	NA	NA	NA	NA	NA	1609	NA	NA	NA	NA	NA	NA	NA	NA	NA	NA	NA	NA	NA	NA	NA	NA	NA	NA	NA	NA	NA	NA	NA	NA	NA	NA	NA	NA	NA	NA	NA	NA	NA	NA	NA	NA	NA	NA	NA	NA	NA
Acidovorax monticola	S	1926868	NA	NA	NA	NA	NA	324	NA	NA	NA	NA	NA	NA	NA	NA	NA	NA	NA	NA	NA	NA	NA	NA	NA	NA	NA	NA	NA	NA	NA	NA	NA	NA	NA	NA	NA	NA	NA	NA	NA	NA	NA	NA	NA	NA	NA	NA	NA
Acidovorax radicis	S	758826	NA	NA	NA	NA	NA	194	NA	NA	NA	NA	NA	NA	NA	NA	NA	NA	NA	NA	NA	NA	NA	NA	NA	NA	NA	NA	NA	NA	NA	NA	NA	NA	NA	NA	NA	NA	NA	NA	NA	NA	NA	NA	NA	NA	NA	NA	NA
Acidovorax avenae	S	80867	NA	NA	NA	NA	NA	272	NA	NA	NA	NA	NA	NA	NA	NA	NA	NA	NA	NA	NA	NA	NA	NA	NA	NA	NA	NA	NA	NA	NA	NA	NA	NA	NA	NA	NA	NA	NA	NA	NA	NA	NA	NA	NA	NA	NA	NA	NA
Acidovorax antarcticus	S	2743470	NA	NA	NA	NA	NA	54	NA	NA	NA	NA	NA	NA	NA	NA	NA	NA	NA	NA	NA	NA	NA	NA	NA	NA	NA	NA	NA	NA	NA	NA	NA	NA	NA	NA	NA	NA	NA	NA	NA	NA	NA	NA	NA	NA	NA	NA	NA
Alicycliphilus denitrificans	S	179636	NA	NA	NA	NA	NA	21282	NA	NA	NA	NA	NA	NA	NA	NA	NA	NA	NA	NA	NA	NA	NA	NA	NA	NA	NA	NA	NA	NA	NA	NA	NA	NA	NA	NA	NA	NA	NA	NA	NA	NA	NA	NA	NA	NA	NA	NA	NA
Diaphorobacter sp. MNS-0	S	2866628	NA	NA	NA	NA	NA	1006	NA	NA	NA	NA	NA	NA	NA	NA	NA	NA	NA	NA	NA	NA	NA	NA	NA	NA	NA	NA	NA	NA	NA	NA	NA	NA	NA	NA	NA	NA	NA	NA	NA	NA	NA	NA	NA	NA	NA	NA	NA
Diaphorobacter sp. JS3051	S	2792224	NA	NA	NA	NA	NA	1737	NA	NA	NA	NA	NA	NA	NA	NA	NA	NA	NA	NA	NA	NA	NA	NA	NA	NA	NA	NA	NA	NA	NA	NA	NA	NA	NA	NA	NA	NA	NA	NA	NA	NA	NA	NA	NA	NA	NA	NA	NA
Diaphorobacter sp. HDW4A	S	2714924	NA	NA	NA	NA	NA	113	NA	NA	NA	NA	NA	NA	NA	NA	NA	NA	NA	NA	NA	NA	NA	NA	NA	NA	NA	NA	NA	NA	NA	NA	NA	NA	NA	NA	NA	NA	NA	NA	NA	NA	NA	NA	NA	NA	NA	NA	NA
Diaphorobacter nitroreducens	S	164759	NA	NA	NA	NA	NA	263	NA	NA	NA	NA	NA	NA	NA	NA	NA	NA	NA	NA	NA	NA	NA	NA	NA	NA	NA	NA	NA	NA	NA	NA	NA	NA	NA	NA	NA	NA	NA	NA	NA	NA	NA	NA	NA	NA	NA	NA	NA
Diaphorobacter ruginosibacter	S	1715720	NA	NA	NA	NA	NA	20	NA	NA	NA	NA	NA	NA	NA	NA	NA	NA	NA	NA	NA	NA	NA	NA	NA	NA	NA	NA	NA	NA	NA	NA	NA	NA	NA	NA	NA	NA	NA	NA	NA	NA	NA	NA	NA	NA	NA	NA	NA
Hydrogenophaga sp. RAC07	S	1842537	NA	NA	NA	NA	NA	391	NA	NA	NA	NA	NA	NA	NA	NA	NA	NA	NA	NA	NA	NA	NA	NA	NA	NA	NA	NA	NA	NA	NA	NA	NA	NA	NA	NA	NA	NA	NA	NA	NA	NA	NA	NA	NA	NA	NA	NA	NA
Hydrogenophaga sp. YM1	S	2806262	NA	NA	NA	NA	NA	137	NA	NA	NA	NA	NA	NA	NA	NA	NA	NA	NA	NA	NA	NA	NA	NA	NA	NA	NA	NA	NA	NA	NA	NA	NA	NA	NA	NA	NA	NA	NA	NA	NA	NA	NA	NA	NA	NA	NA	NA	NA
Hydrogenophaga sp. PBC	S	795665	NA	NA	NA	NA	NA	108	NA	NA	NA	NA	NA	NA	NA	NA	NA	NA	NA	NA	NA	NA	NA	NA	NA	NA	NA	NA	NA	NA	NA	NA	NA	NA	NA	NA	NA	NA	NA	NA	NA	NA	NA	NA	NA	NA	NA	NA	NA
Hydrogenophaga sp. BPS33	S	2651974	NA	NA	NA	NA	NA	84	NA	NA	NA	NA	NA	NA	NA	NA	NA	NA	NA	NA	NA	NA	NA	NA	NA	NA	NA	NA	NA	NA	NA	NA	NA	NA	NA	NA	NA	NA	NA	NA	NA	NA	NA	NA	NA	NA	NA	NA	NA
Hydrogenophaga sp. NH-16	S	2184519	NA	NA	NA	NA	NA	162	NA	NA	NA	NA	NA	NA	NA	NA	NA	NA	NA	NA	NA	NA	NA	NA	NA	NA	NA	NA	NA	NA	NA	NA	NA	NA	NA	NA	NA	NA	NA	NA	NA	NA	NA	NA	NA	NA	NA	NA	NA
Hydrogenophaga sp. BA0156	S	2716225	NA	NA	NA	NA	NA	63	NA	NA	NA	NA	NA	NA	NA	NA	NA	NA	NA	NA	NA	NA	NA	NA	NA	NA	NA	NA	NA	NA	NA	NA	NA	NA	NA	NA	NA	NA	NA	NA	NA	NA	NA	NA	NA	NA	NA	NA	NA
Hydrogenophaga crassostreae	S	1763535	NA	NA	NA	NA	NA	13	NA	NA	NA	NA	NA	NA	NA	NA	NA	NA	NA	NA	NA	NA	NA	NA	NA	NA	NA	NA	NA	NA	NA	NA	NA	NA	NA	NA	NA	NA	NA	NA	NA	NA	NA	NA	NA	NA	NA	NA	NA
Delftia acidovorans	S	80866	NA	NA	NA	NA	NA	162	NA	NA	NA	NA	NA	NA	NA	NA	NA	NA	NA	NA	NA	NA	NA	NA	NA	NA	NA	NA	NA	NA	NA	NA	NA	NA	NA	NA	NA	NA	NA	NA	NA	NA	NA	NA	NA	NA	NA	NA	NA
Delftia tsuruhatensis	S	180282	NA	NA	NA	NA	NA	244	NA	NA	NA	NA	NA	NA	NA	NA	NA	NA	NA	NA	NA	NA	NA	NA	NA	NA	NA	NA	NA	NA	NA	NA	NA	NA	NA	NA	NA	NA	NA	NA	NA	NA	NA	NA	NA	NA	NA	NA	NA
Pulveribacter suum	S	2116657	NA	NA	NA	NA	NA	184	NA	NA	NA	NA	NA	NA	NA	NA	NA	NA	NA	NA	NA	NA	NA	NA	NA	NA	NA	NA	NA	NA	NA	NA	NA	NA	NA	NA	NA	NA	NA	NA	NA	NA	NA	NA	NA	NA	NA	NA	NA
Comamonas serinivorans	S	1082851	NA	NA	NA	NA	NA	24	NA	NA	NA	NA	NA	NA	NA	NA	NA	NA	NA	NA	NA	NA	NA	NA	NA	NA	NA	NA	NA	NA	NA	NA	NA	NA	NA	NA	NA	NA	NA	NA	NA	NA	NA	NA	NA	NA	NA	NA	NA
Comamonas aquatica	S	225991	NA	NA	NA	NA	NA	90	NA	NA	NA	NA	NA	NA	NA	NA	NA	NA	NA	NA	NA	NA	NA	NA	NA	NA	NA	NA	NA	NA	NA	NA	NA	NA	NA	NA	NA	NA	NA	NA	NA	NA	NA	NA	NA	NA	NA	NA	NA
Melaminivora sp. SC2-9	S	2109913	NA	NA	NA	NA	NA	60	NA	NA	NA	NA	NA	NA	NA	NA	NA	NA	NA	NA	NA	NA	NA	NA	NA	NA	NA	NA	NA	NA	NA	NA	NA	NA	NA	NA	NA	NA	NA	NA	NA	NA	NA	NA	NA	NA	NA	NA	NA
Melaminivora jejuensis	S	1267217	NA	NA	NA	NA	NA	31	NA	NA	NA	NA	NA	NA	NA	NA	NA	NA	NA	NA	NA	NA	NA	NA	NA	NA	NA	NA	NA	NA	NA	NA	NA	NA	NA	NA	NA	NA	NA	NA	NA	NA	NA	NA	NA	NA	NA	NA	NA
Verminephrobacter eiseniae	S	364317	NA	NA	NA	NA	NA	49	NA	NA	NA	NA	NA	NA	NA	NA	NA	NA	NA	NA	NA	NA	NA	NA	NA	NA	NA	NA	NA	NA	NA	NA	NA	NA	NA	NA	NA	NA	NA	NA	NA	NA	NA	NA	NA	NA	NA	NA	NA
Kinneretia sp. XES5	S	2877940	NA	NA	NA	NA	NA	37	NA	NA	NA	NA	NA	NA	NA	NA	NA	NA	NA	NA	NA	NA	NA	NA	NA	NA	NA	NA	NA	NA	NA	NA	NA	NA	NA	NA	NA	NA	NA	NA	NA	NA	NA	NA	NA	NA	NA	NA	NA
Alcaligenes faecalis	S	511	NA	NA	NA	NA	NA	26070	NA	NA	NA	NA	NA	NA	NA	NA	NA	NA	54	NA	NA	NA	NA	NA	NA	NA	NA	NA	NA	NA	NA	NA	NA	NA	NA	NA	NA	NA	NA	NA	NA	NA	NA	NA	NA	NA	NA	NA	NA
Bordetella hinzii	S	103855	NA	NA	NA	NA	NA	503	NA	NA	NA	NA	NA	NA	NA	NA	NA	NA	NA	NA	NA	NA	NA	NA	NA	NA	NA	NA	NA	NA	NA	NA	NA	NA	NA	NA	NA	NA	NA	NA	NA	NA	NA	NA	NA	NA	NA	NA	NA
Achromobacter denitrificans	S	32002	NA	NA	NA	NA	NA	29	NA	NA	NA	NA	NA	NA	NA	NA	NA	NA	NA	NA	NA	NA	NA	NA	NA	NA	NA	NA	NA	NA	NA	NA	NA	NA	NA	NA	NA	NA	NA	NA	NA	NA	NA	NA	NA	NA	NA	NA	NA
Ralstonia solanacearum	S	305	NA	NA	NA	NA	NA	32	NA	NA	NA	42	NA	NA	NA	NA	NA	NA	NA	NA	NA	NA	NA	NA	NA	NA	NA	NA	NA	NA	NA	NA	NA	NA	NA	NA	NA	NA	NA	NA	NA	NA	NA	NA	NA	NA	NA	NA	NA
Xylophilus rhododendri	S	2697032	NA	NA	NA	NA	NA	115	NA	NA	NA	NA	NA	NA	NA	NA	NA	NA	NA	NA	NA	NA	NA	NA	NA	NA	NA	NA	NA	NA	NA	NA	NA	NA	NA	NA	NA	NA	NA	NA	NA	NA	NA	NA	NA	NA	NA	NA	NA
Methylibium petroleiphilum	S	105560	NA	NA	NA	NA	NA	52	NA	NA	NA	NA	NA	NA	NA	NA	NA	NA	NA	NA	NA	NA	NA	NA	NA	NA	NA	NA	NA	NA	NA	NA	NA	NA	NA	NA	NA	NA	NA	NA	NA	NA	NA	NA	NA	NA	NA	NA	NA
Rhizobacter gummiphilus	S	946333	NA	NA	NA	NA	NA	34	NA	NA	NA	NA	NA	NA	NA	NA	NA	NA	NA	NA	NA	NA	NA	NA	NA	NA	NA	NA	NA	NA	NA	NA	NA	NA	NA	NA	NA	NA	NA	NA	NA	NA	NA	NA	NA	NA	NA	NA	NA
Thauera sp. MZ1T	S	85643	NA	NA	NA	NA	NA	80	NA	NA	NA	NA	NA	NA	NA	NA	NA	NA	NA	NA	NA	NA	NA	NA	NA	NA	NA	NA	NA	NA	NA	NA	NA	NA	NA	NA	NA	NA	NA	NA	NA	NA	NA	NA	NA	NA	NA	NA	NA
Brevundimonas sp. CS1	S	2813778	NA	NA	NA	NA	NA	5791	NA	NA	NA	NA	NA	NA	NA	NA	NA	NA	NA	NA	NA	NA	NA	NA	NA	NA	NA	NA	NA	NA	NA	NA	NA	NA	NA	NA	NA	NA	NA	NA	NA	NA	NA	NA	NA	NA	NA	NA	NA
Brevundimonas sp. GW460-12-10-14-LB2	S	1827469	NA	NA	NA	NA	NA	6740	NA	NA	NA	NA	NA	NA	NA	NA	NA	NA	NA	NA	NA	NA	NA	NA	NA	NA	NA	NA	NA	NA	NA	NA	NA	NA	NA	NA	NA	NA	NA	NA	NA	NA	NA	NA	NA	NA	NA	NA	NA
Brevundimonas sp. 'scallop'	S	2562582	NA	NA	NA	NA	NA	6335	NA	NA	NA	NA	NA	NA	NA	NA	NA	NA	NA	NA	NA	NA	NA	NA	NA	NA	NA	NA	NA	NA	NA	NA	NA	NA	NA	NA	NA	NA	NA	NA	NA	NA	NA	NA	NA	NA	NA	NA	NA
Brevundimonas sp. SGAir0440	S	2579977	NA	NA	NA	NA	NA	2002	NA	NA	NA	NA	NA	NA	NA	NA	NA	NA	NA	NA	NA	NA	NA	NA	NA	NA	NA	NA	NA	NA	NA	NA	NA	NA	NA	NA	NA	NA	NA	NA	NA	NA	NA	NA	NA	NA	NA	NA	NA
Brevundimonas sp. DS20	S	1532555	NA	NA	NA	NA	NA	448	NA	NA	NA	NA	NA	NA	NA	NA	NA	NA	NA	NA	NA	NA	NA	NA	NA	NA	NA	NA	NA	NA	NA	NA	NA	NA	NA	NA	NA	NA	NA	NA	NA	NA	NA	NA	NA	NA	NA	NA	NA
Brevundimonas sp. Bb-A	S	2560058	NA	NA	NA	NA	NA	199	NA	NA	NA	NA	NA	NA	NA	NA	NA	NA	NA	NA	NA	NA	NA	NA	NA	NA	NA	NA	NA	NA	NA	NA	NA	NA	NA	NA	NA	NA	NA	NA	NA	NA	NA	NA	NA	NA	NA	NA	NA
Brevundimonas sp. MF30-B	S	2561924	NA	NA	NA	NA	NA	12	NA	NA	NA	NA	NA	NA	NA	NA	NA	NA	NA	NA	NA	NA	NA	NA	NA	NA	NA	NA	NA	NA	NA	NA	NA	NA	NA	NA	NA	NA	NA	NA	NA	NA	NA	NA	NA	NA	NA	NA	NA
Brevundimonas vesicularis	S	41276	NA	NA	NA	NA	NA	20916	NA	NA	NA	NA	NA	NA	NA	NA	NA	NA	NA	NA	NA	NA	NA	NA	NA	NA	NA	NA	NA	NA	NA	NA	NA	NA	NA	NA	NA	NA	NA	NA	NA	NA	NA	NA	NA	NA	NA	NA	NA
Brevundimonas diminuta	S	293	NA	NA	NA	NA	NA	17714	NA	NA	NA	NA	NA	NA	NA	NA	NA	NA	NA	NA	NA	NA	NA	NA	NA	NA	NA	NA	NA	NA	NA	NA	NA	NA	NA	NA	NA	NA	NA	NA	NA	NA	NA	NA	NA	NA	NA	NA	NA
Brevundimonas naejangsanensis	S	588932	NA	NA	NA	NA	NA	2341	NA	NA	NA	NA	NA	NA	NA	NA	NA	NA	NA	NA	NA	NA	NA	NA	NA	NA	NA	NA	NA	NA	NA	NA	NA	NA	NA	NA	NA	NA	NA	NA	NA	NA	NA	NA	NA	NA	NA	NA	NA
Brevundimonas vancanneytii	S	1325724	NA	NA	NA	NA	NA	9027	NA	NA	NA	NA	NA	NA	NA	NA	NA	NA	NA	NA	NA	NA	NA	NA	NA	NA	NA	NA	NA	NA	NA	NA	NA	NA	NA	NA	NA	NA	NA	NA	NA	NA	NA	NA	NA	NA	NA	NA	NA
Brevundimonas mediterranea	S	74329	NA	NA	NA	NA	NA	497	NA	NA	NA	NA	NA	NA	NA	NA	NA	NA	NA	NA	NA	NA	NA	NA	NA	NA	NA	NA	NA	NA	NA	NA	NA	NA	NA	NA	NA	NA	NA	NA	NA	NA	NA	NA	NA	NA	NA	NA	NA
Brevundimonas nasdae	S	172043	NA	NA	NA	NA	NA	328	NA	NA	NA	NA	NA	NA	NA	NA	NA	NA	NA	NA	NA	NA	NA	NA	NA	NA	NA	NA	NA	NA	NA	NA	NA	NA	NA	NA	NA	NA	NA	NA	NA	NA	NA	NA	NA	NA	NA	NA	NA
Brevundimonas pondensis	S	2774189	NA	NA	NA	NA	NA	112	NA	NA	NA	NA	NA	NA	NA	NA	NA	NA	NA	NA	NA	NA	NA	NA	NA	NA	NA	NA	NA	NA	NA	NA	NA	NA	NA	NA	NA	NA	NA	NA	NA	NA	NA	NA	NA	NA	NA	NA	NA
Brevundimonas vitisensis	S	2800818	NA	NA	NA	NA	NA	22	NA	NA	NA	NA	NA	NA	NA	NA	NA	NA	NA	NA	NA	NA	NA	NA	NA	NA	NA	NA	NA	NA	NA	NA	NA	NA	NA	NA	NA	NA	NA	NA	NA	NA	NA	NA	NA	NA	NA	NA	NA
Sphingopyxis sp. YF1	S	2482763	NA	NA	NA	NA	NA	608	NA	NA	NA	NA	NA	NA	NA	NA	NA	NA	NA	NA	NA	NA	NA	NA	NA	NA	NA	NA	NA	NA	NA	NA	NA	NA	NA	NA	NA	NA	NA	NA	NA	NA	NA	NA	NA	NA	NA	NA	NA
Sphingopyxis sp. OPL5	S	2486273	NA	NA	NA	NA	NA	360	NA	NA	NA	NA	NA	NA	NA	NA	NA	NA	NA	NA	NA	NA	NA	NA	NA	NA	NA	NA	NA	NA	NA	NA	NA	NA	NA	NA	NA	NA	NA	NA	NA	NA	NA	NA	NA	NA	NA	NA	NA
Sphingopyxis sp. MG	S	1866325	NA	NA	NA	NA	NA	1218	NA	NA	NA	NA	NA	NA	NA	NA	NA	NA	NA	NA	NA	NA	NA	NA	NA	NA	NA	NA	NA	NA	NA	NA	NA	NA	NA	NA	NA	NA	NA	NA	NA	NA	NA	NA	NA	NA	NA	NA	NA
Sphingopyxis lindanitolerans	S	2054227	NA	NA	NA	NA	NA	231	NA	NA	NA	NA	NA	NA	NA	NA	NA	NA	NA	NA	NA	NA	NA	NA	NA	NA	NA	NA	NA	NA	NA	NA	NA	NA	NA	NA	NA	NA	NA	NA	NA	NA	NA	NA	NA	NA	NA	NA	NA
Sphingopyxis fribergensis	S	1515612	NA	NA	NA	NA	NA	217	NA	NA	NA	NA	NA	NA	NA	NA	NA	NA	NA	NA	NA	NA	NA	NA	NA	NA	NA	NA	NA	NA	NA	NA	NA	NA	NA	NA	NA	NA	NA	NA	NA	NA	NA	NA	NA	NA	NA	NA	NA
Sphingopyxis granuli	S	267128	NA	NA	NA	NA	NA	387	NA	NA	NA	NA	NA	NA	NA	NA	NA	NA	NA	NA	NA	NA	NA	NA	NA	NA	NA	NA	NA	NA	NA	NA	NA	NA	NA	NA	NA	NA	NA	NA	NA	NA	NA	NA	NA	NA	NA	NA	NA
Sphingopyxis macrogoltabida	S	33050	NA	NA	NA	NA	NA	93	NA	NA	NA	NA	NA	NA	NA	NA	NA	NA	NA	NA	NA	NA	NA	NA	NA	NA	NA	NA	NA	NA	NA	NA	NA	NA	NA	NA	NA	NA	NA	21	NA	NA	NA	NA	NA	NA	NA	NA	NA
Sphingopyxis terrae	S	33052	NA	NA	NA	NA	NA	32	NA	NA	NA	NA	NA	NA	NA	NA	NA	NA	NA	NA	NA	NA	NA	NA	NA	NA	NA	NA	NA	NA	NA	NA	NA	NA	NA	NA	NA	NA	NA	NA	NA	NA	NA	NA	NA	NA	NA	NA	NA
Sphingopyxis alaskensis	S	117207	NA	NA	NA	NA	NA	13	NA	NA	NA	NA	NA	NA	NA	NA	NA	NA	NA	NA	NA	NA	NA	NA	NA	NA	NA	NA	NA	NA	NA	NA	NA	NA	NA	NA	NA	NA	NA	NA	NA	NA	NA	NA	NA	NA	NA	NA	NA
Sphingobium sp. YG1	S	2082188	NA	NA	NA	NA	NA	2235	NA	NA	NA	NA	NA	NA	NA	NA	NA	NA	NA	NA	NA	NA	NA	NA	NA	NA	NA	NA	NA	NA	NA	NA	NA	NA	NA	NA	NA	NA	NA	NA	NA	NA	NA	NA	NA	NA	NA	NA	NA
Sphingobium sp. Cam5-1	S	2789327	NA	NA	NA	NA	NA	28	NA	NA	NA	NA	NA	NA	NA	NA	NA	NA	NA	NA	NA	NA	NA	NA	NA	NA	NA	NA	NA	NA	NA	NA	NA	NA	NA	NA	NA	NA	NA	NA	NA	NA	NA	NA	NA	NA	NA	NA	NA
Sphingobium sp. RSMS	S	520734	NA	NA	NA	NA	NA	75	NA	NA	NA	NA	NA	NA	NA	NA	NA	NA	NA	NA	NA	NA	NA	NA	NA	NA	NA	NA	NA	NA	NA	NA	NA	NA	NA	NA	NA	NA	NA	NA	NA	NA	NA	NA	NA	NA	NA	NA	NA
Sphingobium yanoikuyae	S	13690	NA	NA	NA	NA	NA	94	NA	NA	NA	NA	NA	NA	NA	NA	NA	NA	NA	NA	NA	NA	NA	NA	NA	NA	NA	NA	NA	NA	NA	NA	NA	NA	NA	NA	NA	NA	NA	NA	NA	NA	NA	NA	NA	NA	NA	NA	NA
Sphingobium baderi	S	1332080	NA	NA	NA	NA	NA	43	NA	NA	NA	NA	NA	NA	NA	NA	NA	NA	NA	NA	NA	NA	NA	NA	NA	NA	NA	NA	NA	NA	NA	NA	NA	NA	NA	NA	NA	NA	NA	NA	NA	NA	NA	NA	NA	NA	NA	NA	NA
Sphingomonas sp. IC081	S	304378	NA	NA	NA	NA	NA	340	NA	NA	NA	NA	NA	NA	NA	NA	NA	NA	NA	NA	NA	NA	NA	NA	NA	NA	NA	NA	NA	NA	NA	NA	NA	NA	NA	NA	NA	NA	NA	NA	NA	NA	NA	NA	NA	NA	NA	NA	NA
Sphingomonas sanxanigenens	S	397260	NA	NA	NA	NA	NA	79	NA	NA	NA	NA	NA	NA	NA	NA	NA	NA	NA	NA	NA	NA	NA	NA	NA	NA	NA	NA	NA	NA	NA	NA	NA	NA	NA	NA	NA	NA	NA	NA	NA	NA	NA	NA	NA	NA	NA	NA	NA
Novosphingobium sp. EMRT-2	S	2571749	NA	NA	NA	NA	NA	34	NA	NA	NA	NA	NA	NA	NA	NA	NA	NA	NA	NA	NA	NA	NA	NA	NA	NA	NA	NA	NA	NA	NA	NA	NA	NA	NA	NA	NA	NA	NA	NA	NA	NA	NA	NA	NA	NA	NA	NA	NA
Sphingorhabdus lacus	S	392610	NA	NA	NA	NA	NA	18	NA	NA	NA	NA	NA	NA	NA	NA	NA	NA	NA	NA	NA	NA	NA	NA	NA	NA	NA	NA	NA	NA	NA	NA	NA	NA	NA	NA	NA	NA	NA	NA	NA	NA	NA	NA	NA	NA	NA	NA	NA
Qipengyuania sediminis	S	1532023	NA	NA	NA	NA	NA	49	NA	NA	NA	NA	NA	NA	NA	NA	NA	NA	NA	NA	NA	NA	NA	NA	NA	NA	NA	NA	NA	NA	NA	NA	NA	NA	NA	NA	NA	NA	NA	NA	NA	NA	NA	NA	NA	NA	NA	NA	NA
Bosea sp. ANAM02	S	2020412	NA	NA	NA	NA	NA	1778	NA	NA	NA	NA	NA	NA	NA	NA	NA	NA	NA	NA	NA	NA	NA	NA	NA	NA	NA	NA	NA	NA	NA	NA	NA	NA	NA	NA	NA	NA	NA	NA	NA	NA	NA	NA	NA	NA	NA	NA	NA
Bosea sp. AS-1	S	2015316	NA	NA	NA	NA	NA	385	NA	NA	NA	NA	NA	NA	NA	NA	NA	NA	NA	NA	NA	NA	NA	NA	NA	NA	NA	NA	NA	NA	NA	NA	NA	NA	NA	NA	NA	NA	NA	NA	NA	NA	NA	NA	NA	NA	NA	NA	NA
Bosea sp. F3-2	S	2599640	NA	NA	NA	NA	NA	197	NA	NA	NA	NA	NA	NA	NA	NA	NA	NA	NA	NA	NA	NA	NA	NA	NA	NA	NA	NA	NA	NA	NA	NA	NA	NA	NA	NA	NA	NA	NA	NA	NA	NA	NA	NA	NA	NA	NA	NA	NA
Bosea sp. RAC05	S	1842539	NA	NA	NA	NA	NA	37	NA	NA	NA	NA	NA	NA	NA	NA	NA	NA	NA	NA	NA	NA	NA	NA	NA	NA	NA	NA	NA	NA	NA	NA	NA	NA	NA	NA	NA	NA	NA	NA	NA	NA	NA	NA	NA	NA	NA	NA	NA
Bosea sp. Tri-49	S	1867715	NA	NA	NA	NA	NA	27	NA	NA	NA	NA	NA	NA	NA	NA	NA	NA	NA	NA	NA	NA	NA	NA	NA	NA	NA	NA	NA	NA	NA	NA	NA	NA	NA	NA	NA	NA	NA	NA	NA	NA	NA	NA	NA	NA	NA	NA	NA
Bosea vaviloviae	S	1526658	NA	NA	NA	NA	NA	34	NA	NA	NA	NA	NA	NA	NA	NA	NA	NA	NA	NA	NA	NA	NA	NA	NA	NA	NA	NA	NA	NA	NA	NA	NA	NA	NA	NA	NA	NA	NA	NA	NA	NA	NA	NA	NA	NA	NA	NA	NA
Shinella sp. HZN7	S	879274	NA	NA	NA	NA	NA	844	NA	NA	NA	NA	NA	NA	NA	NA	NA	NA	NA	NA	NA	NA	NA	NA	NA	NA	NA	NA	NA	NA	NA	NA	NA	NA	NA	NA	NA	NA	NA	NA	NA	NA	NA	NA	NA	NA	NA	NA	NA
Shinella sp. PSBB067	S	2715959	NA	NA	NA	NA	NA	158	NA	NA	NA	NA	NA	NA	NA	NA	NA	NA	NA	NA	NA	NA	NA	NA	NA	NA	NA	NA	NA	NA	NA	NA	NA	NA	NA	NA	NA	NA	NA	NA	NA	NA	NA	NA	NA	NA	NA	NA	NA
Shinella zoogloeoides	S	352475	NA	NA	NA	NA	NA	357	NA	NA	NA	NA	NA	NA	NA	NA	NA	NA	NA	NA	NA	NA	NA	NA	NA	NA	NA	NA	NA	NA	NA	NA	NA	NA	NA	NA	NA	NA	NA	NA	NA	NA	NA	NA	NA	NA	NA	NA	NA
Rhizobium sp. X9	S	2815360	NA	NA	NA	NA	NA	1045	NA	NA	NA	NA	NA	NA	NA	NA	NA	NA	NA	NA	NA	NA	NA	NA	NA	NA	NA	NA	NA	NA	NA	NA	NA	NA	NA	NA	NA	NA	NA	NA	NA	NA	NA	NA	NA	NA	NA	NA	NA
Aminobacter sp. MSH1	S	374606	NA	NA	NA	NA	NA	98	NA	NA	NA	NA	NA	NA	NA	NA	NA	NA	NA	NA	NA	NA	NA	NA	NA	NA	NA	NA	NA	NA	NA	NA	NA	NA	NA	NA	NA	NA	NA	NA	NA	NA	NA	NA	NA	NA	NA	NA	NA
Aminobacter aminovorans	S	83263	NA	NA	NA	NA	NA	147	NA	NA	NA	NA	NA	NA	NA	NA	NA	NA	NA	NA	NA	NA	NA	NA	NA	NA	NA	NA	NA	NA	NA	NA	NA	NA	NA	NA	NA	NA	NA	NA	NA	NA	NA	NA	NA	NA	NA	NA	NA
Mesorhizobium terrae	S	2725666	NA	NA	NA	NA	NA	117	NA	NA	NA	NA	NA	NA	NA	NA	NA	NA	NA	NA	NA	NA	NA	NA	NA	NA	NA	NA	NA	NA	NA	NA	NA	NA	NA	NA	NA	NA	NA	NA	NA	NA	NA	NA	NA	NA	NA	NA	NA
Methylobacterium phyllosphaerae	S	418223	NA	233	NA	NA	NA	247	300	183	NA	NA	NA	NA	356	501	282	443	125	462	152	463	362	292	329	270	220	NA	NA	201	231	180	199	NA	NA	NA	287	301	256	NA	NA	243	NA	194	NA	361	182	NA	NA
Rhodopseudomonas boonkerdii	S	475937	NA	NA	NA	NA	NA	251	NA	NA	NA	NA	NA	NA	NA	NA	NA	NA	NA	NA	NA	NA	NA	NA	NA	NA	NA	NA	NA	NA	NA	NA	NA	NA	NA	NA	NA	NA	NA	NA	NA	NA	NA	NA	NA	NA	NA	NA	NA
Pannonibacter phragmitetus	S	121719	NA	NA	NA	NA	NA	115	NA	NA	NA	NA	NA	NA	NA	NA	NA	NA	NA	NA	NA	NA	NA	NA	NA	NA	NA	NA	NA	NA	NA	NA	NA	NA	NA	NA	NA	NA	NA	NA	NA	NA	NA	NA	NA	NA	NA	NA	NA
Brucella anthropi	S	529	NA	NA	NA	NA	NA	113	NA	NA	NA	NA	NA	NA	NA	NA	NA	NA	NA	NA	NA	NA	NA	NA	NA	NA	NA	NA	NA	NA	NA	NA	NA	NA	NA	NA	NA	NA	NA	NA	NA	NA	NA	NA	NA	NA	NA	NA	NA
Devosia salina	S	2860336	NA	NA	NA	NA	NA	80	NA	NA	NA	NA	NA	NA	NA	NA	NA	NA	NA	NA	NA	NA	NA	NA	NA	NA	NA	NA	NA	NA	NA	NA	NA	NA	NA	NA	NA	NA	NA	NA	NA	NA	NA	NA	NA	NA	NA	NA	NA
Aureimonas altamirensis	S	370622	NA	NA	NA	NA	NA	79	NA	NA	NA	NA	NA	NA	NA	NA	NA	NA	NA	NA	NA	NA	NA	NA	NA	NA	NA	NA	NA	NA	NA	NA	NA	NA	NA	NA	NA	NA	NA	NA	NA	NA	NA	NA	NA	NA	NA	NA	NA
Paracoccus sp. H4-D09	S	2812658	NA	NA	NA	NA	NA	1446	NA	NA	NA	NA	NA	NA	NA	NA	NA	NA	NA	NA	NA	NA	NA	NA	NA	NA	NA	NA	NA	NA	NA	NA	NA	NA	NA	NA	NA	NA	NA	NA	NA	NA	NA	NA	NA	NA	NA	NA	NA
Paracoccus sp. MA	S	2895796	NA	NA	NA	NA	NA	46	NA	NA	NA	NA	NA	NA	NA	NA	NA	NA	NA	NA	NA	NA	NA	NA	NA	NA	NA	NA	NA	NA	NA	NA	NA	NA	NA	NA	NA	NA	NA	NA	NA	NA	NA	NA	NA	NA	NA	NA	NA
Paracoccus yeei	S	147645	NA	NA	NA	NA	NA	330	NA	NA	NA	NA	NA	NA	NA	NA	NA	NA	NA	NA	NA	NA	NA	NA	NA	NA	NA	NA	NA	NA	NA	NA	NA	NA	NA	NA	NA	NA	NA	NA	NA	NA	NA	NA	NA	NA	NA	NA	NA
Paracoccus denitrificans	S	266	NA	NA	NA	NA	NA	65	NA	NA	NA	NA	NA	NA	NA	NA	NA	NA	NA	NA	NA	NA	NA	NA	NA	NA	NA	NA	NA	NA	NA	NA	NA	NA	NA	NA	NA	NA	NA	NA	NA	NA	NA	NA	NA	NA	NA	NA	NA
Paracoccus aminovorans	S	34004	NA	NA	NA	NA	NA	34	NA	NA	NA	NA	NA	NA	NA	NA	NA	NA	NA	NA	NA	NA	NA	NA	NA	NA	NA	NA	NA	NA	NA	NA	NA	NA	NA	NA	NA	NA	NA	NA	NA	NA	NA	NA	NA	NA	NA	NA	NA
Paracoccus pantotrophus	S	82367	NA	NA	NA	NA	NA	42	NA	NA	NA	NA	NA	NA	NA	NA	NA	NA	NA	NA	NA	NA	NA	NA	NA	NA	NA	NA	NA	NA	NA	NA	NA	NA	NA	NA	NA	NA	NA	NA	NA	NA	NA	NA	NA	NA	NA	NA	NA
Acetobacter senegalensis	S	446692	NA	NA	NA	NA	NA	10	NA	NA	NA	NA	NA	NA	NA	NA	NA	NA	NA	NA	NA	NA	NA	NA	NA	NA	NA	NA	NA	NA	NA	NA	NA	NA	NA	NA	NA	NA	NA	NA	NA	NA	NA	NA	NA	NA	NA	NA	NA
Turicibacter sanguinis	S	154288	NA	NA	NA	NA	NA	15	NA	1442	NA	NA	NA	NA	344	498	424	836	709	645	818	854	465	465	NA	NA	NA	NA	NA	NA	NA	NA	NA	NA	NA	120	NA	24	27	309	16	35	28	17	18	14	NA	195	131
Companilactobacillus futsaii	S	938155	NA	NA	NA	NA	NA	15	NA	NA	NA	NA	NA	NA	NA	NA	NA	NA	NA	NA	NA	NA	NA	NA	NA	NA	NA	NA	NA	NA	NA	NA	NA	NA	NA	NA	31	49	53	32	48	62	61	61	40	33	NA	NA	NA
Tsukamurella tyrosinosolvens	S	57704	NA	NA	NA	NA	NA	113693	NA	NA	NA	NA	NA	24	NA	NA	NA	NA	NA	NA	NA	NA	NA	NA	NA	NA	NA	NA	NA	NA	NA	NA	NA	NA	NA	NA	NA	NA	NA	NA	NA	NA	NA	NA	NA	NA	NA	NA	NA
Tsukamurella paurometabola	S	2061	NA	NA	NA	NA	NA	186	NA	NA	NA	NA	NA	NA	NA	NA	NA	NA	NA	NA	NA	NA	NA	NA	NA	NA	NA	NA	NA	NA	NA	NA	NA	NA	NA	NA	NA	NA	NA	NA	NA	NA	NA	NA	NA	NA	NA	NA	NA
Tsukamurella pulmonis	S	47312	NA	NA	NA	NA	NA	62	NA	NA	NA	NA	NA	NA	NA	NA	NA	NA	NA	NA	NA	NA	NA	NA	NA	NA	NA	NA	NA	NA	NA	NA	NA	NA	NA	NA	NA	NA	NA	NA	NA	NA	NA	NA	NA	NA	NA	NA	NA
Tsukamurella sp. PLM1	S	2929795	NA	NA	NA	NA	NA	34	NA	NA	NA	NA	NA	NA	NA	NA	NA	NA	NA	NA	NA	NA	NA	NA	NA	NA	NA	NA	NA	NA	NA	NA	NA	NA	NA	NA	NA	NA	NA	NA	NA	NA	NA	NA	NA	NA	NA	NA	NA
Rhodococcus qingshengii	S	334542	NA	NA	NA	NA	NA	22773	NA	NA	NA	588	NA	894	NA	NA	NA	NA	NA	NA	NA	NA	NA	NA	NA	NA	NA	NA	NA	NA	NA	NA	NA	NA	NA	NA	NA	NA	NA	NA	NA	NA	NA	NA	NA	NA	NA	NA	NA
Rhodococcus sp. P-2	S	2795031	NA	NA	NA	NA	NA	9150	NA	NA	NA	NA	NA	NA	NA	42	NA	68	NA	NA	NA	NA	NA	NA	NA	NA	NA	NA	NA	NA	NA	NA	NA	NA	NA	NA	NA	NA	NA	NA	NA	NA	NA	NA	NA	39	92	NA	NA
Rhodococcus sp. 008	S	1723645	NA	NA	NA	NA	NA	17903	NA	NA	NA	NA	NA	NA	NA	NA	NA	NA	NA	NA	NA	NA	NA	NA	NA	NA	NA	NA	NA	NA	NA	NA	NA	NA	NA	NA	NA	NA	NA	NA	NA	NA	NA	NA	NA	NA	NA	NA	NA
Rhodococcus sp. NJ-530	S	2490853	NA	NA	NA	NA	NA	2695	NA	NA	NA	NA	NA	NA	NA	NA	NA	NA	NA	NA	NA	NA	NA	NA	NA	NA	NA	NA	NA	NA	NA	NA	NA	NA	NA	NA	NA	NA	NA	NA	NA	NA	NA	NA	NA	NA	NA	NA	NA
Rhodococcus sp. YL-1	S	1045808	NA	NA	NA	NA	NA	1134	NA	NA	NA	255	NA	639	NA	NA	NA	NA	NA	NA	NA	NA	NA	NA	NA	NA	NA	NA	NA	NA	NA	NA	NA	NA	NA	NA	NA	NA	NA	NA	NA	NA	NA	NA	NA	NA	NA	NA	NA
Rhodococcus sp. B7740	S	1564114	NA	NA	NA	NA	NA	140	NA	NA	NA	NA	NA	NA	NA	NA	NA	NA	NA	NA	NA	NA	NA	NA	NA	NA	NA	NA	NA	NA	NA	NA	NA	NA	NA	NA	NA	NA	NA	NA	NA	NA	NA	NA	NA	NA	NA	NA	NA
Rhodococcus sp. BH4	S	1807790	NA	NA	NA	NA	NA	1086	NA	NA	NA	NA	NA	NA	NA	NA	NA	NA	NA	NA	NA	NA	NA	NA	NA	NA	NA	NA	NA	NA	NA	NA	NA	NA	NA	NA	NA	NA	NA	NA	NA	NA	NA	NA	NA	NA	NA	NA	NA
Rhodococcus sp. AQ5-07	S	2054902	NA	NA	NA	NA	NA	580	NA	NA	NA	136	NA	134	NA	NA	NA	NA	NA	NA	NA	NA	NA	NA	NA	NA	NA	NA	NA	NA	NA	NA	NA	NA	NA	NA	NA	NA	NA	NA	NA	NA	NA	NA	NA	NA	NA	NA	NA
Rhodococcus sp. H-CA8f	S	1727214	NA	NA	NA	NA	NA	403	NA	NA	NA	NA	NA	NA	NA	NA	NA	NA	NA	NA	NA	NA	NA	NA	NA	NA	NA	NA	NA	NA	NA	NA	NA	NA	NA	NA	NA	NA	NA	NA	NA	NA	NA	NA	NA	NA	NA	NA	NA
Rhodococcus sp. C1	S	644410	NA	NA	NA	NA	NA	911	NA	NA	NA	NA	NA	NA	NA	NA	NA	NA	NA	NA	NA	NA	NA	NA	NA	NA	NA	NA	NA	NA	NA	NA	NA	NA	NA	NA	NA	NA	NA	NA	NA	NA	NA	NA	NA	NA	NA	NA	NA
Rhodococcus sp. WAY2	S	2663121	NA	NA	NA	NA	NA	29	NA	NA	NA	NA	NA	NA	NA	NA	NA	NA	NA	NA	NA	NA	NA	NA	NA	NA	NA	NA	NA	NA	NA	NA	NA	NA	NA	NA	NA	NA	NA	NA	NA	NA	NA	NA	NA	NA	NA	NA	NA
Rhodococcus globerulus	S	33008	NA	NA	NA	NA	NA	26	NA	NA	NA	NA	NA	NA	NA	NA	NA	NA	NA	NA	NA	NA	NA	NA	NA	NA	NA	NA	NA	NA	NA	NA	NA	NA	NA	NA	NA	NA	NA	NA	NA	NA	NA	NA	NA	NA	NA	NA	NA
Nocardia mangyaensis	S	2213200	NA	NA	NA	NA	NA	66	NA	NA	NA	NA	NA	NA	NA	NA	NA	NA	NA	NA	NA	NA	NA	NA	NA	NA	NA	NA	NA	NA	NA	NA	NA	NA	NA	NA	NA	NA	NA	NA	NA	NA	NA	NA	NA	NA	NA	NA	NA
Nocardia asteroides	S	1824	NA	NA	NA	NA	NA	96	NA	NA	NA	NA	NA	NA	NA	NA	NA	NA	NA	NA	NA	NA	NA	NA	NA	NA	NA	NA	NA	NA	NA	NA	NA	NA	NA	NA	NA	NA	NA	NA	NA	NA	NA	NA	NA	NA	NA	NA	NA
Gordonia polyisoprenivorans	S	84595	NA	NA	NA	NA	NA	1572	NA	NA	NA	NA	NA	NA	NA	NA	NA	NA	NA	NA	NA	NA	NA	NA	NA	NA	NA	NA	NA	NA	NA	NA	NA	NA	NA	NA	NA	NA	NA	NA	NA	NA	NA	NA	NA	NA	NA	NA	NA
Dietzia timorensis	S	499555	NA	NA	NA	NA	NA	1320	NA	NA	NA	NA	NA	NA	NA	NA	NA	NA	NA	NA	NA	NA	NA	NA	NA	NA	NA	NA	NA	NA	NA	NA	NA	NA	NA	NA	NA	NA	NA	NA	NA	NA	NA	NA	NA	NA	NA	NA	NA
Corynebacterium glyciniphilum	S	1404244	NA	NA	NA	NA	NA	91	NA	NA	NA	NA	NA	NA	NA	NA	NA	NA	NA	NA	NA	NA	NA	NA	NA	NA	NA	NA	NA	NA	NA	NA	NA	NA	NA	NA	NA	NA	NA	NA	NA	NA	NA	NA	NA	NA	NA	NA	NA
Corynebacterium sanguinis	S	2594913	NA	NA	NA	NA	NA	105	NA	NA	NA	247	NA	NA	NA	NA	NA	NA	NA	NA	NA	NA	NA	NA	NA	NA	NA	NA	NA	NA	NA	NA	NA	NA	NA	NA	NA	NA	NA	NA	19	36	NA	NA	NA	NA	NA	NA	NA
Corynebacterium casei	S	160386	NA	NA	NA	NA	NA	23	NA	NA	NA	NA	NA	NA	247	322	303	327	286	1286	457	331	302	310	NA	NA	NA	NA	NA	NA	NA	NA	NA	NA	NA	NA	NA	NA	NA	NA	NA	NA	NA	NA	NA	NA	NA	NA	NA
Microbacterium sp. TPU 3598	S	1938334	NA	NA	NA	NA	NA	24922	NA	NA	NA	NA	NA	NA	NA	NA	NA	NA	NA	NA	NA	NA	NA	NA	NA	NA	NA	NA	NA	NA	NA	NA	NA	NA	NA	NA	NA	NA	NA	NA	NA	NA	NA	NA	NA	NA	NA	NA	NA
Microbacterium sp. PAMC22086	S	2861281	NA	NA	NA	NA	NA	12304	NA	NA	NA	NA	NA	NA	NA	NA	NA	NA	NA	NA	NA	NA	NA	NA	NA	NA	NA	NA	NA	NA	NA	NA	NA	NA	NA	NA	NA	NA	NA	NA	NA	NA	NA	NA	NA	NA	NA	NA	NA
Microbacterium sp. Y-01	S	2048898	NA	NA	NA	NA	NA	193	NA	NA	NA	NA	NA	NA	NA	NA	NA	NA	NA	NA	NA	NA	NA	NA	NA	NA	NA	NA	NA	NA	NA	NA	NA	NA	NA	NA	NA	NA	NA	NA	NA	NA	NA	NA	NA	NA	NA	NA	NA
Microbacterium sp. CBA3102	S	2603598	NA	NA	NA	NA	NA	69	NA	NA	NA	NA	NA	NA	NA	NA	NA	NA	NA	NA	NA	NA	NA	NA	NA	NA	NA	NA	NA	NA	NA	NA	NA	NA	NA	NA	NA	NA	NA	NA	NA	NA	NA	NA	NA	NA	NA	NA	NA
Microbacterium oxydans	S	82380	NA	NA	NA	NA	NA	2273	NA	NA	NA	64	NA	NA	NA	NA	NA	NA	NA	NA	NA	NA	NA	NA	NA	NA	NA	NA	NA	NA	NA	NA	NA	NA	NA	NA	NA	NA	NA	NA	NA	NA	NA	NA	NA	NA	NA	NA	NA
Microbacterium foliorum	S	104336	NA	NA	NA	NA	NA	20	NA	NA	NA	NA	NA	NA	NA	NA	NA	NA	NA	NA	NA	NA	NA	NA	NA	NA	NA	NA	NA	NA	NA	NA	NA	NA	NA	NA	NA	NA	NA	NA	NA	NA	NA	NA	NA	NA	NA	NA	NA
Leucobacter sp. Psy1	S	2875729	NA	NA	NA	NA	NA	1291	NA	NA	NA	NA	NA	NA	NA	NA	NA	NA	NA	NA	NA	NA	NA	NA	NA	NA	NA	NA	NA	NA	NA	NA	NA	NA	NA	NA	NA	NA	NA	NA	NA	NA	NA	NA	NA	NA	NA	NA	NA
Leucobacter sp. H25R-14	S	2932245	NA	NA	NA	NA	NA	16	NA	NA	NA	NA	NA	NA	NA	NA	NA	NA	NA	NA	NA	NA	NA	NA	NA	NA	NA	NA	NA	NA	NA	NA	NA	NA	NA	NA	NA	NA	NA	NA	NA	NA	NA	NA	NA	NA	NA	NA	NA
Leucobacter muris	S	1935379	NA	NA	NA	NA	NA	82	NA	NA	NA	NA	NA	NA	NA	NA	NA	NA	NA	NA	NA	NA	NA	NA	NA	NA	NA	NA	NA	NA	NA	NA	NA	NA	NA	NA	NA	NA	NA	NA	NA	NA	NA	NA	NA	NA	NA	NA	NA
Leucobacter luti	S	340320	NA	NA	NA	NA	NA	11	NA	NA	NA	NA	NA	NA	NA	NA	NA	NA	NA	NA	NA	NA	NA	NA	NA	NA	NA	NA	NA	NA	NA	NA	NA	NA	NA	NA	NA	NA	NA	NA	NA	NA	NA	NA	NA	NA	NA	NA	NA
Pseudoclavibacter sp. Marseille-Q3772	S	2866588	NA	NA	NA	NA	NA	29	NA	NA	NA	NA	NA	NA	NA	NA	NA	NA	NA	NA	NA	NA	NA	NA	NA	NA	NA	NA	NA	NA	NA	NA	NA	NA	NA	NA	NA	NA	NA	NA	NA	NA	NA	NA	NA	NA	NA	NA	NA
Agrococcus carbonis	S	684552	NA	NA	NA	NA	NA	16	NA	NA	NA	NA	NA	NA	NA	NA	NA	NA	NA	NA	NA	NA	NA	NA	NA	NA	NA	NA	NA	NA	NA	NA	NA	NA	NA	NA	NA	NA	NA	NA	NA	NA	NA	NA	NA	NA	NA	NA	NA
Brevibacterium sp. W7.2	S	2823518	NA	NA	NA	NA	NA	3077	NA	NA	NA	NA	NA	NA	NA	NA	NA	NA	NA	NA	NA	NA	NA	NA	NA	NA	NA	NA	NA	NA	NA	NA	NA	NA	NA	NA	NA	NA	NA	NA	NA	NA	NA	NA	NA	NA	NA	NA	NA
Brevibacterium sp. HY170	S	2898795	NA	NA	NA	NA	NA	40	NA	NA	NA	NA	NA	NA	NA	NA	NA	NA	NA	NA	NA	NA	NA	NA	NA	NA	NA	NA	NA	NA	NA	NA	NA	NA	NA	NA	NA	NA	NA	NA	NA	NA	NA	NA	NA	NA	NA	NA	NA
Brevibacterium sp. CS2	S	2575923	NA	NA	NA	NA	NA	27	NA	NA	NA	NA	NA	NA	NA	NA	NA	NA	NA	NA	NA	NA	NA	NA	NA	NA	NA	NA	NA	NA	NA	NA	NA	NA	NA	NA	NA	NA	NA	NA	NA	NA	NA	NA	NA	NA	NA	NA	NA
Brevibacterium casei	S	33889	NA	NA	NA	NA	NA	1797	NA	NA	NA	NA	NA	NA	NA	NA	NA	NA	NA	NA	NA	NA	NA	NA	NA	NA	NA	NA	NA	NA	NA	NA	NA	NA	NA	NA	NA	NA	NA	NA	NA	NA	NA	NA	NA	NA	NA	NA	NA
Brevibacterium sandarakinum	S	629680	NA	NA	NA	NA	NA	34	NA	NA	NA	NA	NA	NA	NA	NA	NA	NA	NA	NA	NA	NA	NA	NA	NA	NA	NA	NA	NA	NA	NA	NA	NA	NA	NA	NA	NA	NA	NA	NA	NA	NA	NA	NA	NA	NA	NA	NA	NA
Brevibacterium atlanticum	S	2697563	NA	NA	NA	NA	NA	29	NA	NA	NA	NA	NA	NA	NA	NA	NA	NA	NA	NA	NA	NA	NA	NA	NA	NA	NA	NA	NA	NA	NA	NA	NA	NA	NA	NA	NA	NA	NA	NA	NA	NA	NA	NA	NA	NA	NA	NA	NA
Brevibacterium linens	S	1703	NA	NA	NA	NA	NA	39	NA	NA	NA	NA	NA	NA	NA	NA	NA	NA	NA	NA	NA	NA	NA	NA	NA	NA	NA	NA	NA	NA	NA	NA	NA	NA	NA	NA	NA	NA	NA	NA	NA	NA	NA	NA	NA	NA	NA	NA	NA
Brevibacterium luteolum	S	199591	NA	NA	NA	NA	NA	24	NA	NA	NA	NA	NA	NA	NA	NA	NA	NA	NA	NA	NA	NA	NA	NA	NA	NA	NA	NA	NA	NA	NA	NA	NA	NA	NA	NA	NA	NA	NA	NA	NA	NA	NA	NA	NA	NA	NA	NA	NA
Kocuria palustris	S	71999	NA	NA	NA	NA	NA	267	NA	NA	NA	14	NA	NA	NA	NA	NA	NA	NA	NA	NA	NA	NA	NA	NA	NA	NA	NA	NA	NA	NA	NA	NA	NA	NA	NA	NA	NA	NA	NA	NA	NA	NA	NA	NA	NA	NA	NA	NA
Kytococcus sedentarius	S	1276	NA	NA	NA	NA	NA	15	NA	NA	NA	NA	NA	NA	NA	NA	NA	NA	NA	NA	NA	NA	NA	NA	NA	NA	NA	NA	NA	NA	NA	NA	NA	NA	NA	NA	NA	NA	NA	NA	NA	NA	NA	NA	NA	NA	NA	NA	NA
Pimelobacter simplex	S	2045	NA	NA	NA	NA	NA	2922	NA	NA	NA	NA	NA	NA	NA	NA	NA	NA	NA	NA	NA	NA	NA	NA	NA	NA	NA	NA	NA	NA	NA	NA	NA	NA	NA	NA	NA	NA	NA	NA	NA	NA	NA	NA	NA	NA	NA	NA	NA
Nocardioides humi	S	449461	NA	NA	NA	NA	NA	315	NA	NA	NA	NA	NA	NA	NA	NA	NA	NA	NA	NA	NA	NA	NA	NA	NA	NA	NA	NA	NA	NA	NA	NA	NA	NA	NA	NA	NA	NA	NA	NA	NA	NA	NA	NA	NA	NA	NA	NA	NA
Nocardioides aromaticivorans	S	200618	NA	NA	NA	NA	NA	129	NA	NA	NA	NA	NA	NA	NA	NA	NA	NA	NA	NA	NA	NA	NA	NA	NA	NA	NA	NA	NA	NA	NA	NA	NA	NA	NA	NA	NA	NA	NA	NA	NA	NA	NA	NA	NA	NA	NA	NA	NA
Propionibacterium freudenreichii	S	1744	NA	NA	NA	NA	NA	97	NA	944	NA	16	NA	NA	NA	NA	NA	14	NA	NA	NA	NA	NA	NA	NA	1329	1480	820	882	804	900	691	805	753	781	NA	NA	NA	NA	29	NA	NA	NA	NA	NA	NA	30	62	49
Pseudonocardia sp. AL041005-10	S	445576	NA	NA	NA	NA	NA	35	NA	NA	NA	NA	NA	NA	NA	NA	NA	NA	NA	NA	NA	NA	NA	NA	NA	NA	NA	NA	NA	NA	NA	NA	NA	NA	NA	NA	NA	NA	NA	NA	NA	NA	NA	NA	NA	NA	NA	NA	NA
Slackia heliotrinireducens	S	84110	NA	NA	NA	NA	NA	13	NA	NA	NA	NA	NA	NA	NA	NA	NA	13	14	12	14	NA	NA	NA	NA	NA	NA	NA	NA	NA	NA	NA	NA	NA	NA	NA	NA	NA	NA	13	NA	NA	NA	NA	NA	NA	NA	25	13
Caproicibacterium lactatifermentans	S	2666138	NA	NA	NA	NA	NA	NA	19	NA	NA	NA	NA	NA	155	266	170	246	242	201	245	229	209	201	NA	14	18	NA	NA	NA	NA	NA	16	NA	16	NA	25	24	NA	NA	NA	16	NA	NA	16	31	NA	26	NA
Cellulosilyticum sp. WCF-2	S	2497860	NA	14	NA	NA	NA	NA	31	NA	NA	NA	NA	NA	63	70	74	88	116	90	112	129	81	61	NA	NA	NA	NA	NA	NA	NA	NA	NA	NA	NA	NA	26	34	31	24	19	26	10	25	21	24	NA	NA	NA
Clostridium estertheticum	S	238834	NA	NA	NA	NA	NA	NA	26	26	NA	NA	NA	NA	53	65	57	72	73	73	84	56	72	74	NA	49	79	36	46	29	22	24	43	39	34	NA	14	21	18	16	NA	13	NA	NA	NA	22	NA	39	27
Clostridium bornimense	S	1216932	NA	NA	NA	NA	NA	NA	43	NA	NA	NA	NA	NA	267	408	325	502	482	421	452	611	356	369	NA	NA	NA	NA	NA	NA	NA	NA	NA	NA	NA	NA	92	70	88	135	110	97	41	NA	92	75	NA	NA	NA
Clostridium chauvoei	S	46867	NA	NA	NA	NA	NA	NA	87	NA	NA	NA	NA	NA	NA	NA	NA	76	NA	78	NA	79	NA	NA	NA	NA	NA	NA	NA	NA	NA	NA	NA	NA	NA	NA	NA	NA	NA	NA	NA	NA	NA	NA	NA	NA	NA	NA	NA
Alkaliphilus metalliredigens	S	208226	NA	NA	NA	NA	NA	NA	16	NA	NA	NA	NA	NA	NA	NA	NA	NA	NA	NA	NA	NA	NA	NA	NA	NA	NA	NA	NA	NA	NA	NA	NA	NA	NA	NA	NA	NA	NA	NA	NA	NA	NA	NA	NA	NA	NA	NA	NA
Peptacetobacter hiranonis	S	89152	NA	NA	NA	NA	NA	NA	71	12	NA	NA	NA	NA	NA	NA	24	23	24	54	38	35	32	NA	NA	NA	NA	NA	NA	NA	NA	NA	NA	NA	NA	NA	NA	NA	NA	NA	NA	NA	NA	NA	NA	NA	NA	NA	NA
Phascolarctobacterium sp. Marseille-Q4147	S	2823317	NA	81	NA	NA	NA	NA	138	19	NA	NA	NA	NA	1045	1539	1052	1227	1174	908	1210	1080	861	1000	56	53071	56792	42988	38651	39016	41823	33839	32877	40003	38633	NA	500	471	326	283	399	377	264	345	359	513	NA	61	18
Streptococcus pasteurianus	S	197614	NA	NA	NA	NA	NA	NA	1021	NA	NA	NA	NA	NA	NA	NA	NA	NA	NA	NA	NA	NA	NA	NA	NA	NA	NA	NA	NA	NA	NA	NA	NA	NA	NA	NA	NA	NA	NA	NA	NA	NA	NA	NA	NA	NA	NA	NA	NA
Enterococcus saigonensis	S	1805431	NA	NA	NA	NA	NA	NA	40	13	NA	NA	NA	NA	82	147	86	114	100	71	79	99	98	103	NA	79	86	61	41	40	45	45	42	40	36	NA	NA	17	NA	NA	20	NA	NA	NA	NA	NA	NA	NA	NA
Carnobacterium divergens	S	2748	NA	NA	NA	NA	NA	NA	12	NA	NA	NA	NA	NA	641	796	768	1462	1331	1310	1458	1623	966	857	NA	NA	NA	NA	NA	NA	NA	NA	NA	NA	NA	NA	NA	NA	NA	NA	NA	NA	NA	NA	NA	NA	NA	NA	NA
Leuconostoc carnosum	S	1252	NA	NA	NA	NA	NA	NA	12	NA	NA	34	NA	NA	36	17	70	NA	NA	NA	NA	NA	NA	NA	NA	15	14	36	NA	NA	17	NA	NA	NA	NA	NA	40	41	66	NA	31	NA	NA	NA	NA	NA	NA	NA	NA
Staphylococcus aureus	S	1280	NA	NA	NA	NA	NA	NA	130	NA	NA	NA	NA	NA	372	290	407	NA	NA	108	NA	NA	118	NA	NA	NA	NA	NA	NA	NA	117	NA	NA	NA	NA	NA	NA	NA	NA	170	NA	75	NA	NA	NA	NA	241	NA	NA
Bacillus paralicheniformis	S	1648923	NA	NA	NA	NA	NA	NA	73	86	NA	NA	NA	NA	102	190	124	220	198	212	155	278	128	195	24	NA	NA	NA	NA	NA	NA	NA	NA	NA	NA	NA	NA	NA	NA	32	NA	NA	NA	NA	NA	NA	NA	NA	NA
Thermobacillus composti	S	377615	NA	NA	NA	NA	NA	NA	30	NA	NA	NA	NA	NA	35	38	26	NA	NA	26	40	NA	33	28	NA	33	21	22	NA	21	NA	NA	27	NA	NA	NA	38	50	61	22	34	33	17	34	49	229	NA	NA	NA
Arabiibacter massiliensis	S	1870985	NA	NA	NA	NA	NA	NA	13	13	NA	NA	NA	NA	29	45	19	42	26	33	44	37	48	21	NA	NA	NA	NA	NA	NA	NA	NA	NA	NA	NA	NA	NA	14	NA	12	NA	NA	13	NA	NA	14	NA	12	10
Tannerella forsythia	S	28112	NA	NA	NA	NA	NA	NA	23	NA	NA	NA	NA	NA	16	12	33	36	39	45	39	47	37	15	NA	NA	NA	NA	NA	NA	NA	NA	NA	NA	NA	12	NA	NA	NA	NA	NA	NA	NA	NA	NA	NA	NA	NA	NA
Petrimonas mucosa	S	1642646	NA	20	NA	NA	NA	NA	11	NA	NA	NA	NA	NA	NA	NA	NA	NA	NA	NA	NA	NA	NA	NA	NA	NA	NA	NA	NA	NA	NA	NA	NA	NA	NA	NA	NA	NA	NA	NA	NA	NA	NA	NA	NA	NA	NA	25	17
Moellerella wisconsensis	S	158849	NA	NA	NA	NA	NA	NA	607	NA	NA	NA	NA	NA	NA	NA	NA	NA	NA	NA	NA	NA	NA	NA	NA	NA	NA	NA	NA	NA	NA	NA	NA	NA	NA	NA	NA	NA	NA	NA	NA	NA	NA	NA	NA	NA	NA	NA	NA
Brenneria rubrifaciens	S	55213	NA	NA	NA	NA	NA	NA	41	NA	NA	NA	NA	NA	NA	NA	NA	NA	NA	NA	NA	NA	NA	NA	NA	NA	NA	NA	NA	NA	NA	NA	NA	NA	NA	NA	NA	NA	NA	NA	NA	NA	NA	NA	NA	NA	NA	NA	NA
Bradyrhizobium betae	S	244734	NA	NA	NA	NA	NA	NA	57	23	NA	NA	NA	NA	47	91	55	96	80	69	82	77	53	82	60	NA	NA	NA	31	NA	NA	NA	NA	34	NA	28	NA	56	49	123	41	47	NA	NA	131	37	NA	84	NA
Cryptosporidium parvum	S	5807	NA	NA	NA	NA	NA	NA	298	NA	NA	NA	NA	NA	NA	NA	NA	NA	NA	NA	NA	NA	NA	NA	NA	NA	NA	NA	NA	NA	NA	NA	NA	NA	NA	NA	NA	NA	NA	NA	NA	NA	NA	NA	NA	NA	NA	NA	NA
crAssphage cr53_1	S	2772080	NA	NA	NA	NA	NA	NA	9272	NA	NA	NA	NA	NA	NA	NA	NA	NA	NA	NA	NA	NA	NA	NA	NA	NA	NA	NA	NA	NA	NA	NA	NA	NA	NA	NA	NA	NA	NA	NA	NA	NA	NA	NA	NA	NA	NA	NA	NA
crAssphage cr114_1	S	2772088	NA	NA	NA	NA	NA	NA	114	NA	NA	NA	NA	NA	2134	3257	4310	4383	4547	6333	4150	5362	2937	2434	NA	NA	NA	NA	NA	NA	NA	NA	NA	NA	NA	NA	NA	NA	NA	30	NA	NA	NA	NA	NA	NA	NA	41	24
Bacteroides phage crAss002	S	2709317	NA	1725	NA	NA	NA	NA	13	NA	NA	NA	NA	NA	NA	NA	NA	NA	NA	NA	NA	NA	NA	NA	17	NA	NA	NA	NA	NA	NA	NA	NA	NA	NA	NA	345	490	438	558	686	583	583	464	393	132	NA	NA	NA
Lughvirus lugh	S	2734248	NA	NA	NA	NA	NA	NA	354	54	NA	NA	NA	NA	425	596	478	747	671	609	609	657	505	571	NA	NA	NA	NA	NA	NA	NA	NA	NA	NA	NA	NA	NA	NA	NA	20	NA	NA	NA	NA	NA	NA	NA	NA	NA
Faecalibacterium duncaniae	S	411483	NA	NA	NA	NA	NA	NA	NA	11509	NA	NA	NA	NA	NA	NA	NA	NA	NA	NA	NA	NA	NA	NA	NA	NA	NA	NA	NA	NA	NA	NA	NA	NA	NA	NA	NA	NA	NA	NA	NA	NA	NA	NA	NA	NA	NA	NA	NA
Paeniclostridium sordellii	S	1505	NA	NA	NA	NA	NA	NA	NA	21	NA	NA	NA	NA	NA	NA	NA	NA	NA	NA	NA	NA	NA	NA	NA	NA	NA	NA	NA	NA	NA	NA	NA	NA	NA	NA	NA	NA	NA	30	NA	NA	NA	NA	NA	NA	NA	NA	NA
Turicibacter sp. TJ11	S	2806443	NA	NA	NA	NA	NA	NA	NA	191	NA	NA	NA	NA	NA	23	NA	46	38	49	32	53	69	24	NA	113	101	104	117	100	107	134	122	123	137	NA	25	18	16	44	20	NA	NA	16	15	19	NA	NA	16
Latilactobacillus curvatus	S	28038	NA	NA	NA	NA	NA	NA	NA	3180	NA	20	NA	NA	24	28	17	38	32	60	80	56	30	22	NA	NA	15	NA	NA	NA	NA	NA	NA	NA	NA	NA	46	37	49	23	26	56	23	53	41	38	NA	16	NA
Limosilactobacillus reuteri	S	1598	NA	NA	NA	NA	NA	NA	NA	27	NA	NA	NA	NA	75	144	140	NA	NA	NA	NA	NA	NA	NA	NA	19	26	17	NA	NA	NA	NA	NA	NA	NA	NA	NA	13	NA	NA	NA	NA	NA	NA	NA	NA	NA	NA	NA
Lacticaseibacillus paracasei	S	1597	NA	112	NA	NA	NA	NA	NA	261	47	21	NA	NA	4694	6181	5889	6773	6173	6036	5682	5805	4767	5401	NA	151	185	112	52	31	46	46	36	NA	58	NA	340	289	345	NA	24	26	NA	NA	NA	32	2474	163	72
Weissella paramesenteroides	S	1249	NA	NA	NA	NA	NA	NA	NA	332	NA	NA	NA	NA	NA	NA	NA	NA	NA	NA	NA	NA	NA	NA	NA	NA	NA	NA	NA	NA	NA	NA	NA	NA	NA	NA	NA	NA	NA	NA	NA	NA	NA	NA	NA	NA	NA	NA	NA
Staphylococcus carnosus	S	1281	NA	NA	NA	NA	NA	NA	NA	278	NA	NA	NA	NA	NA	NA	NA	NA	NA	NA	NA	NA	NA	NA	NA	NA	NA	NA	NA	NA	NA	NA	NA	NA	NA	NA	NA	NA	NA	NA	NA	NA	NA	NA	NA	NA	NA	NA	NA
Acidaminococcus intestini	S	187327	NA	NA	NA	NA	NA	NA	NA	88	NA	NA	NA	NA	NA	NA	NA	NA	NA	NA	NA	NA	NA	NA	NA	NA	NA	NA	NA	NA	NA	NA	NA	NA	NA	NA	NA	NA	NA	NA	NA	NA	NA	NA	NA	NA	NA	NA	NA
Kocuria varians	S	1272	NA	NA	NA	NA	NA	NA	NA	79	NA	2472	NA	NA	NA	NA	NA	NA	NA	NA	NA	NA	NA	NA	NA	NA	NA	NA	NA	NA	NA	NA	NA	NA	NA	NA	NA	NA	NA	NA	NA	NA	NA	NA	NA	NA	NA	NA	NA
Tropheryma whipplei	S	2039	NA	NA	NA	NA	NA	NA	NA	73	NA	NA	NA	NA	NA	NA	NA	NA	NA	NA	NA	NA	NA	NA	NA	NA	NA	NA	NA	NA	NA	NA	NA	NA	NA	NA	NA	NA	NA	NA	NA	NA	NA	NA	NA	NA	NA	NA	NA
Cutibacterium avidum	S	33010	NA	NA	NA	NA	NA	NA	NA	27	91	48	NA	NA	14	15	NA	14	NA	NA	13	NA	13	NA	NA	NA	NA	NA	NA	NA	NA	NA	NA	NA	NA	NA	NA	NA	NA	NA	NA	NA	NA	11	NA	NA	NA	NA	NA
Corynebacterium propinquum	S	43769	NA	NA	NA	NA	NA	NA	NA	50	NA	NA	NA	NA	NA	NA	NA	NA	NA	NA	NA	NA	NA	NA	NA	NA	NA	NA	NA	NA	NA	NA	NA	NA	NA	NA	NA	NA	NA	NA	NA	22	NA	NA	NA	NA	NA	49	NA
Parafannyhessea umbonata	S	604330	NA	NA	NA	NA	NA	NA	NA	22	NA	NA	NA	NA	114	171	117	139	131	116	140	141	98	109	NA	NA	NA	NA	NA	NA	NA	NA	NA	NA	NA	NA	21	17	16	24	15	19	15	17	NA	23	NA	16	NA
Denitrobacterium detoxificans	S	79604	NA	NA	NA	NA	NA	NA	NA	35	NA	NA	NA	NA	92	78	96	91	129	103	84	87	63	67	NA	NA	NA	NA	NA	NA	NA	NA	NA	NA	NA	NA	NA	NA	NA	NA	NA	NA	NA	NA	NA	NA	NA	12	NA
Berryella intestinalis	S	1531429	NA	NA	NA	NA	NA	NA	NA	17	NA	NA	NA	NA	221	331	233	325	298	284	301	275	216	244	NA	NA	NA	NA	NA	NA	NA	NA	NA	NA	NA	NA	NA	NA	NA	NA	NA	NA	NA	NA	NA	NA	NA	NA	NA
Aggregatibacter actinomycetemcomitans	S	714	NA	NA	NA	NA	NA	NA	NA	34	NA	NA	NA	NA	NA	NA	NA	NA	NA	NA	NA	NA	NA	NA	NA	NA	NA	NA	NA	NA	NA	NA	NA	NA	NA	NA	NA	NA	NA	NA	NA	NA	NA	NA	NA	NA	NA	NA	NA
Pasteurella canis	S	753	NA	NA	NA	NA	NA	NA	NA	26	NA	NA	NA	NA	NA	NA	NA	NA	NA	NA	NA	NA	NA	NA	NA	NA	NA	NA	NA	NA	NA	NA	NA	NA	NA	NA	NA	NA	NA	NA	NA	NA	NA	NA	NA	NA	NA	NA	NA
Campylobacter lari	S	201	NA	NA	NA	NA	NA	NA	NA	12	NA	NA	NA	NA	NA	NA	NA	NA	NA	NA	NA	NA	NA	NA	NA	NA	NA	NA	NA	NA	NA	NA	NA	NA	NA	NA	NA	NA	NA	NA	NA	NA	NA	NA	NA	NA	NA	NA	NA
Sutterella megalosphaeroides	S	2494234	NA	NA	NA	NA	NA	NA	NA	36	NA	NA	NA	NA	118	138	172	208	260	262	185	292	146	182	37	NA	NA	NA	NA	NA	NA	NA	NA	NA	NA	NA	NA	NA	NA	NA	NA	NA	NA	NA	NA	NA	NA	NA	NA
Treponema vincentii	S	69710	NA	NA	NA	NA	NA	NA	NA	22	NA	NA	NA	NA	NA	NA	NA	NA	NA	NA	NA	NA	NA	NA	NA	NA	NA	NA	NA	NA	NA	NA	NA	NA	NA	NA	NA	NA	NA	NA	NA	NA	NA	NA	NA	NA	NA	NA	NA
crAssphage cr7_1	S	2772086	NA	NA	NA	NA	NA	NA	NA	95574	NA	NA	NA	NA	NA	NA	NA	NA	NA	NA	NA	NA	NA	NA	NA	NA	NA	NA	NA	NA	NA	NA	NA	NA	NA	NA	NA	NA	NA	NA	NA	NA	NA	NA	NA	NA	NA	NA	NA
crAssphage cr124_1	S	2772090	NA	NA	NA	NA	NA	NA	NA	32455	NA	NA	NA	NA	NA	NA	NA	NA	NA	NA	NA	NA	NA	NA	NA	NA	NA	NA	NA	NA	NA	NA	NA	NA	NA	NA	NA	NA	NA	NA	NA	NA	NA	NA	NA	NA	NA	NA	NA
crAssphage cr109_1	S	2772083	NA	NA	NA	NA	NA	NA	NA	566	NA	NA	NA	NA	NA	NA	NA	NA	NA	NA	NA	NA	NA	NA	NA	NA	NA	NA	NA	NA	NA	NA	NA	NA	NA	NA	NA	NA	NA	NA	NA	NA	NA	NA	NA	NA	NA	NA	NA
crAssphage cr131_1	S	2772093	NA	NA	NA	NA	NA	NA	NA	77	NA	NA	NA	NA	NA	NA	NA	NA	NA	NA	NA	NA	NA	NA	NA	NA	NA	NA	NA	NA	NA	NA	NA	NA	NA	NA	NA	NA	NA	NA	NA	NA	NA	NA	NA	NA	NA	NA	NA
uncultured crAssphage	S	1211417	NA	NA	NA	NA	NA	NA	NA	22541	NA	NA	NA	NA	NA	NA	NA	NA	NA	NA	NA	NA	NA	NA	NA	NA	NA	NA	NA	NA	NA	NA	NA	NA	NA	NA	NA	NA	NA	9333	NA	NA	NA	NA	NA	NA	NA	3849	5342
crAssphage cr50_1	S	2772059	NA	NA	NA	NA	NA	NA	NA	1554	NA	NA	NA	NA	129	148	214	175	246	250	201	252	193	160	NA	NA	NA	NA	NA	NA	NA	NA	NA	NA	NA	NA	NA	NA	NA	53	NA	NA	NA	NA	NA	NA	NA	67	56
crAssphage cr10_1	S	2772066	NA	NA	NA	NA	NA	NA	NA	926	NA	NA	NA	NA	46	96	144	89	111	153	129	150	122	92	NA	NA	NA	NA	NA	NA	NA	NA	NA	NA	NA	NA	NA	NA	NA	NA	NA	NA	NA	NA	NA	NA	NA	NA	NA
Parabacteroides phage YZ-2015b	S	1655645	NA	744	NA	NA	NA	NA	NA	226	NA	NA	NA	NA	169	250	297	316	399	415	432	378	301	254	NA	NA	NA	NA	NA	NA	NA	NA	NA	NA	NA	NA	NA	NA	NA	NA	NA	NA	NA	NA	NA	NA	NA	NA	NA
Citrobacter sp. RHBSTW-01013	S	2742677	NA	NA	NA	NA	NA	NA	NA	NA	30	NA	NA	NA	NA	NA	NA	NA	NA	78	NA	NA	NA	NA	NA	NA	NA	NA	NA	NA	NA	NA	NA	NA	NA	NA	NA	NA	NA	NA	NA	NA	NA	NA	NA	NA	NA	NA	NA
Citrobacter koseri	S	545	NA	NA	NA	NA	NA	NA	NA	NA	20	NA	NA	NA	NA	NA	NA	NA	NA	NA	NA	NA	NA	NA	NA	NA	NA	NA	NA	NA	NA	NA	NA	NA	NA	NA	NA	NA	NA	NA	NA	NA	NA	NA	NA	NA	NA	NA	NA
Shimwellia blattae	S	563	NA	NA	NA	NA	NA	NA	NA	NA	12	NA	NA	NA	NA	NA	NA	NA	NA	NA	NA	NA	NA	NA	NA	NA	NA	NA	NA	NA	NA	NA	NA	NA	NA	NA	NA	NA	NA	NA	NA	NA	NA	NA	NA	NA	NA	NA	NA
Burkholderia multivorans	S	87883	NA	NA	NA	NA	NA	NA	NA	NA	28	30	NA	NA	NA	NA	NA	29	NA	NA	NA	NA	NA	NA	NA	NA	NA	NA	NA	NA	NA	NA	NA	NA	NA	NA	NA	NA	NA	NA	NA	NA	NA	NA	NA	NA	NA	NA	NA
Gardnerella vaginalis	S	2702	NA	187	NA	NA	NA	NA	NA	NA	57	82	NA	NA	37	NA	NA	NA	NA	NA	NA	NA	NA	NA	NA	NA	NA	NA	NA	NA	NA	NA	NA	NA	NA	NA	12	16	14	32	NA	12	112	13	NA	NA	NA	81	10
Lactobacillus sp. JM1	S	2690380	NA	NA	NA	NA	NA	NA	NA	NA	7767	NA	NA	NA	NA	NA	NA	NA	NA	NA	NA	NA	NA	NA	NA	NA	NA	NA	NA	NA	NA	NA	NA	NA	NA	NA	NA	NA	NA	NA	NA	NA	NA	NA	NA	NA	NA	NA	NA
Limosilactobacillus gastricus	S	227942	NA	NA	NA	NA	NA	NA	NA	NA	27	NA	NA	NA	NA	NA	NA	NA	NA	NA	NA	NA	NA	NA	NA	NA	NA	NA	NA	NA	NA	NA	NA	NA	NA	NA	NA	NA	NA	NA	NA	NA	NA	NA	NA	NA	NA	NA	NA
Levilactobacillus brevis	S	1580	NA	NA	NA	NA	NA	NA	NA	NA	19	NA	NA	NA	17	NA	NA	14	NA	25	NA	NA	NA	NA	NA	NA	NA	NA	NA	NA	NA	NA	NA	NA	NA	NA	NA	NA	NA	NA	NA	NA	NA	NA	NA	NA	NA	NA	NA
Staphylococcus lugdunensis	S	28035	NA	NA	NA	NA	NA	NA	NA	NA	17	NA	NA	NA	NA	NA	NA	NA	NA	NA	NA	NA	NA	NA	NA	NA	NA	NA	NA	NA	NA	NA	NA	NA	NA	NA	NA	NA	NA	NA	NA	NA	NA	NA	NA	NA	NA	NA	NA
Candida dubliniensis	S	42374	NA	NA	NA	NA	NA	NA	NA	NA	37	NA	NA	NA	NA	NA	NA	NA	NA	NA	NA	NA	NA	NA	NA	NA	NA	NA	NA	NA	NA	NA	NA	NA	NA	NA	NA	NA	NA	NA	NA	NA	NA	NA	NA	NA	737	NA	NA
Cutibacterium granulosum	S	33011	NA	NA	NA	NA	NA	NA	NA	NA	NA	515	NA	NA	29	NA	NA	13	15	NA	NA	NA	16	NA	NA	NA	NA	14	NA	NA	12	NA	NA	NA	NA	NA	NA	NA	NA	15	23	73	NA	NA	NA	NA	NA	14	NA
Cutibacterium modestum	S	2559073	NA	NA	NA	NA	NA	NA	NA	NA	NA	99	NA	NA	NA	NA	NA	11	NA	NA	NA	NA	NA	NA	NA	NA	NA	NA	NA	NA	NA	NA	NA	NA	NA	NA	NA	NA	NA	NA	NA	NA	NA	NA	NA	NA	NA	NA	NA
Acidipropionibacterium acidipropionici	S	1748	NA	NA	NA	NA	NA	NA	NA	NA	NA	35	NA	NA	NA	NA	NA	NA	NA	NA	NA	NA	NA	NA	NA	NA	13	NA	NA	NA	NA	NA	NA	NA	NA	NA	NA	NA	NA	NA	NA	NA	NA	NA	NA	17	NA	NA	NA
Brevilactibacter sp. MC1595	S	2819349	NA	NA	NA	NA	NA	NA	NA	NA	NA	19	NA	NA	NA	NA	NA	NA	NA	NA	NA	NA	NA	NA	NA	NA	NA	NA	NA	NA	NA	NA	NA	NA	NA	NA	NA	NA	NA	NA	NA	NA	NA	NA	NA	NA	NA	NA	NA
Micropruina glycogenica	S	75385	NA	NA	NA	NA	NA	NA	NA	NA	NA	39	NA	NA	NA	NA	NA	NA	NA	NA	NA	NA	NA	NA	NA	NA	NA	NA	NA	NA	NA	NA	NA	NA	NA	NA	NA	NA	NA	NA	NA	NA	NA	NA	NA	NA	NA	NA	NA
Kocuria sp. KD4	S	2719588	NA	NA	NA	NA	NA	NA	NA	NA	NA	45	NA	NA	NA	NA	NA	NA	NA	NA	NA	NA	NA	NA	NA	NA	NA	NA	NA	NA	NA	NA	NA	NA	NA	NA	NA	NA	NA	NA	NA	NA	NA	NA	NA	NA	NA	NA	NA
Kocuria sp. BT304	S	1702043	NA	NA	NA	NA	NA	NA	NA	NA	NA	89	NA	NA	NA	NA	NA	NA	NA	NA	NA	NA	NA	NA	NA	NA	NA	NA	NA	NA	NA	NA	NA	NA	NA	NA	NA	NA	NA	NA	NA	NA	NA	NA	NA	NA	NA	NA	NA
Kocuria indica	S	1049583	NA	NA	NA	NA	NA	NA	NA	NA	NA	129	NA	NA	NA	NA	NA	NA	NA	NA	NA	NA	NA	NA	NA	NA	NA	NA	NA	NA	NA	NA	NA	NA	NA	NA	NA	NA	NA	NA	NA	NA	NA	NA	NA	NA	NA	NA	NA
Micrococcus luteus	S	1270	NA	NA	NA	NA	NA	NA	NA	NA	NA	1193	NA	NA	785	NA	NA	NA	48	50	350	NA	51	NA	NA	NA	155	197	NA	42	78	152	NA	NA	69	NA	NA	28	NA	193	NA	79	NA	39	22	63	NA	33	NA
Micrococcus sp. KBS0714	S	1179670	NA	NA	NA	NA	NA	NA	NA	NA	NA	128	NA	NA	NA	NA	NA	NA	NA	NA	NA	NA	NA	NA	NA	NA	NA	NA	NA	NA	NA	NA	NA	NA	NA	NA	NA	NA	NA	NA	NA	NA	NA	NA	NA	NA	NA	NA	NA
Rothia terrae	S	396015	NA	NA	NA	NA	NA	NA	NA	NA	NA	15	NA	NA	NA	NA	58	NA	NA	NA	13	NA	NA	NA	NA	NA	NA	NA	NA	NA	NA	NA	NA	NA	NA	NA	NA	NA	NA	NA	NA	NA	NA	NA	NA	17	NA	NA	NA
Paenarthrobacter sp. YJN-D	S	2735317	NA	NA	NA	NA	NA	NA	NA	NA	NA	73	NA	84	NA	NA	NA	NA	NA	NA	NA	NA	NA	NA	NA	NA	NA	NA	NA	NA	NA	NA	NA	NA	NA	NA	NA	NA	NA	NA	NA	NA	NA	NA	NA	NA	NA	NA	NA
Dermacoccus sp. PAMC28757	S	2762331	NA	NA	NA	NA	NA	NA	NA	NA	NA	11	NA	NA	NA	NA	NA	NA	NA	NA	NA	NA	NA	NA	NA	NA	NA	NA	NA	NA	NA	NA	NA	NA	NA	NA	NA	NA	NA	NA	NA	NA	NA	NA	NA	NA	NA	NA	NA
Frondihabitans sp. 762G35	S	1446794	NA	NA	NA	NA	NA	NA	NA	NA	NA	35	NA	NA	NA	NA	NA	NA	NA	NA	NA	NA	NA	NA	NA	NA	NA	NA	NA	NA	NA	NA	NA	NA	NA	NA	NA	NA	NA	NA	NA	NA	NA	NA	NA	NA	NA	NA	NA
Agreia sp. COWG	S	2773266	NA	NA	NA	NA	NA	NA	NA	NA	NA	25	NA	NA	NA	NA	NA	NA	NA	NA	NA	NA	NA	NA	NA	NA	NA	NA	NA	NA	NA	NA	NA	NA	NA	NA	NA	NA	NA	NA	NA	NA	NA	NA	NA	NA	NA	NA	NA
Corynebacterium sp. NML98-0116	S	702967	NA	NA	NA	NA	NA	NA	NA	NA	NA	66	NA	NA	66	NA	NA	NA	NA	NA	NA	NA	NA	NA	NA	NA	16	NA	NA	NA	NA	NA	NA	NA	NA	NA	NA	NA	NA	NA	NA	NA	NA	NA	NA	NA	NA	NA	NA
Corynebacterium coyleae	S	53374	NA	NA	NA	NA	NA	NA	NA	NA	NA	72	NA	NA	15	NA	41	NA	NA	NA	NA	NA	NA	NA	NA	NA	NA	NA	NA	NA	NA	NA	NA	NA	NA	NA	NA	NA	NA	NA	NA	NA	NA	NA	NA	NA	NA	NA	NA
Corynebacterium segmentosum	S	43990	NA	NA	NA	NA	NA	NA	NA	NA	NA	60	NA	NA	NA	NA	NA	NA	NA	NA	NA	NA	NA	NA	NA	NA	NA	NA	NA	NA	NA	NA	NA	NA	NA	NA	NA	NA	NA	NA	NA	NA	NA	17	NA	NA	NA	NA	NA
Corynebacterium jeikeium	S	38289	NA	NA	NA	NA	NA	NA	NA	NA	NA	190	NA	NA	NA	NA	NA	NA	NA	NA	NA	NA	NA	NA	NA	NA	NA	NA	NA	NA	NA	NA	NA	NA	NA	NA	NA	NA	NA	NA	NA	NA	NA	NA	NA	NA	NA	NA	NA
Corynebacterium ureicelerivorans	S	401472	NA	NA	NA	NA	NA	NA	NA	NA	NA	60	NA	NA	NA	NA	NA	NA	NA	NA	NA	NA	NA	NA	NA	NA	NA	NA	NA	NA	NA	NA	NA	NA	NA	NA	NA	NA	NA	NA	NA	NA	NA	NA	NA	NA	NA	NA	NA
Corynebacterium aurimucosum	S	169292	NA	NA	NA	NA	NA	NA	NA	NA	NA	41	NA	NA	NA	NA	NA	NA	NA	NA	NA	NA	NA	NA	NA	NA	NA	NA	NA	NA	NA	NA	NA	NA	NA	NA	NA	NA	NA	NA	NA	NA	NA	NA	NA	NA	NA	NA	NA
Corynebacterium macginleyi	S	38290	NA	NA	NA	NA	NA	NA	NA	NA	NA	30	NA	NA	NA	NA	NA	NA	NA	NA	NA	NA	NA	NA	NA	NA	NA	NA	34	NA	NA	NA	NA	NA	NA	NA	NA	NA	NA	NA	NA	NA	NA	NA	NA	NA	NA	NA	NA
Corynebacterium glucuronolyticum	S	39791	NA	NA	NA	NA	NA	NA	NA	NA	NA	24	NA	NA	NA	NA	NA	NA	NA	NA	NA	NA	NA	NA	NA	NA	NA	NA	NA	NA	NA	NA	NA	NA	NA	NA	NA	NA	NA	21	NA	NA	NA	NA	NA	NA	NA	NA	NA
Corynebacterium efficiens	S	152794	NA	NA	NA	NA	NA	NA	NA	NA	NA	23	NA	23	NA	NA	NA	NA	NA	NA	NA	NA	NA	NA	NA	NA	NA	NA	NA	NA	NA	NA	NA	NA	NA	NA	NA	NA	NA	NA	NA	NA	NA	NA	NA	NA	NA	NA	NA
Corynebacterium mycetoides	S	38302	NA	NA	NA	NA	NA	NA	NA	NA	NA	15	NA	NA	NA	NA	NA	NA	NA	NA	NA	NA	NA	NA	NA	NA	NA	NA	NA	NA	NA	NA	NA	NA	NA	NA	NA	NA	NA	NA	NA	NA	NA	NA	NA	NA	NA	NA	NA
Corynebacterium minutissimum	S	38301	NA	NA	NA	NA	NA	NA	NA	NA	NA	22	NA	NA	NA	NA	NA	NA	NA	NA	NA	NA	NA	NA	NA	NA	NA	NA	NA	NA	NA	NA	NA	NA	NA	NA	NA	NA	NA	NA	NA	NA	NA	NA	NA	NA	NA	NA	NA
Corynebacterium bovis	S	36808	NA	NA	NA	NA	NA	NA	NA	NA	NA	10	NA	NA	21	NA	NA	NA	NA	NA	NA	NA	NA	NA	NA	NA	34	NA	NA	NA	NA	NA	NA	NA	NA	NA	NA	NA	NA	NA	NA	NA	NA	NA	NA	NA	NA	NA	NA
Dietzia sp. oral taxon 368	S	712270	NA	NA	NA	NA	NA	NA	NA	NA	NA	60	NA	NA	24	NA	NA	NA	NA	NA	NA	NA	NA	NA	NA	NA	12	NA	NA	NA	NA	NA	NA	NA	NA	NA	NA	NA	NA	NA	NA	NA	NA	NA	NA	NA	NA	NA	NA
Modestobacter marinus	S	477641	NA	NA	NA	NA	NA	NA	NA	NA	NA	26	NA	NA	NA	NA	NA	NA	NA	NA	NA	NA	NA	NA	NA	NA	NA	NA	NA	NA	NA	NA	NA	NA	NA	NA	NA	NA	NA	NA	NA	NA	NA	NA	NA	NA	NA	NA	NA
Lactococcus lactis	S	1358	NA	NA	NA	NA	NA	NA	NA	NA	NA	24	NA	NA	502	778	936	1549	1409	1701	1715	1603	1136	734	21	NA	16	NA	11	15	34	19	NA	NA	26	NA	27	60	89	84	136	173	169	85	90	89	NA	NA	NA
Lactobacillus delbrueckii	S	1584	NA	NA	NA	NA	NA	NA	NA	NA	NA	83	NA	NA	79	86	112	119	149	183	125	146	124	98	466	NA	NA	NA	NA	NA	NA	NA	NA	NA	NA	NA	NA	NA	NA	NA	NA	NA	NA	NA	NA	NA	NA	NA	NA
Staphylococcus capitis	S	29388	NA	NA	NA	NA	NA	NA	NA	NA	NA	675	NA	25	94	NA	41	NA	45	247	25	200	37	NA	NA	NA	NA	35	NA	28	46	33	NA	NA	NA	NA	NA	175	NA	151	NA	50	52	NA	NA	NA	NA	32	NA
Staphylococcus hominis	S	1290	NA	NA	NA	NA	NA	NA	NA	NA	NA	251	NA	NA	143	NA	27	37	19	NA	NA	NA	NA	NA	NA	NA	NA	23	NA	NA	NA	NA	NA	NA	56	NA	180	NA	NA	35	64	NA	NA	NA	NA	NA	NA	NA	NA
Staphylococcus auricularis	S	29379	NA	NA	NA	NA	NA	NA	NA	NA	NA	19	NA	NA	NA	NA	NA	NA	NA	NA	NA	NA	NA	NA	NA	NA	NA	194	NA	NA	NA	NA	NA	NA	NA	NA	NA	NA	NA	NA	NA	NA	NA	NA	NA	NA	NA	NA	NA
Priestia megaterium	S	1404	NA	NA	NA	NA	NA	NA	NA	NA	NA	367	NA	NA	NA	NA	NA	NA	NA	NA	NA	NA	NA	NA	NA	NA	NA	NA	NA	NA	NA	NA	NA	NA	NA	NA	NA	NA	NA	NA	NA	NA	NA	NA	NA	NA	NA	NA	NA
Anoxybacillus flavithermus	S	33934	NA	NA	NA	NA	NA	NA	NA	NA	NA	15	NA	NA	NA	NA	NA	NA	NA	NA	NA	NA	NA	NA	NA	NA	NA	NA	NA	NA	NA	NA	NA	NA	NA	NA	NA	NA	NA	NA	NA	NA	NA	NA	NA	NA	NA	NA	NA
Virgibacillus halodenitrificans	S	1482	NA	NA	NA	NA	NA	NA	NA	NA	NA	13	NA	NA	NA	NA	NA	NA	NA	NA	NA	NA	NA	NA	NA	NA	NA	NA	NA	NA	NA	NA	NA	NA	NA	NA	NA	NA	NA	NA	NA	NA	NA	NA	NA	NA	NA	NA	NA
Brochothrix thermosphacta	S	2756	NA	NA	NA	NA	NA	NA	NA	NA	NA	33	NA	NA	NA	NA	NA	NA	NA	15	NA	25	NA	NA	NA	NA	NA	NA	NA	NA	NA	NA	NA	NA	NA	NA	NA	NA	NA	NA	NA	NA	NA	NA	NA	NA	NA	NA	NA
Anaerococcus prevotii	S	33034	NA	NA	NA	NA	NA	NA	NA	NA	NA	15	NA	NA	NA	NA	NA	NA	NA	NA	NA	NA	NA	NA	NA	NA	NA	NA	NA	NA	NA	NA	NA	NA	NA	NA	NA	NA	NA	NA	NA	NA	NA	NA	NA	NA	NA	NA	NA
Deinococcus wulumuqiensis	S	980427	NA	NA	NA	NA	NA	NA	NA	NA	NA	19	NA	NA	NA	NA	NA	NA	NA	NA	NA	NA	NA	NA	NA	NA	NA	NA	NA	NA	NA	NA	NA	NA	NA	NA	NA	NA	NA	NA	NA	NA	NA	NA	NA	NA	NA	NA	NA
Polaromonas naphthalenivorans	S	216465	NA	NA	NA	NA	NA	NA	NA	NA	NA	47	NA	40	NA	NA	NA	NA	NA	NA	NA	NA	NA	NA	NA	NA	NA	NA	NA	NA	NA	NA	NA	NA	NA	NA	NA	NA	NA	NA	NA	NA	NA	NA	NA	NA	NA	NA	NA
Halomonas sp. YLGW01	S	2773308	NA	NA	NA	NA	NA	NA	NA	NA	NA	272	NA	NA	NA	NA	NA	NA	NA	NA	NA	NA	NA	NA	NA	NA	NA	NA	NA	NA	NA	NA	NA	NA	NA	NA	NA	NA	NA	NA	NA	NA	NA	NA	NA	NA	NA	NA	NA
Halomonas sp. 1513	S	1883416	NA	NA	NA	NA	NA	NA	NA	NA	NA	158	NA	NA	NA	NA	NA	NA	NA	NA	NA	NA	NA	NA	NA	NA	NA	NA	NA	NA	NA	NA	NA	NA	NA	NA	NA	NA	NA	NA	NA	NA	NA	NA	NA	NA	NA	NA	NA
Halomonas sp. THAF12	S	2587849	NA	NA	NA	NA	NA	NA	NA	NA	NA	368	NA	NA	NA	NA	NA	NA	NA	NA	NA	NA	NA	NA	NA	NA	NA	NA	NA	NA	NA	NA	NA	NA	NA	NA	NA	NA	NA	NA	NA	NA	NA	NA	NA	NA	NA	NA	NA
Halomonas sp. Y2R2	S	2562282	NA	NA	NA	NA	NA	NA	NA	NA	NA	51	NA	NA	NA	NA	NA	NA	NA	NA	NA	NA	NA	NA	NA	NA	NA	NA	NA	NA	NA	NA	NA	NA	NA	NA	NA	NA	NA	NA	NA	NA	NA	NA	NA	NA	NA	NA	NA
Halomonas socia	S	1081866	NA	NA	NA	NA	NA	NA	NA	NA	NA	257	NA	NA	NA	NA	NA	NA	NA	NA	NA	NA	NA	NA	NA	NA	NA	NA	NA	NA	NA	NA	NA	NA	NA	NA	NA	NA	NA	NA	NA	NA	NA	NA	NA	NA	NA	NA	NA
Halomonas beimenensis	S	475662	NA	NA	NA	NA	NA	NA	NA	NA	NA	186	NA	NA	NA	NA	NA	NA	NA	NA	NA	NA	NA	NA	NA	NA	NA	NA	NA	NA	NA	NA	NA	NA	NA	NA	NA	NA	NA	NA	NA	NA	NA	NA	NA	NA	NA	NA	NA
Halomonas elongata	S	2746	NA	NA	NA	NA	NA	NA	NA	NA	NA	67	NA	NA	NA	NA	NA	NA	NA	NA	NA	NA	NA	NA	NA	NA	NA	NA	NA	NA	NA	NA	NA	NA	NA	NA	NA	NA	NA	NA	NA	NA	NA	NA	NA	NA	NA	NA	NA
Halomonas piezotolerans	S	2609667	NA	NA	NA	NA	NA	NA	NA	NA	NA	836	NA	NA	NA	NA	NA	NA	NA	NA	NA	NA	NA	NA	NA	NA	NA	NA	NA	NA	NA	NA	NA	NA	NA	NA	NA	NA	NA	NA	NA	NA	NA	NA	NA	NA	NA	NA	NA
Chromohalobacter salexigens	S	158080	NA	NA	NA	NA	NA	NA	NA	NA	NA	187	NA	NA	NA	NA	NA	NA	NA	NA	NA	NA	NA	NA	NA	NA	NA	NA	NA	NA	NA	NA	NA	NA	NA	NA	NA	NA	NA	NA	NA	NA	NA	NA	NA	NA	NA	NA	NA
Salinicola tamaricis	S	1771309	NA	NA	NA	NA	NA	NA	NA	NA	NA	119	NA	NA	NA	NA	NA	NA	NA	NA	NA	NA	NA	NA	NA	NA	NA	NA	NA	NA	NA	NA	NA	NA	NA	NA	NA	NA	NA	NA	NA	NA	NA	NA	NA	NA	NA	NA	NA
Pistricoccus aurantiacus	S	1883414	NA	NA	NA	NA	NA	NA	NA	NA	NA	47	NA	NA	NA	NA	NA	NA	NA	NA	NA	NA	NA	NA	NA	NA	NA	NA	NA	NA	NA	NA	NA	NA	NA	NA	NA	NA	NA	NA	NA	NA	NA	NA	NA	NA	NA	NA	NA
Kushneria marisflavi	S	157779	NA	NA	NA	NA	NA	NA	NA	NA	NA	26	NA	NA	NA	NA	NA	NA	NA	NA	NA	NA	NA	NA	NA	NA	NA	NA	NA	NA	NA	NA	NA	NA	NA	NA	NA	NA	NA	NA	NA	NA	NA	NA	NA	NA	NA	NA	NA
Erwinia gerundensis	S	1619313	NA	NA	NA	NA	NA	NA	NA	NA	NA	16	NA	NA	NA	NA	NA	NA	NA	NA	NA	NA	NA	NA	NA	NA	NA	NA	NA	NA	NA	NA	NA	NA	NA	NA	NA	NA	NA	NA	NA	NA	NA	NA	NA	NA	NA	NA	NA
Pseudomonas alcaligenes	S	43263	NA	NA	NA	NA	NA	NA	NA	NA	NA	74	NA	NA	NA	NA	NA	NA	NA	NA	NA	NA	NA	NA	NA	NA	NA	NA	NA	NA	NA	NA	NA	NA	NA	NA	NA	NA	NA	NA	NA	NA	NA	NA	NA	NA	NA	NA	NA
Pseudomonas sp. OIL-1	S	2706126	NA	NA	NA	NA	NA	NA	NA	NA	NA	45	NA	NA	NA	NA	NA	NA	NA	NA	NA	NA	NA	NA	NA	NA	NA	NA	NA	NA	NA	NA	NA	NA	NA	NA	NA	NA	NA	NA	NA	NA	NA	NA	NA	NA	NA	NA	NA
Pseudomonas sp. BIOMIG1BAC	S	1758730	NA	NA	NA	NA	NA	NA	NA	NA	NA	337	NA	NA	NA	NA	NA	NA	NA	NA	NA	NA	NA	NA	NA	NA	NA	NA	NA	NA	NA	NA	NA	NA	NA	NA	NA	NA	NA	NA	NA	NA	NA	NA	NA	NA	NA	NA	NA
Pseudomonas brenneri	S	129817	NA	NA	NA	NA	NA	NA	NA	NA	NA	27	NA	NA	NA	NA	NA	NA	NA	NA	NA	NA	NA	NA	NA	NA	NA	NA	NA	NA	NA	NA	NA	NA	NA	NA	NA	NA	NA	NA	NA	NA	NA	NA	NA	NA	NA	NA	NA
Pseudomonas simiae	S	321846	NA	NA	NA	NA	NA	NA	NA	NA	NA	33	NA	NA	NA	NA	NA	NA	NA	NA	NA	NA	NA	NA	NA	NA	NA	NA	NA	NA	NA	NA	NA	NA	NA	NA	NA	NA	NA	NA	NA	NA	NA	NA	NA	NA	NA	NA	NA
Marinobacter nauticus	S	2743	NA	NA	NA	NA	NA	NA	NA	NA	NA	12	NA	NA	NA	NA	NA	NA	NA	NA	NA	NA	NA	NA	NA	NA	NA	NA	NA	NA	NA	NA	NA	NA	NA	NA	NA	NA	NA	NA	NA	NA	NA	NA	NA	NA	NA	NA	NA
Marinobacter salarius	S	1420917	NA	NA	NA	NA	NA	NA	NA	NA	NA	22	NA	NA	NA	NA	NA	NA	NA	NA	NA	NA	NA	NA	NA	NA	NA	NA	NA	NA	NA	NA	NA	NA	NA	NA	NA	NA	NA	NA	NA	NA	NA	NA	NA	NA	NA	NA	NA
Acinetobacter johnsonii	S	40214	NA	NA	NA	NA	NA	NA	NA	NA	NA	456	NA	NA	NA	NA	NA	NA	NA	NA	NA	NA	NA	NA	NA	NA	NA	NA	NA	NA	NA	NA	NA	NA	NA	NA	NA	NA	NA	NA	NA	NA	NA	NA	NA	NA	NA	NA	NA
Acinetobacter lwoffii	S	28090	NA	NA	NA	NA	NA	NA	NA	NA	NA	203	NA	NA	NA	NA	NA	NA	NA	NA	NA	NA	NA	NA	NA	NA	NA	NA	NA	NA	NA	NA	NA	NA	NA	NA	NA	NA	NA	NA	NA	71	NA	NA	NA	NA	NA	NA	NA
Moraxella osloensis	S	34062	NA	NA	NA	NA	NA	NA	NA	NA	NA	197	NA	NA	38	NA	NA	NA	86	NA	NA	10	14	13	NA	14	20	16	159	NA	15	109	NA	NA	NA	NA	NA	NA	NA	NA	NA	12	NA	NA	NA	13	NA	NA	NA
Psychrobacter sp. P11F6	S	1699621	NA	NA	NA	NA	NA	NA	NA	NA	NA	87	NA	NA	NA	NA	NA	NA	NA	NA	NA	NA	NA	NA	NA	NA	NA	NA	NA	NA	NA	NA	NA	NA	NA	NA	NA	NA	NA	NA	NA	NA	NA	NA	NA	NA	NA	NA	NA
Xanthomonas campestris	S	339	NA	NA	NA	NA	NA	NA	NA	NA	NA	64	NA	24	NA	NA	NA	NA	NA	NA	NA	NA	NA	NA	NA	NA	NA	NA	NA	NA	NA	NA	NA	NA	NA	NA	NA	NA	NA	NA	NA	NA	NA	NA	NA	NA	NA	NA	NA
Hydrocarboniclastica marina	S	2259620	NA	NA	NA	NA	NA	NA	NA	NA	NA	108	NA	NA	NA	NA	NA	NA	NA	NA	NA	NA	NA	NA	NA	NA	NA	NA	NA	NA	NA	NA	NA	NA	NA	NA	NA	NA	NA	NA	NA	NA	NA	NA	NA	NA	NA	NA	NA
Rheinheimera mangrovi	S	2498451	NA	NA	NA	NA	NA	NA	NA	NA	NA	39	NA	NA	NA	NA	NA	NA	NA	NA	NA	NA	NA	NA	NA	NA	NA	NA	NA	NA	NA	NA	NA	NA	NA	NA	NA	NA	NA	NA	NA	NA	NA	NA	NA	NA	NA	NA	NA
Sphingomonas sp. PAMC26645	S	2565555	NA	NA	NA	NA	NA	NA	NA	NA	NA	373	NA	NA	NA	NA	NA	NA	NA	NA	NA	NA	NA	NA	NA	NA	NA	NA	NA	NA	NA	NA	NA	NA	NA	NA	NA	NA	NA	NA	NA	NA	NA	NA	NA	NA	NA	NA	NA
Hydrogenophilus thermoluteolus	S	297	NA	NA	NA	NA	NA	NA	NA	NA	NA	26	NA	NA	NA	NA	NA	NA	NA	NA	NA	NA	NA	NA	NA	NA	NA	NA	NA	NA	NA	NA	NA	NA	NA	NA	NA	NA	NA	NA	NA	NA	NA	NA	NA	NA	NA	NA	NA
Cloacibacterium normanense	S	237258	NA	NA	NA	NA	NA	NA	NA	NA	NA	21	NA	NA	NA	NA	NA	NA	NA	NA	NA	NA	NA	NA	NA	NA	NA	NA	NA	NA	NA	NA	NA	NA	NA	NA	NA	NA	NA	NA	NA	NA	NA	NA	NA	NA	NA	NA	NA
Babesia bigemina	S	5866	NA	NA	NA	NA	NA	NA	NA	NA	NA	65	NA	NA	NA	NA	NA	NA	NA	NA	NA	NA	NA	NA	NA	NA	NA	NA	NA	NA	NA	NA	NA	NA	NA	NA	NA	NA	NA	NA	NA	NA	NA	NA	NA	NA	NA	NA	NA
Leishmania mexicana	S	5665	NA	NA	NA	NA	NA	NA	NA	NA	NA	58	NA	NA	38	NA	16	NA	28	NA	NA	52	NA	NA	NA	13	NA	NA	22	50	19	NA	NA	96	NA	NA	NA	NA	NA	92	NA	NA	NA	NA	57	27	NA	NA	NA
Rhodoferax koreense	S	1842727	NA	NA	NA	NA	NA	NA	NA	NA	NA	NA	NA	75	NA	NA	NA	NA	NA	NA	NA	NA	NA	NA	NA	NA	NA	NA	NA	NA	NA	NA	NA	NA	NA	NA	NA	NA	NA	NA	NA	NA	NA	NA	NA	NA	NA	NA	NA
Undibacterium parvum	S	401471	NA	NA	NA	NA	NA	NA	NA	NA	NA	NA	NA	43	NA	NA	NA	NA	NA	NA	NA	NA	NA	NA	NA	NA	NA	NA	NA	NA	NA	NA	NA	NA	NA	NA	NA	NA	NA	NA	NA	NA	NA	NA	NA	NA	NA	NA	NA
Pseudomonas veronii	S	76761	NA	NA	NA	NA	NA	NA	NA	NA	NA	NA	NA	208	NA	NA	NA	NA	NA	NA	NA	NA	NA	NA	NA	NA	NA	NA	NA	NA	NA	NA	NA	NA	NA	NA	NA	NA	NA	NA	NA	NA	NA	NA	NA	NA	NA	NA	NA
Acinetobacter junii	S	40215	NA	NA	NA	NA	NA	NA	NA	NA	NA	NA	NA	72	NA	NA	NA	NA	NA	NA	NA	NA	NA	NA	NA	NA	NA	NA	NA	NA	NA	NA	NA	NA	NA	NA	NA	NA	NA	NA	NA	NA	NA	NA	NA	NA	NA	NA	NA
Microbacterium sp. PM5	S	2014534	NA	NA	NA	NA	NA	NA	NA	NA	NA	NA	NA	127	NA	NA	NA	NA	NA	NA	NA	NA	NA	NA	NA	NA	NA	NA	NA	NA	NA	NA	NA	NA	NA	NA	NA	NA	NA	NA	NA	NA	NA	NA	NA	NA	NA	NA	NA
Prevotella sp. oral taxon 299	S	652716	NA	26	NA	NA	NA	NA	NA	NA	NA	NA	NA	NA	NA	NA	NA	NA	NA	NA	NA	NA	NA	NA	NA	NA	NA	NA	NA	NA	NA	NA	NA	NA	NA	NA	NA	NA	NA	NA	NA	NA	NA	NA	NA	NA	NA	NA	NA
Pseudoprevotella muciniphila	S	2133944	NA	79	NA	NA	NA	NA	NA	NA	NA	NA	NA	NA	NA	NA	NA	NA	NA	NA	NA	NA	NA	NA	NA	NA	NA	NA	NA	NA	NA	NA	NA	NA	NA	NA	NA	NA	NA	107	NA	NA	NA	NA	NA	NA	NA	139	106
Algoriphagus sp. Y33	S	2772483	NA	22	NA	NA	NA	NA	NA	NA	NA	NA	NA	NA	NA	NA	NA	NA	NA	NA	NA	NA	NA	NA	NA	NA	NA	NA	NA	NA	NA	NA	NA	NA	NA	NA	NA	NA	NA	NA	NA	NA	NA	NA	NA	NA	NA	NA	NA
Desulfovibrio vulgaris	S	881	NA	20	NA	NA	NA	NA	NA	NA	NA	NA	NA	NA	NA	16	NA	NA	NA	10	NA	11	NA	NA	17	23	28	15	10	13	NA	NA	NA	NA	10	56	NA	NA	NA	NA	NA	NA	NA	NA	NA	NA	NA	NA	NA
Fusobacterium gonidiaformans	S	849	NA	40	NA	NA	NA	NA	NA	NA	NA	NA	NA	NA	NA	24	21	22	58	19	36	33	17	22	NA	NA	NA	NA	NA	NA	NA	NA	NA	NA	NA	NA	NA	NA	NA	NA	NA	NA	NA	NA	NA	NA	NA	NA	NA
crAssphage cr107_1	S	2772061	NA	8287	NA	NA	NA	NA	NA	NA	NA	NA	NA	NA	NA	NA	NA	NA	NA	NA	NA	NA	NA	NA	NA	NA	NA	NA	NA	NA	NA	NA	NA	NA	NA	NA	527	688	676	846	1279	1001	1187	817	679	210	NA	NA	NA
crAssphage cr8_1	S	2772068	NA	2101	NA	NA	NA	NA	NA	NA	NA	NA	NA	NA	NA	NA	NA	NA	NA	NA	NA	NA	NA	NA	NA	NA	NA	NA	NA	NA	NA	NA	NA	NA	NA	NA	NA	NA	NA	NA	NA	NA	NA	NA	NA	NA	NA	NA	NA
Bacteroides phage crAss001	S	2301731	NA	126	NA	NA	NA	NA	NA	NA	NA	NA	NA	NA	NA	NA	NA	NA	NA	NA	NA	NA	NA	NA	NA	NA	NA	NA	NA	NA	NA	NA	NA	NA	NA	72	NA	NA	NA	NA	NA	NA	NA	NA	NA	NA	NA	NA	NA
crAssphage cr112_1	S	2772072	NA	17	NA	NA	NA	NA	NA	NA	NA	NA	NA	NA	NA	NA	NA	NA	NA	NA	NA	NA	NA	NA	NA	NA	NA	NA	NA	NA	NA	NA	NA	NA	NA	NA	NA	NA	NA	NA	NA	NA	NA	NA	NA	NA	NA	NA	NA
Bacteroides phage B124-14	S	1105171	NA	12	NA	NA	NA	NA	NA	NA	NA	NA	NA	NA	NA	NA	NA	NA	NA	NA	NA	NA	NA	NA	NA	NA	NA	NA	NA	10	10	NA	NA	13	11	NA	NA	NA	NA	NA	NA	NA	NA	NA	NA	NA	NA	NA	NA
Duncaniella sp. C9	S	2530392	NA	NA	NA	NA	NA	NA	NA	NA	NA	NA	NA	NA	778	1938	1429	953	1150	1235	981	1171	625	990	NA	NA	NA	NA	NA	NA	NA	NA	NA	NA	NA	NA	NA	NA	NA	NA	NA	NA	NA	NA	NA	NA	NA	NA	NA
Acetivibrio thermocellus	S	1515	NA	NA	NA	NA	NA	NA	NA	NA	NA	NA	NA	NA	222	374	NA	NA	247	NA	NA	NA	NA	NA	NA	NA	NA	NA	NA	NA	NA	NA	NA	NA	NA	NA	NA	NA	NA	NA	NA	NA	NA	NA	NA	NA	NA	NA	NA
Caproicibacterium amylolyticum	S	2766537	NA	NA	NA	NA	NA	NA	NA	NA	NA	NA	NA	NA	17	NA	NA	17	NA	NA	NA	24	NA	NA	NA	15	NA	NA	23	NA	NA	NA	NA	NA	NA	NA	NA	NA	NA	NA	NA	NA	NA	NA	NA	NA	NA	NA	NA
Ruminiclostridium herbifermentans	S	2488810	NA	NA	NA	NA	NA	NA	NA	NA	NA	NA	NA	NA	127	279	117	118	107	135	NA	105	NA	92	NA	NA	NA	NA	NA	NA	NA	NA	NA	NA	NA	NA	154	167	164	115	196	95	173	152	145	112	NA	NA	NA
Lactococcus garvieae	S	1363	NA	NA	NA	NA	NA	NA	NA	NA	NA	NA	NA	NA	163	232	190	212	221	278	239	321	255	211	27	76	104	73	65	39	42	39	45	38	55	NA	NA	NA	NA	234	NA	NA	NA	NA	NA	NA	NA	139	150
Enterococcus durans	S	53345	NA	NA	NA	NA	NA	NA	NA	NA	NA	NA	NA	NA	240	343	276	269	266	205	350	266	221	235	NA	26	36	23	NA	NA	NA	NA	NA	NA	NA	NA	14	30	30	NA	NA	NA	NA	NA	NA	NA	NA	14	NA
Enterococcus avium	S	33945	NA	NA	NA	NA	NA	NA	NA	NA	NA	NA	NA	NA	51	47	44	106	52	75	77	32	42	65	NA	NA	NA	NA	NA	NA	NA	NA	NA	NA	NA	446	NA	NA	NA	NA	NA	NA	NA	NA	NA	NA	NA	NA	NA
Tetragenococcus halophilus	S	51669	NA	NA	NA	NA	NA	NA	NA	NA	NA	NA	NA	NA	22	NA	NA	NA	11	23	NA	25	22	13	NA	18	NA	NA	NA	NA	NA	NA	NA	10	NA	NA	NA	NA	NA	NA	NA	NA	NA	NA	NA	NA	NA	NA	NA
Lactobacillus johnsonii	S	33959	NA	NA	NA	NA	NA	NA	NA	NA	NA	NA	NA	NA	14	20	55	52	29	19	35	37	22	13	NA	NA	NA	NA	NA	NA	NA	NA	NA	NA	NA	NA	NA	NA	NA	NA	NA	NA	NA	NA	NA	NA	NA	NA	NA
Paucilactobacillus nenjiangensis	S	1296540	NA	NA	NA	NA	NA	NA	NA	NA	NA	NA	NA	NA	24	41	27	54	43	19	43	23	44	12	NA	NA	NA	NA	NA	NA	NA	NA	NA	NA	NA	NA	NA	NA	NA	NA	NA	NA	NA	NA	NA	NA	12	NA	NA
Staphylococcus saprophyticus	S	29385	NA	NA	NA	NA	NA	NA	NA	NA	NA	NA	NA	NA	15	NA	NA	NA	NA	NA	NA	NA	NA	NA	NA	NA	NA	NA	NA	NA	NA	NA	NA	NA	NA	NA	NA	NA	NA	NA	NA	NA	NA	NA	NA	NA	NA	NA	NA
[Brevibacterium] frigoritolerans	S	450367	NA	NA	NA	NA	NA	NA	NA	NA	NA	NA	NA	NA	23	NA	NA	NA	NA	NA	NA	NA	NA	NA	NA	NA	NA	NA	NA	NA	38	NA	NA	NA	NA	NA	NA	NA	NA	NA	NA	NA	NA	NA	NA	NA	NA	NA	NA
Bifidobacterium pseudolongum	S	1694	NA	NA	NA	NA	NA	NA	NA	NA	NA	NA	NA	NA	14	19	NA	10	27	18	22	20	24	17	NA	NA	NA	NA	NA	NA	NA	NA	NA	NA	NA	NA	NA	NA	NA	NA	NA	NA	NA	NA	NA	NA	NA	NA	NA
Corynebacterium variabile	S	1727	NA	NA	NA	NA	NA	NA	NA	NA	NA	NA	NA	NA	24	64	60	NA	16	656	74	23	57	26	NA	NA	NA	NA	NA	NA	NA	NA	NA	NA	NA	NA	NA	NA	NA	NA	NA	NA	NA	NA	NA	NA	NA	NA	NA
Spiroplasma platyhelix	S	301585	NA	NA	NA	NA	NA	NA	NA	NA	NA	NA	NA	NA	10	12	11	11	NA	16	12	NA	NA	NA	NA	NA	NA	NA	NA	NA	NA	NA	NA	NA	NA	NA	NA	NA	NA	NA	NA	NA	NA	NA	NA	NA	NA	NA	NA
Klebsiella sp. BDA134-6	S	2787706	NA	NA	NA	NA	NA	NA	NA	NA	NA	NA	NA	NA	93	86	103	NA	NA	NA	NA	NA	NA	NA	NA	NA	NA	NA	NA	NA	NA	NA	NA	NA	NA	NA	NA	NA	NA	NA	NA	NA	NA	NA	NA	NA	NA	NA	NA
Enterobacter cloacae complex sp. ECL414	S	2912628	NA	NA	NA	NA	NA	NA	NA	NA	NA	NA	NA	NA	521	725	1997	NA	NA	NA	NA	NA	NA	NA	NA	NA	NA	NA	NA	NA	NA	NA	NA	NA	NA	NA	NA	NA	NA	NA	NA	NA	NA	NA	NA	NA	NA	NA	NA
Phytobacter diazotrophicus	S	395631	NA	NA	NA	NA	NA	NA	NA	NA	NA	NA	NA	NA	389	472	238	664	611	566	616	756	246	247	NA	NA	NA	NA	NA	NA	NA	NA	NA	NA	NA	NA	NA	NA	NA	NA	NA	NA	NA	NA	NA	NA	NA	NA	NA
Kosakonia cowanii	S	208223	NA	NA	NA	NA	NA	NA	NA	NA	NA	NA	NA	NA	19	NA	58	25	NA	37	21	24	36	22	NA	NA	NA	NA	NA	NA	NA	NA	NA	NA	NA	NA	NA	NA	NA	NA	NA	NA	NA	NA	NA	NA	NA	NA	NA
Pectobacterium carotovorum	S	554	NA	NA	NA	NA	NA	NA	NA	NA	NA	NA	NA	NA	67	106	88	72	129	116	102	89	98	82	NA	NA	NA	NA	NA	NA	NA	NA	NA	NA	NA	NA	NA	NA	NA	NA	NA	NA	NA	NA	NA	NA	NA	NA	NA
Pectobacterium aquaticum	S	2204145	NA	NA	NA	NA	NA	NA	NA	NA	NA	NA	NA	NA	14	NA	NA	NA	20	NA	NA	NA	NA	NA	NA	NA	NA	NA	NA	NA	NA	NA	NA	NA	NA	NA	NA	NA	NA	NA	NA	NA	NA	NA	NA	NA	NA	NA	NA
Morganella morganii	S	582	NA	NA	NA	NA	NA	NA	NA	NA	NA	NA	NA	NA	35	68	40	55	67	67	76	74	68	48	NA	NA	NA	NA	NA	NA	NA	NA	NA	NA	NA	NA	NA	NA	NA	NA	NA	NA	NA	NA	NA	NA	NA	NA	NA
Pseudodesulfovibrio tunisiensis	S	463192	NA	NA	NA	NA	NA	NA	NA	NA	NA	NA	NA	NA	17	16	NA	NA	NA	NA	NA	10	NA	NA	NA	NA	NA	NA	NA	NA	NA	NA	NA	NA	NA	NA	NA	NA	NA	NA	NA	NA	NA	NA	NA	NA	NA	NA	NA
Campylobacter sp. CFSAN093227	S	2572069	NA	NA	NA	NA	NA	NA	NA	NA	NA	NA	NA	NA	439	670	800	NA	NA	NA	NA	NA	NA	NA	NA	874	NA	867	NA	NA	NA	NA	NA	NA	NA	NA	517	879	2111	NA	NA	NA	NA	NA	NA	NA	NA	NA	1779
Comamonas thiooxydans	S	363952	NA	NA	NA	NA	NA	NA	NA	NA	NA	NA	NA	NA	89	NA	NA	NA	NA	NA	NA	NA	NA	NA	NA	NA	NA	NA	NA	NA	NA	NA	NA	NA	NA	NA	NA	NA	NA	NA	NA	NA	NA	NA	NA	NA	NA	NA	NA
Human mastadenovirus F	S	130309	NA	NA	NA	NA	NA	NA	NA	NA	NA	NA	NA	NA	33036	43033	43407	288	372	429	NA	NA	NA	NA	2701445	26918	56949	18253	672	278	85	NA	NA	NA	NA	NA	31086	34026	29953	407	290	192	NA	NA	NA	NA	12	22466	17571
Simian mastadenovirus F	S	1986019	NA	NA	NA	NA	NA	NA	NA	NA	NA	NA	NA	NA	41	32	22	NA	NA	NA	NA	NA	NA	NA	2796	NA	24	12	NA	NA	NA	NA	NA	NA	NA	NA	NA	14	13	NA	NA	NA	NA	NA	NA	NA	NA	11	NA
crAssphage cr6_1	S	2772085	NA	NA	NA	NA	NA	NA	NA	NA	NA	NA	NA	NA	53	109	143	136	123	240	124	151	99	82	NA	NA	NA	NA	NA	NA	NA	NA	NA	NA	NA	NA	NA	NA	NA	NA	NA	NA	NA	NA	NA	NA	NA	NA	NA
crAssphage cr56_1	S	2772081	NA	NA	NA	NA	NA	NA	NA	NA	NA	NA	NA	NA	32	54	158	80	80	156	62	109	38	51	NA	722	474	442	662	471	517	425	559	615	692	NA	NA	NA	NA	NA	NA	NA	NA	NA	NA	NA	NA	NA	NA
crAssphage cr126_1	S	2772075	NA	NA	NA	NA	NA	NA	NA	NA	NA	NA	NA	NA	1222	1659	1649	1694	2395	2765	1801	2255	1553	1240	NA	NA	NA	NA	NA	NA	NA	NA	NA	NA	NA	NA	NA	NA	NA	NA	NA	NA	NA	NA	NA	NA	NA	NA	NA
Wifcevirus WFC	S	2734156	NA	NA	NA	NA	NA	NA	NA	NA	NA	NA	NA	NA	1883	2833	3003	46	52	68	NA	NA	NA	NA	NA	579	651	403	NA	NA	NA	NA	NA	NA	NA	NA	1017	1052	773	NA	NA	NA	NA	NA	NA	NA	NA	574	362
Wifcevirus FEC19	S	2734155	NA	NA	NA	NA	NA	NA	NA	NA	NA	NA	NA	NA	190	301	410	NA	NA	NA	NA	NA	NA	NA	NA	58	49	26	NA	NA	NA	NA	NA	NA	NA	NA	90	97	111	NA	NA	NA	NA	NA	NA	NA	NA	NA	50
Wifcevirus ECML117	S	2734154	NA	NA	NA	NA	NA	NA	NA	NA	NA	NA	NA	NA	89	159	162	NA	NA	NA	NA	NA	NA	NA	NA	NA	NA	22	NA	NA	NA	NA	NA	NA	NA	NA	39	NA	46	NA	NA	NA	NA	NA	NA	NA	NA	NA	NA
Skunavirus CHPC958	S	2845399	NA	NA	NA	NA	NA	NA	NA	NA	NA	NA	NA	NA	307	500	598	649	836	763	736	845	585	394	NA	NA	NA	NA	NA	NA	NA	NA	NA	NA	NA	NA	NA	NA	NA	NA	NA	NA	NA	NA	NA	NA	NA	NA	NA
Limdunavirus LDG	S	2845506	NA	NA	NA	NA	NA	NA	NA	NA	NA	NA	NA	NA	36	NA	75	NA	44	65	50	38	NA	NA	NA	NA	NA	NA	NA	NA	NA	NA	NA	NA	NA	NA	NA	NA	NA	NA	NA	NA	NA	NA	NA	NA	NA	NA	NA
Limdunavirus Lmd1	S	2169978	NA	NA	NA	NA	NA	NA	NA	NA	NA	NA	NA	NA	32	49	NA	NA	38	67	72	73	95	NA	NA	NA	NA	NA	NA	NA	NA	NA	NA	NA	NA	NA	NA	NA	NA	NA	NA	NA	NA	NA	NA	NA	NA	NA	NA
Moineauvirus mv7201	S	112023	NA	NA	NA	NA	NA	NA	NA	NA	NA	NA	NA	NA	40	NA	55	18	29	31	19	47	40	NA	NA	NA	NA	NA	NA	NA	NA	NA	NA	NA	NA	NA	NA	NA	NA	NA	NA	NA	NA	NA	NA	NA	NA	NA	NA
Ethanoligenens harbinense	S	253239	NA	NA	NA	NA	NA	NA	NA	NA	NA	NA	NA	NA	NA	12	NA	11	10	10	NA	12	NA	NA	NA	NA	NA	NA	NA	NA	NA	NA	NA	10	NA	NA	NA	NA	NA	NA	NA	NA	NA	NA	NA	NA	NA	NA	NA
Enterococcus mundtii	S	53346	NA	NA	NA	NA	NA	NA	NA	NA	NA	NA	NA	NA	NA	11	NA	NA	NA	NA	NA	NA	NA	NA	NA	NA	NA	NA	NA	NA	NA	NA	NA	NA	NA	NA	NA	NA	NA	NA	NA	NA	NA	NA	NA	NA	NA	NA	NA
Lentilactobacillus parabuchneri	S	152331	NA	NA	NA	NA	NA	NA	NA	NA	NA	NA	NA	NA	NA	14	NA	26	27	NA	13	27	NA	NA	NA	NA	NA	NA	NA	NA	NA	NA	NA	NA	NA	NA	NA	NA	NA	NA	NA	NA	NA	NA	NA	NA	NA	NA	NA
Carnobacterium maltaromaticum	S	2751	NA	NA	NA	NA	NA	NA	NA	NA	NA	NA	NA	NA	NA	11	12	20	NA	19	19	21	NA	NA	NA	NA	NA	NA	NA	NA	NA	NA	NA	NA	NA	NA	NA	NA	NA	NA	NA	NA	NA	NA	NA	NA	NA	NA	NA
Enterobacter mori	S	539813	NA	NA	NA	NA	NA	NA	NA	NA	NA	NA	NA	NA	NA	90	NA	35	54	61	52	75	32	84	NA	NA	NA	NA	NA	NA	NA	NA	NA	NA	NA	NA	NA	NA	NA	NA	NA	NA	NA	NA	NA	NA	NA	NA	NA
Wifcevirus WFH	S	2734157	NA	NA	NA	NA	NA	NA	NA	NA	NA	NA	NA	NA	NA	47	32	NA	NA	NA	NA	NA	NA	NA	NA	NA	NA	NA	NA	NA	NA	NA	NA	NA	NA	NA	NA	NA	NA	NA	NA	NA	NA	NA	NA	NA	NA	NA	NA
Paenibacillus mucilaginosus	S	61624	NA	NA	NA	NA	NA	NA	NA	NA	NA	NA	NA	NA	NA	NA	10	NA	NA	NA	NA	NA	NA	NA	NA	NA	NA	NA	NA	NA	NA	NA	NA	NA	NA	NA	NA	NA	NA	NA	NA	NA	NA	NA	NA	NA	NA	NA	NA
Bifidobacterium imperatoris	S	2020965	NA	NA	NA	NA	NA	NA	NA	NA	NA	NA	NA	NA	NA	NA	14	NA	NA	NA	NA	NA	NA	NA	NA	NA	NA	NA	NA	NA	NA	NA	NA	NA	NA	NA	NA	NA	NA	NA	NA	NA	NA	NA	NA	NA	NA	NA	NA
Rothia amarae	S	169480	NA	NA	NA	NA	NA	NA	NA	NA	NA	NA	NA	NA	NA	NA	101	NA	NA	NA	NA	NA	NA	NA	NA	NA	NA	NA	NA	NA	NA	NA	NA	NA	NA	NA	NA	NA	NA	NA	NA	NA	NA	NA	NA	NA	NA	NA	NA
Klebsiella pasteurii	S	2587529	NA	NA	NA	NA	NA	NA	NA	NA	NA	NA	NA	NA	NA	NA	82	NA	NA	NA	NA	NA	NA	NA	NA	NA	NA	NA	NA	NA	NA	NA	NA	NA	NA	NA	NA	NA	NA	NA	NA	NA	NA	NA	NA	NA	NA	NA	NA
Leclercia pneumoniae	S	2815358	NA	NA	NA	NA	NA	NA	NA	NA	NA	NA	NA	NA	NA	NA	21	NA	NA	16	NA	NA	NA	NA	NA	NA	NA	NA	NA	NA	NA	NA	NA	NA	NA	NA	NA	NA	NA	NA	NA	NA	NA	NA	NA	NA	NA	NA	NA
Serratia plymuthica	S	82996	NA	NA	NA	NA	NA	NA	NA	NA	NA	NA	NA	NA	NA	NA	25	NA	NA	NA	NA	NA	NA	NA	NA	NA	NA	NA	NA	NA	NA	NA	NA	NA	NA	NA	NA	NA	NA	NA	NA	NA	NA	NA	NA	NA	NA	NA	NA
Debaryomyces hansenii	S	4959	NA	NA	NA	NA	NA	NA	NA	NA	NA	NA	NA	NA	NA	NA	20	12	35	36	31	37	32	NA	NA	NA	NA	NA	NA	NA	NA	NA	NA	NA	NA	NA	NA	NA	NA	NA	NA	NA	NA	NA	NA	NA	NA	NA	NA
Caproicibacter fermentans	S	2576756	NA	NA	NA	NA	NA	NA	NA	NA	NA	NA	NA	NA	NA	NA	NA	12	NA	12	NA	NA	NA	NA	25	NA	NA	NA	NA	NA	NA	NA	NA	NA	NA	NA	NA	NA	NA	NA	NA	NA	NA	NA	NA	NA	NA	NA	NA
Syntrophomonas wolfei	S	863	NA	NA	NA	NA	NA	NA	NA	NA	NA	NA	NA	NA	NA	NA	NA	10	NA	NA	11	NA	NA	NA	NA	NA	NA	NA	NA	NA	NA	NA	NA	NA	NA	NA	NA	NA	NA	NA	NA	NA	NA	NA	NA	NA	NA	NA	NA
Candidatus Desulfovibrio trichonymphae	S	1725232	NA	NA	NA	NA	NA	NA	NA	NA	NA	NA	NA	NA	NA	NA	NA	11	NA	NA	NA	NA	NA	NA	NA	NA	NA	NA	NA	NA	NA	NA	NA	NA	NA	NA	NA	NA	NA	NA	NA	NA	NA	NA	NA	NA	NA	NA	NA
Moineauvirus DT1	S	90410	NA	NA	NA	NA	NA	NA	NA	NA	NA	NA	NA	NA	NA	NA	NA	101	65	60	96	89	82	NA	NA	NA	NA	NA	NA	NA	NA	NA	NA	NA	NA	NA	NA	NA	NA	NA	NA	NA	NA	NA	NA	NA	NA	NA	NA
Limdunavirus P965	S	2845509	NA	NA	NA	NA	NA	NA	NA	NA	NA	NA	NA	NA	NA	NA	NA	41	21	31	NA	32	NA	NA	NA	NA	NA	NA	NA	NA	NA	NA	NA	NA	NA	NA	NA	NA	NA	NA	NA	NA	NA	NA	NA	NA	NA	NA	NA
Limdunavirus P793	S	2169979	NA	NA	NA	NA	NA	NA	NA	NA	NA	NA	NA	NA	NA	NA	NA	51	30	30	NA	NA	NA	NA	NA	NA	NA	NA	NA	NA	NA	NA	NA	NA	NA	NA	NA	NA	NA	NA	NA	NA	NA	NA	NA	NA	NA	NA	NA
Faecalibacter bovis	S	2898187	NA	NA	NA	NA	NA	NA	NA	NA	NA	NA	NA	NA	NA	NA	NA	NA	38	31	36	40	NA	NA	NA	NA	NA	NA	NA	NA	NA	NA	NA	NA	NA	NA	NA	NA	NA	NA	NA	NA	NA	NA	NA	NA	NA	NA	NA
Peptoclostridium acidaminophilum	S	1731	NA	NA	NA	NA	NA	NA	NA	NA	NA	NA	NA	NA	NA	NA	NA	NA	10	NA	NA	NA	NA	NA	NA	NA	NA	NA	NA	NA	NA	NA	NA	NA	NA	NA	NA	NA	NA	NA	NA	NA	NA	NA	NA	NA	NA	NA	NA
Pediococcus acidilactici	S	1254	NA	NA	NA	NA	NA	NA	NA	NA	NA	NA	NA	NA	NA	NA	NA	NA	11	NA	NA	11	NA	NA	NA	NA	NA	NA	NA	NA	NA	NA	NA	NA	NA	NA	NA	NA	NA	NA	NA	NA	NA	NA	NA	NA	NA	NA	NA
Kluyvera sp. CRP	S	2873269	NA	NA	NA	NA	NA	NA	NA	NA	NA	NA	NA	NA	NA	NA	NA	NA	14	NA	NA	NA	NA	NA	NA	NA	NA	NA	NA	NA	NA	NA	NA	NA	NA	NA	NA	NA	NA	NA	NA	NA	NA	NA	NA	NA	NA	NA	NA
Shigella flexneri	S	623	10237	NA	NA	2625	15940	5593	1942	1625	11197	NA	NA	NA	NA	NA	NA	NA	NA	NA	NA	NA	NA	NA	8208	NA	NA	NA	NA	NA	NA	NA	NA	NA	NA	512	NA	NA	NA	NA	NA	NA	NA	NA	NA	NA	NA	NA	NA
Shigella boydii	S	621	3340	NA	NA	646	3668	1548	NA	268	3607	NA	NA	NA	NA	NA	NA	NA	NA	NA	NA	NA	NA	NA	1914	NA	NA	NA	NA	NA	NA	NA	NA	NA	NA	264	NA	NA	NA	NA	NA	NA	NA	NA	NA	NA	NA	NA	NA
Shigella dysenteriae	S	622	1184	NA	NA	385	3030	358	NA	211	1863	NA	NA	NA	NA	NA	NA	NA	NA	NA	NA	NA	NA	NA	306	NA	NA	NA	NA	NA	NA	NA	NA	NA	NA	53	NA	NA	NA	NA	NA	NA	NA	NA	NA	NA	NA	NA	NA
Shigella sonnei	S	624	2990	NA	NA	963	3261	1996	NA	124	2375	NA	NA	NA	NA	NA	NA	NA	NA	NA	NA	NA	NA	NA	934	NA	NA	NA	NA	NA	NA	NA	NA	NA	NA	92	NA	NA	NA	NA	NA	NA	NA	NA	NA	NA	NA	NA	NA
Weissella jogaejeotgali	S	1631871	NA	NA	NA	NA	NA	NA	NA	NA	NA	NA	NA	NA	NA	NA	NA	NA	NA	10	19	NA	NA	NA	NA	NA	NA	NA	NA	NA	NA	NA	NA	NA	NA	NA	NA	NA	NA	NA	NA	NA	NA	NA	NA	NA	NA	NA	NA
Staphylococcus equorum	S	246432	NA	NA	NA	NA	NA	NA	NA	NA	NA	NA	NA	NA	NA	NA	NA	NA	NA	132	NA	NA	NA	NA	NA	NA	NA	NA	NA	NA	NA	NA	NA	NA	NA	NA	NA	NA	NA	NA	NA	NA	NA	NA	NA	NA	NA	NA	NA
Corynebacterium stationis	S	1705	NA	NA	NA	NA	NA	NA	NA	NA	NA	NA	NA	NA	NA	NA	NA	NA	NA	11	NA	NA	NA	NA	NA	NA	NA	NA	NA	NA	NA	NA	NA	NA	NA	NA	NA	NA	NA	NA	NA	NA	NA	NA	NA	NA	NA	NA	NA
Skunavirus B1127	S	2845450	NA	NA	NA	NA	NA	NA	NA	NA	NA	NA	NA	NA	NA	NA	NA	NA	NA	66	NA	NA	NA	NA	NA	NA	NA	NA	NA	NA	NA	NA	NA	NA	NA	NA	NA	NA	NA	NA	NA	NA	NA	NA	NA	NA	NA	NA	NA
Moineauvirus Abc2	S	633135	NA	NA	NA	NA	NA	NA	NA	NA	NA	NA	NA	NA	NA	NA	NA	NA	NA	52	NA	NA	NA	NA	NA	NA	NA	NA	NA	NA	NA	NA	NA	NA	NA	NA	NA	NA	NA	NA	NA	NA	NA	NA	NA	NA	NA	NA	NA
Methylobacterium oryzae	S	334852	NA	NA	NA	NA	NA	NA	NA	NA	NA	NA	NA	NA	NA	NA	NA	NA	NA	NA	285	NA	NA	NA	NA	NA	NA	NA	NA	NA	NA	NA	NA	NA	NA	NA	NA	NA	NA	NA	NA	NA	NA	NA	NA	NA	NA	NA	NA
Campylobacter hominis	S	76517	NA	NA	NA	NA	NA	NA	NA	NA	NA	NA	NA	NA	NA	NA	NA	NA	NA	NA	NA	116	NA	NA	NA	NA	NA	NA	NA	NA	NA	NA	NA	NA	NA	NA	NA	NA	NA	NA	NA	NA	NA	NA	NA	NA	NA	NA	NA
Brussowvirus ALQ132	S	682370	NA	NA	NA	NA	NA	NA	NA	NA	NA	NA	NA	NA	NA	NA	NA	NA	NA	NA	NA	35	NA	NA	NA	NA	NA	NA	NA	NA	NA	NA	NA	NA	NA	NA	NA	NA	NA	NA	NA	NA	NA	NA	NA	NA	NA	NA	NA
Lactiplantibacillus paraplantarum	S	60520	NA	NA	NA	NA	NA	NA	NA	NA	NA	NA	NA	NA	NA	NA	NA	NA	NA	NA	NA	NA	19	NA	NA	NA	NA	NA	NA	NA	NA	NA	NA	NA	NA	NA	NA	NA	NA	NA	NA	NA	NA	NA	NA	NA	NA	NA	NA
Yersinia rochesterensis	S	1604335	NA	NA	NA	NA	NA	NA	NA	NA	NA	NA	NA	NA	NA	NA	NA	NA	NA	NA	NA	NA	36	NA	NA	NA	NA	NA	NA	NA	NA	NA	NA	NA	NA	NA	NA	NA	NA	NA	NA	NA	NA	NA	NA	NA	NA	NA	NA
Pantoea agglomerans	S	549	NA	NA	NA	NA	NA	NA	NA	NA	NA	NA	NA	NA	NA	NA	NA	NA	NA	NA	NA	NA	NA	22	NA	NA	NA	NA	NA	NA	NA	NA	NA	NA	NA	NA	NA	NA	NA	NA	NA	NA	NA	NA	NA	NA	NA	NA	NA
Ornithobacterium rhinotracheale	S	28251	NA	NA	NA	NA	NA	NA	NA	NA	NA	NA	NA	NA	NA	NA	NA	NA	NA	NA	NA	NA	NA	NA	143	NA	NA	NA	NA	NA	NA	NA	NA	NA	NA	NA	NA	NA	NA	544	NA	NA	NA	NA	NA	NA	NA	591	431
Sarcina sp. JB2	S	2726954	NA	NA	NA	NA	NA	NA	NA	NA	NA	NA	NA	NA	NA	NA	NA	NA	NA	NA	NA	NA	NA	NA	801	NA	NA	NA	12	NA	NA	NA	NA	NA	NA	NA	NA	NA	NA	NA	NA	NA	NA	NA	NA	NA	NA	NA	NA
Lactobacillus acidophilus	S	1579	NA	NA	NA	NA	NA	NA	NA	NA	NA	NA	NA	NA	NA	NA	NA	NA	NA	NA	NA	NA	NA	NA	322	NA	NA	NA	NA	NA	NA	NA	NA	NA	NA	230	NA	NA	NA	NA	NA	NA	NA	NA	NA	NA	NA	NA	NA
Succinivibrio dextrinosolvens	S	83771	NA	NA	NA	NA	NA	NA	NA	NA	NA	NA	NA	NA	NA	NA	NA	NA	NA	NA	NA	NA	NA	NA	240	NA	NA	NA	NA	NA	NA	NA	NA	NA	NA	NA	NA	NA	NA	NA	NA	NA	NA	NA	NA	NA	NA	NA	NA
Campylobacter rectus	S	203	NA	NA	NA	NA	NA	NA	NA	NA	NA	NA	NA	NA	NA	NA	NA	NA	NA	NA	NA	NA	NA	NA	341	NA	NA	NA	NA	NA	NA	NA	NA	NA	NA	NA	NA	NA	NA	161	NA	NA	NA	NA	NA	NA	NA	96	94
Simian adenovirus 19	S	38416	NA	NA	NA	NA	NA	NA	NA	NA	NA	NA	NA	NA	NA	NA	NA	NA	NA	NA	NA	NA	NA	NA	475020	NA	NA	NA	NA	NA	NA	NA	NA	NA	NA	NA	NA	NA	NA	NA	NA	NA	NA	NA	NA	NA	NA	NA	NA
Human mastadenovirus G	S	536079	NA	NA	NA	NA	NA	NA	NA	NA	NA	NA	NA	NA	NA	NA	NA	NA	NA	NA	NA	NA	NA	NA	100	NA	NA	NA	NA	NA	NA	NA	NA	NA	NA	NA	NA	NA	NA	NA	NA	NA	NA	NA	NA	NA	NA	NA	NA
Simian mastadenovirus E	S	1986018	NA	NA	NA	NA	NA	NA	NA	NA	NA	NA	NA	NA	NA	NA	NA	NA	NA	NA	NA	NA	NA	NA	315	NA	NA	NA	NA	NA	NA	NA	NA	NA	NA	NA	NA	NA	NA	NA	NA	NA	NA	NA	NA	NA	NA	NA	NA
Human mastadenovirus E	S	130308	NA	NA	NA	NA	NA	NA	NA	NA	NA	NA	NA	NA	NA	NA	NA	NA	NA	NA	NA	NA	NA	NA	121	NA	NA	NA	NA	NA	NA	NA	NA	NA	NA	NA	NA	NA	NA	NA	NA	NA	NA	NA	NA	NA	NA	NA	NA
Desulfovibrio sulfodismutans	S	63561	NA	NA	NA	NA	NA	NA	NA	NA	NA	NA	NA	NA	NA	NA	NA	NA	NA	NA	NA	NA	NA	NA	NA	13	14	NA	NA	NA	NA	NA	NA	NA	NA	NA	NA	NA	NA	NA	NA	NA	NA	NA	NA	NA	NA	NA	NA
Oleidesulfovibrio alaskensis	S	58180	NA	NA	NA	NA	NA	NA	NA	NA	NA	NA	NA	NA	NA	NA	NA	NA	NA	NA	NA	NA	NA	NA	NA	190	274	226	178	199	194	232	128	114	159	NA	NA	NA	NA	NA	NA	NA	NA	NA	NA	NA	NA	NA	NA
Pseudodesulfovibrio profundus	S	57320	NA	NA	NA	NA	NA	NA	NA	NA	NA	NA	NA	NA	NA	NA	NA	NA	NA	NA	NA	NA	NA	NA	NA	61	91	68	84	NA	48	NA	NA	61	NA	NA	NA	NA	NA	NA	NA	NA	NA	NA	NA	NA	NA	NA	NA
Pseudodesulfovibrio aespoeensis	S	182210	NA	NA	NA	NA	NA	NA	NA	NA	NA	NA	NA	NA	NA	NA	NA	NA	NA	NA	NA	NA	NA	NA	NA	41	62	54	NA	NA	NA	NA	NA	NA	NA	NA	NA	NA	NA	NA	NA	NA	NA	NA	NA	NA	NA	NA	NA
Syntrophobacter fumaroxidans	S	119484	NA	NA	NA	NA	NA	NA	NA	NA	NA	NA	NA	NA	NA	NA	NA	NA	NA	NA	NA	NA	NA	NA	NA	168	222	206	152	118	171	115	113	98	129	NA	NA	NA	NA	NA	NA	NA	NA	NA	NA	NA	NA	NA	NA
Geoalkalibacter subterraneus	S	483547	NA	NA	NA	NA	NA	NA	NA	NA	NA	NA	NA	NA	NA	NA	NA	NA	NA	NA	NA	NA	NA	NA	NA	93	71	91	NA	NA	75	NA	NA	80	NA	NA	NA	NA	NA	NA	NA	NA	NA	NA	NA	NA	NA	NA	NA
Desulfarculus baarsii	S	453230	NA	NA	NA	NA	NA	NA	NA	NA	NA	NA	NA	NA	NA	NA	NA	NA	NA	NA	NA	NA	NA	NA	NA	54	59	55	NA	NA	35	NA	NA	NA	NA	NA	NA	NA	NA	NA	NA	NA	NA	NA	NA	NA	NA	NA	NA
Dichelobacter nodosus	S	870	NA	NA	NA	NA	NA	NA	NA	NA	NA	NA	NA	NA	NA	NA	NA	NA	NA	NA	NA	NA	NA	NA	NA	24	30	NA	NA	NA	NA	NA	NA	NA	NA	NA	NA	NA	NA	NA	NA	NA	NA	NA	NA	NA	NA	NA	NA
Brachyspira pilosicoli	S	52584	NA	NA	NA	NA	NA	NA	NA	NA	NA	NA	NA	NA	NA	NA	NA	NA	NA	NA	NA	NA	NA	NA	NA	117	143	148	187	224	349	205	226	331	267	NA	NA	NA	NA	95	NA	NA	NA	NA	NA	NA	NA	26	33
Methanobrevibacter smithii	S	2173	NA	NA	NA	NA	NA	NA	NA	NA	NA	NA	NA	NA	NA	NA	NA	NA	NA	NA	NA	NA	NA	NA	NA	27767	25577	26797	36958	38079	50064	38352	42654	50688	56909	NA	NA	NA	NA	88025	NA	NA	NA	NA	NA	NA	NA	40008	43658
Methanobrevibacter sp. YE315	S	1609968	NA	NA	NA	NA	NA	NA	NA	NA	NA	NA	NA	NA	NA	NA	NA	NA	NA	NA	NA	NA	NA	NA	NA	27	26	26	19	18	36	25	38	41	33	NA	NA	NA	NA	NA	NA	NA	NA	NA	NA	NA	NA	NA	NA
Eponavirus epona	S	2734105	NA	NA	NA	NA	NA	NA	NA	NA	NA	NA	NA	NA	NA	NA	NA	NA	NA	NA	NA	NA	NA	NA	NA	52	63	39	39	33	42	32	40	55	34	NA	240	254	190	106	179	181	132	178	151	242	NA	NA	NA
Skunavirus LP0903	S	2845412	NA	NA	NA	NA	NA	NA	NA	NA	NA	NA	NA	NA	NA	NA	NA	NA	NA	NA	NA	NA	NA	NA	NA	200	701	646	NA	NA	NA	NA	NA	895	782	NA	NA	NA	NA	NA	NA	NA	NA	NA	NA	NA	NA	NA	NA
Ceduovirus bIL67	S	36343	NA	NA	NA	NA	NA	NA	NA	NA	NA	NA	NA	NA	NA	NA	NA	NA	NA	NA	NA	NA	NA	NA	NA	350	79	330	90	342	320	438	374	302	101	NA	NA	NA	NA	NA	NA	NA	NA	NA	NA	NA	NA	NA	NA
Ceduovirus CHPC1170	S	2845389	NA	NA	NA	NA	NA	NA	NA	NA	NA	NA	NA	NA	NA	NA	NA	NA	NA	NA	NA	NA	NA	NA	NA	162	NA	146	55	236	169	NA	129	243	NA	NA	NA	NA	NA	NA	NA	NA	NA	NA	NA	NA	NA	NA	NA
Ligilactobacillus agilis	S	1601	NA	NA	NA	NA	NA	NA	NA	NA	NA	NA	NA	NA	NA	NA	NA	NA	NA	NA	NA	NA	NA	NA	NA	NA	22	22	11	13	NA	NA	NA	NA	NA	NA	20	29	16	63	34	29	20	35	26	NA	NA	37	31
Desulfobulbus oligotrophicus	S	1909699	NA	NA	NA	NA	NA	NA	NA	NA	NA	NA	NA	NA	NA	NA	NA	NA	NA	NA	NA	NA	NA	NA	NA	NA	62	NA	NA	NA	NA	NA	NA	NA	NA	NA	NA	NA	NA	NA	NA	NA	NA	NA	NA	NA	NA	NA	NA
Skunavirus sv66901	S	2845179	NA	NA	NA	NA	NA	NA	NA	NA	NA	NA	NA	NA	NA	NA	NA	NA	NA	NA	NA	NA	NA	NA	NA	NA	110	NA	NA	500	NA	42	NA	NA	110	NA	NA	NA	NA	NA	311	NA	576	NA	NA	NA	NA	NA	NA
Ceduovirus D4410	S	2845408	NA	NA	NA	NA	NA	NA	NA	NA	NA	NA	NA	NA	NA	NA	NA	NA	NA	NA	NA	NA	NA	NA	NA	NA	459	NA	390	NA	NA	NA	NA	NA	455	NA	NA	NA	NA	NA	NA	NA	NA	NA	NA	NA	NA	NA	NA
Skunavirus bIBBF12	S	2845468	NA	NA	NA	NA	NA	NA	NA	NA	NA	NA	NA	NA	NA	NA	NA	NA	NA	NA	NA	NA	NA	NA	NA	NA	NA	NA	857	NA	NA	NA	NA	NA	NA	NA	NA	NA	NA	NA	NA	NA	NA	NA	NA	NA	NA	NA	NA
Limdunavirus LN03	S	2169974	NA	NA	NA	NA	NA	NA	NA	NA	NA	NA	NA	NA	NA	NA	NA	NA	NA	NA	NA	NA	NA	NA	NA	NA	NA	NA	NA	72	NA	52	63	NA	NA	NA	NA	NA	NA	71	67	NA	NA	NA	NA	NA	NA	NA	NA
Helicobacter cinaedi	S	213	NA	NA	NA	NA	NA	NA	NA	NA	NA	NA	NA	NA	NA	NA	NA	NA	NA	NA	NA	NA	NA	NA	NA	NA	NA	NA	NA	NA	NA	NA	NA	14	NA	NA	NA	NA	NA	NA	NA	NA	NA	NA	NA	NA	NA	NA	NA
Megasphaera massiliensis	S	1232428	NA	NA	NA	NA	NA	NA	NA	NA	NA	NA	NA	NA	NA	NA	NA	NA	NA	NA	NA	NA	NA	NA	NA	NA	NA	NA	NA	NA	NA	NA	NA	NA	NA	42	NA	NA	NA	NA	NA	NA	NA	NA	NA	NA	NA	NA	NA
Proteus sp. NMG38-2	S	2883107	NA	NA	NA	NA	NA	NA	NA	NA	NA	NA	NA	NA	NA	NA	NA	NA	NA	NA	NA	NA	NA	NA	NA	NA	NA	NA	NA	NA	NA	NA	NA	NA	NA	29706	NA	NA	NA	NA	NA	NA	NA	NA	NA	NA	NA	NA	NA
Proteus sp. ZN5	S	2697019	NA	NA	NA	NA	NA	NA	NA	NA	NA	NA	NA	NA	NA	NA	NA	NA	NA	NA	NA	NA	NA	NA	NA	NA	NA	NA	NA	NA	NA	NA	NA	NA	NA	52	NA	NA	NA	NA	NA	NA	NA	NA	NA	NA	NA	NA	NA
Proteus vulgaris	S	585	NA	NA	NA	NA	NA	NA	NA	NA	NA	NA	NA	NA	NA	NA	NA	NA	NA	NA	NA	NA	NA	NA	NA	NA	NA	NA	NA	NA	NA	NA	NA	NA	NA	11970	NA	NA	NA	NA	NA	NA	NA	NA	NA	NA	NA	NA	NA
Proteus mirabilis	S	584	NA	NA	NA	NA	NA	NA	NA	NA	NA	NA	NA	NA	NA	NA	NA	NA	NA	NA	NA	NA	NA	NA	NA	NA	NA	NA	NA	NA	NA	NA	NA	NA	NA	259	NA	NA	NA	NA	NA	NA	NA	NA	NA	NA	NA	NA	NA
Proteus terrae	S	1574161	NA	NA	NA	NA	NA	NA	NA	NA	NA	NA	NA	NA	NA	NA	NA	NA	NA	NA	NA	NA	NA	NA	NA	NA	NA	NA	NA	NA	NA	NA	NA	NA	NA	1627	NA	NA	NA	NA	NA	NA	NA	NA	NA	NA	NA	NA	NA
Campylobacter ureolyticus	S	827	NA	NA	NA	NA	NA	NA	NA	NA	NA	NA	NA	NA	NA	NA	NA	NA	NA	NA	NA	NA	NA	NA	NA	NA	NA	NA	NA	NA	NA	NA	NA	NA	NA	79	NA	NA	NA	NA	NA	NA	NA	NA	NA	NA	NA	NA	NA
Leicestervirus CD111	S	2843970	NA	NA	NA	NA	NA	NA	NA	NA	NA	NA	NA	NA	NA	NA	NA	NA	NA	NA	NA	NA	NA	NA	NA	NA	NA	NA	NA	NA	NA	NA	NA	NA	NA	925	NA	NA	NA	NA	NA	NA	NA	NA	NA	NA	NA	NA	NA
Methylomusa anaerophila	S	1930071	NA	NA	NA	NA	NA	NA	NA	NA	NA	NA	NA	NA	NA	NA	NA	NA	NA	NA	NA	NA	NA	NA	NA	NA	NA	NA	NA	NA	NA	NA	NA	NA	NA	NA	186	187	178	99	171	126	113	119	95	201	NA	NA	NA
Streptococcus equinus	S	1335	NA	NA	NA	NA	NA	NA	NA	NA	NA	NA	NA	NA	NA	NA	NA	NA	NA	NA	NA	NA	NA	NA	NA	NA	NA	NA	NA	NA	NA	NA	NA	NA	NA	NA	24	25	NA	NA	18	NA	16	NA	24	16	NA	NA	NA
Weissella viridescens	S	1629	NA	NA	NA	NA	NA	NA	NA	NA	NA	NA	NA	NA	NA	NA	NA	NA	NA	NA	NA	NA	NA	NA	NA	NA	NA	NA	NA	NA	NA	NA	NA	NA	NA	NA	108	100	87	53	114	95	89	124	69	102	NA	NA	NA
Bifidobacterium subtile	S	77635	NA	NA	NA	NA	NA	NA	NA	NA	NA	NA	NA	NA	NA	NA	NA	NA	NA	NA	NA	NA	NA	NA	NA	NA	NA	NA	NA	NA	NA	NA	NA	NA	NA	NA	10	NA	NA	12	NA	NA	NA	NA	10	NA	NA	21	NA
Histophilus somni	S	731	NA	NA	NA	NA	NA	NA	NA	NA	NA	NA	NA	NA	NA	NA	NA	NA	NA	NA	NA	NA	NA	NA	NA	NA	NA	NA	NA	NA	NA	NA	NA	NA	NA	NA	20	45	44	193	166	83	109	82	54	NA	NA	NA	NA
Proteiniphilum sp. JNU-WLY501	S	2829812	NA	NA	NA	NA	NA	NA	NA	NA	NA	NA	NA	NA	NA	NA	NA	NA	NA	NA	NA	NA	NA	NA	NA	NA	NA	NA	NA	NA	NA	NA	NA	NA	NA	NA	NA	11	NA	NA	NA	NA	NA	12	NA	17	NA	NA	NA
Clostridioides sp. ES-W-0016-02	S	2770788	NA	NA	NA	NA	NA	NA	NA	NA	NA	NA	NA	NA	NA	NA	NA	NA	NA	NA	NA	NA	NA	NA	NA	NA	NA	NA	NA	NA	NA	NA	NA	NA	NA	NA	NA	24	12	NA	15	NA	11	NA	14	NA	3684	NA	NA
Thermoanaerobacter sp. X514	S	399726	NA	NA	NA	NA	NA	NA	NA	NA	NA	NA	NA	NA	NA	NA	NA	NA	NA	NA	NA	NA	NA	NA	NA	NA	NA	NA	NA	NA	NA	NA	NA	NA	NA	NA	NA	327	NA	NA	NA	416	NA	313	353	NA	NA	NA	NA
Thermophilibacter immobilis	S	2779519	NA	NA	NA	NA	NA	NA	NA	NA	NA	NA	NA	NA	NA	NA	NA	NA	NA	NA	NA	NA	NA	NA	NA	NA	NA	NA	NA	NA	NA	NA	NA	NA	NA	NA	NA	NA	NA	12	NA	NA	NA	NA	NA	NA	NA	13	17
Sphingopyxis sp. FD7	S	1914525	NA	NA	NA	NA	NA	NA	NA	NA	NA	NA	NA	NA	NA	NA	NA	NA	NA	NA	NA	NA	NA	NA	NA	NA	NA	NA	NA	NA	NA	NA	NA	NA	NA	NA	NA	NA	NA	570	NA	NA	NA	NA	NA	NA	NA	NA	NA
Sphingopyxis sp. QXT-31	S	1357916	NA	NA	NA	NA	NA	NA	NA	NA	NA	NA	NA	NA	NA	NA	NA	NA	NA	NA	NA	NA	NA	NA	NA	NA	NA	NA	NA	NA	NA	NA	NA	NA	NA	NA	NA	NA	NA	17	NA	NA	NA	NA	NA	NA	NA	NA	NA
Phenylobacterium zucineum	S	284016	NA	NA	NA	NA	NA	NA	NA	NA	NA	NA	NA	NA	NA	NA	NA	NA	NA	NA	NA	NA	NA	NA	NA	NA	NA	NA	NA	NA	NA	NA	NA	NA	NA	NA	NA	NA	NA	24	NA	NA	NA	NA	NA	NA	NA	NA	NA
crAssphage cr118_1	S	2772063	NA	NA	NA	NA	NA	NA	NA	NA	NA	NA	NA	NA	NA	NA	NA	NA	NA	NA	NA	NA	NA	NA	NA	NA	NA	NA	NA	NA	NA	NA	NA	NA	NA	NA	NA	NA	NA	14	NA	NA	NA	NA	NA	NA	NA	NA	NA
Gordonia otitidis	S	249058	NA	NA	NA	NA	NA	NA	NA	NA	NA	NA	NA	NA	NA	NA	NA	NA	NA	NA	NA	NA	NA	NA	NA	NA	NA	NA	NA	NA	NA	NA	NA	NA	NA	NA	NA	NA	NA	NA	28	NA	NA	NA	NA	NA	NA	NA	NA
Moraxella nonliquefaciens	S	478	NA	NA	NA	NA	NA	NA	NA	NA	NA	NA	NA	NA	NA	NA	NA	NA	NA	NA	NA	NA	NA	NA	NA	NA	NA	NA	NA	NA	NA	NA	NA	NA	NA	NA	NA	NA	NA	NA	14	NA	NA	NA	NA	NA	NA	NA	NA
Audreyjarvisvirus av949	S	2845184	NA	NA	NA	NA	NA	NA	NA	NA	NA	NA	NA	NA	NA	NA	NA	NA	NA	NA	NA	NA	NA	NA	NA	NA	NA	NA	NA	NA	NA	NA	NA	NA	NA	NA	NA	NA	NA	NA	72	45	65	NA	NA	NA	NA	NA	NA
Staphylococcus pettenkoferi	S	170573	NA	NA	NA	NA	NA	NA	NA	NA	NA	NA	NA	NA	NA	NA	NA	NA	NA	NA	NA	NA	NA	NA	NA	NA	NA	NA	NA	NA	NA	NA	NA	NA	NA	NA	NA	NA	NA	NA	NA	14	NA	NA	NA	NA	NA	NA	NA
Clostridioides sp. ES-S-0173-01	S	2770786	NA	NA	NA	NA	NA	NA	NA	NA	NA	NA	NA	NA	NA	NA	NA	NA	NA	NA	NA	NA	NA	NA	NA	NA	NA	NA	NA	NA	NA	NA	NA	NA	NA	NA	NA	NA	NA	NA	NA	NA	NA	NA	NA	NA	356	NA	NA
Pseudoxanthomonas sp. X-1	S	2571115	NA	NA	NA	NA	NA	NA	NA	NA	NA	NA	NA	NA	NA	NA	NA	NA	NA	NA	NA	NA	NA	NA	NA	NA	NA	NA	NA	NA	NA	NA	NA	NA	NA	NA	NA	NA	NA	NA	NA	NA	NA	NA	NA	NA	302	NA	NA
Desulfosporosinus youngiae	S	339862	NA	NA	NA	NA	NA	NA	NA	NA	NA	NA	NA	NA	NA	NA	NA	NA	NA	NA	NA	NA	NA	NA	NA	NA	NA	NA	NA	NA	NA	NA	NA	NA	NA	NA	NA	NA	NA	NA	NA	NA	NA	NA	NA	NA	NA	11	NA
Treponema succinifaciens	S	167	NA	NA	NA	NA	NA	NA	NA	NA	NA	NA	NA	NA	NA	NA	NA	NA	NA	NA	NA	NA	NA	NA	NA	NA	NA	NA	NA	NA	NA	NA	NA	NA	NA	NA	NA	NA	NA	NA	NA	NA	NA	NA	NA	NA	NA	16	NA
Herbinix luporum	S	1679721	NA	NA	NA	NA	NA	NA	NA	NA	NA	NA	NA	NA	NA	NA	NA	NA	NA	NA	NA	NA	NA	NA	NA	NA	NA	NA	NA	NA	NA	NA	NA	NA	NA	NA	NA	NA	NA	NA	NA	NA	NA	NA	NA	NA	NA	NA	NA
Simonsiella muelleri	S	72	NA	NA	NA	NA	NA	NA	NA	NA	NA	NA	NA	NA	NA	NA	NA	NA	NA	NA	NA	NA	NA	NA	NA	NA	NA	NA	NA	NA	NA	NA	NA	NA	NA	NA	NA	NA	NA	NA	NA	NA	NA	NA	NA	NA	NA	NA	NA
Staphylococcus cohnii	S	29382	NA	NA	NA	NA	NA	NA	NA	NA	NA	NA	NA	NA	NA	NA	NA	NA	NA	NA	NA	NA	NA	NA	NA	NA	NA	NA	NA	NA	NA	NA	NA	NA	NA	NA	NA	NA	NA	NA	NA	NA	NA	NA	NA	NA	NA	NA	NA
Jeotgalicoccus sp. ATCC 8456	S	946435	NA	NA	NA	NA	NA	NA	NA	NA	NA	NA	NA	NA	NA	NA	NA	NA	NA	NA	NA	NA	NA	NA	NA	NA	NA	NA	NA	NA	NA	NA	NA	NA	NA	NA	NA	NA	NA	NA	NA	NA	NA	NA	NA	NA	NA	NA	NA
Bifidobacterium eulemuris	S	1765219	NA	NA	NA	NA	NA	NA	NA	NA	NA	NA	NA	NA	NA	NA	NA	NA	NA	NA	NA	NA	NA	NA	NA	NA	NA	NA	NA	NA	NA	NA	NA	NA	NA	NA	NA	NA	NA	NA	NA	NA	NA	NA	NA	NA	NA	NA	NA
Microbacterium paraoxydans	S	199592	NA	NA	NA	NA	NA	NA	NA	NA	NA	NA	NA	NA	NA	NA	NA	NA	NA	NA	NA	NA	NA	NA	NA	NA	NA	NA	NA	NA	NA	NA	NA	NA	NA	NA	NA	NA	NA	NA	NA	NA	NA	NA	NA	NA	NA	NA	NA
Erwinia rhapontici	S	55212	NA	NA	NA	NA	NA	NA	NA	NA	NA	NA	NA	NA	NA	NA	NA	NA	NA	NA	NA	NA	NA	NA	NA	NA	NA	NA	NA	NA	NA	NA	NA	NA	NA	NA	NA	NA	NA	NA	NA	NA	NA	NA	NA	NA	NA	NA	NA
Porcine type-C oncovirus	S	369960	NA	NA	NA	NA	NA	NA	NA	NA	NA	NA	NA	NA	NA	NA	NA	NA	NA	NA	NA	NA	NA	NA	NA	NA	NA	NA	NA	NA	NA	NA	NA	NA	NA	NA	NA	NA	NA	NA	NA	NA	NA	NA	NA	NA	NA	NA	NA
Acinetobacter sp. SCLZS86	S	2908637	NA	NA	NA	NA	NA	NA	NA	NA	NA	NA	NA	NA	NA	NA	NA	NA	NA	NA	NA	NA	NA	NA	NA	NA	NA	NA	NA	NA	NA	NA	NA	NA	NA	NA	NA	NA	NA	NA	NA	NA	NA	NA	NA	NA	NA	NA	NA
Acinetobacter towneri	S	202956	NA	NA	NA	NA	NA	NA	NA	NA	NA	NA	NA	NA	NA	NA	NA	NA	NA	NA	NA	NA	NA	NA	NA	NA	NA	NA	NA	NA	NA	NA	NA	NA	NA	NA	NA	NA	NA	NA	NA	NA	NA	NA	NA	NA	NA	NA	NA
Thauera humireducens	S	1134435	NA	NA	NA	NA	NA	NA	NA	NA	NA	NA	NA	NA	NA	NA	NA	NA	NA	NA	NA	NA	NA	NA	NA	NA	NA	NA	NA	NA	NA	NA	NA	NA	NA	NA	NA	NA	NA	NA	NA	NA	NA	NA	NA	NA	NA	NA	NA
Pseudorhizobium flavum	S	1335061	NA	NA	NA	NA	NA	NA	NA	NA	NA	NA	NA	NA	NA	NA	NA	NA	NA	NA	NA	NA	NA	NA	NA	NA	NA	NA	NA	NA	NA	NA	NA	NA	NA	NA	NA	NA	NA	NA	NA	NA	NA	NA	NA	NA	NA	NA	NA
Prevotella scopos	S	589437	NA	NA	NA	NA	NA	NA	NA	NA	NA	NA	NA	NA	NA	NA	NA	NA	NA	NA	NA	NA	NA	NA	NA	NA	NA	NA	NA	NA	NA	NA	NA	NA	NA	NA	NA	NA	NA	NA	NA	NA	NA	NA	NA	NA	NA	NA	NA
Porphyromonas sp. oral taxon 275	S	712435	NA	NA	NA	NA	NA	NA	NA	NA	NA	NA	NA	NA	NA	NA	NA	NA	NA	NA	NA	NA	NA	NA	NA	NA	NA	NA	NA	NA	NA	NA	NA	NA	NA	NA	NA	NA	NA	NA	NA	NA	NA	NA	NA	NA	NA	NA	NA
Capnocytophaga sp. oral taxon 864	S	1316593	NA	NA	NA	NA	NA	NA	NA	NA	NA	NA	NA	NA	NA	NA	NA	NA	NA	NA	NA	NA	NA	NA	NA	NA	NA	NA	NA	NA	NA	NA	NA	NA	NA	NA	NA	NA	NA	NA	NA	NA	NA	NA	NA	NA	NA	NA	NA
Capnocytophaga sp. oral taxon 902	S	2748316	NA	NA	NA	NA	NA	NA	NA	NA	NA	NA	NA	NA	NA	NA	NA	NA	NA	NA	NA	NA	NA	NA	NA	NA	NA	NA	NA	NA	NA	NA	NA	NA	NA	NA	NA	NA	NA	NA	NA	NA	NA	NA	NA	NA	NA	NA	NA
Capnocytophaga ochracea	S	1018	NA	NA	NA	NA	NA	NA	NA	NA	NA	NA	NA	NA	NA	NA	NA	NA	NA	NA	NA	NA	NA	NA	NA	NA	NA	NA	NA	NA	NA	NA	NA	NA	NA	NA	NA	NA	NA	NA	NA	NA	NA	NA	NA	NA	NA	NA	NA
Citrobacter portucalensis	S	1639133	NA	NA	NA	NA	NA	NA	NA	NA	NA	NA	NA	NA	NA	NA	NA	NA	NA	NA	NA	NA	NA	NA	NA	NA	NA	NA	NA	NA	NA	NA	NA	NA	NA	NA	NA	NA	NA	NA	NA	NA	NA	NA	NA	NA	NA	NA	NA
Citrobacter sp. CFNIH10	S	1920110	NA	NA	NA	NA	NA	NA	NA	NA	NA	NA	NA	NA	NA	NA	NA	NA	NA	NA	NA	NA	NA	NA	NA	NA	NA	NA	NA	NA	NA	NA	NA	NA	NA	NA	NA	NA	NA	NA	NA	NA	NA	NA	NA	NA	NA	NA	NA
Proteus columbae	S	1987580	NA	NA	NA	NA	NA	NA	NA	NA	NA	NA	NA	NA	NA	NA	NA	NA	NA	NA	NA	NA	NA	NA	NA	NA	NA	NA	NA	NA	NA	NA	NA	NA	NA	NA	NA	NA	NA	NA	NA	NA	NA	NA	NA	NA	NA	NA	NA
Campylobacter hepaticus	S	1813019	NA	NA	NA	NA	NA	NA	NA	NA	NA	NA	NA	NA	NA	NA	NA	NA	NA	NA	NA	NA	NA	NA	NA	NA	NA	NA	NA	NA	NA	NA	NA	NA	NA	NA	NA	NA	NA	NA	NA	NA	NA	NA	NA	NA	NA	NA	NA
Helicobacter pullorum	S	35818	NA	NA	NA	NA	NA	NA	NA	NA	NA	NA	NA	NA	NA	NA	NA	NA	NA	NA	NA	NA	NA	NA	NA	NA	NA	NA	NA	NA	NA	NA	NA	NA	NA	NA	NA	NA	NA	NA	NA	NA	NA	NA	NA	NA	NA	NA	NA
Neisseria gonorrhoeae	S	485	NA	NA	NA	NA	NA	NA	NA	NA	NA	NA	NA	NA	NA	NA	NA	NA	NA	NA	NA	NA	NA	NA	NA	NA	NA	NA	NA	NA	NA	NA	NA	NA	NA	NA	NA	NA	NA	NA	NA	NA	NA	NA	NA	NA	NA	NA	NA
Morococcus cerebrosus	S	1056807	NA	NA	NA	NA	NA	NA	NA	NA	NA	NA	NA	NA	NA	NA	NA	NA	NA	NA	NA	NA	NA	NA	NA	NA	NA	NA	NA	NA	NA	NA	NA	NA	NA	NA	NA	NA	NA	NA	NA	NA	NA	NA	NA	NA	NA	NA	NA
Metamycoplasma salivarium	S	2124	NA	NA	NA	NA	NA	NA	NA	NA	NA	NA	NA	NA	NA	NA	NA	NA	NA	NA	NA	NA	NA	NA	NA	NA	NA	NA	NA	NA	NA	NA	NA	NA	NA	NA	NA	NA	NA	NA	NA	NA	NA	NA	NA	NA	NA	NA	NA
Fusobacterium ulcerans	S	861	NA	NA	NA	NA	NA	NA	NA	NA	NA	NA	NA	NA	NA	NA	NA	NA	NA	NA	NA	NA	NA	NA	NA	NA	NA	NA	NA	NA	NA	NA	NA	NA	NA	NA	NA	NA	NA	NA	NA	NA	NA	NA	NA	NA	NA	NA	NA
Fusobacterium periodonticum	S	860	NA	NA	NA	NA	NA	NA	NA	NA	NA	NA	NA	NA	NA	NA	NA	NA	NA	NA	NA	NA	NA	NA	NA	NA	NA	NA	NA	NA	NA	NA	NA	NA	NA	NA	NA	NA	NA	NA	NA	NA	NA	NA	NA	NA	NA	NA	NA
Fusobacterium varium	S	856	NA	NA	NA	NA	NA	NA	NA	NA	NA	NA	NA	NA	NA	NA	NA	NA	NA	NA	NA	NA	NA	NA	NA	NA	NA	NA	NA	NA	NA	NA	NA	NA	NA	NA	NA	NA	NA	NA	NA	NA	NA	NA	NA	NA	NA	NA	NA
Leptotrichia sp. oral taxon 847	S	1785996	NA	NA	NA	NA	NA	NA	NA	NA	NA	NA	NA	NA	NA	NA	NA	NA	NA	NA	NA	NA	NA	NA	NA	NA	NA	NA	NA	NA	NA	NA	NA	NA	NA	NA	NA	NA	NA	NA	NA	NA	NA	NA	NA	NA	NA	NA	NA
Leptotrichia buccalis	S	40542	NA	NA	NA	NA	NA	NA	NA	NA	NA	NA	NA	NA	NA	NA	NA	NA	NA	NA	NA	NA	NA	NA	NA	NA	NA	NA	NA	NA	NA	NA	NA	NA	NA	NA	NA	NA	NA	NA	NA	NA	NA	NA	NA	NA	NA	NA	NA
Treponema sp. OMZ 838	S	1539298	NA	NA	NA	NA	NA	NA	NA	NA	NA	NA	NA	NA	NA	NA	NA	NA	NA	NA	NA	NA	NA	NA	NA	NA	NA	NA	NA	NA	NA	NA	NA	NA	NA	NA	NA	NA	NA	NA	NA	NA	NA	NA	NA	NA	NA	NA	NA
Treponema socranskii	S	53419	NA	NA	NA	NA	NA	NA	NA	NA	NA	NA	NA	NA	NA	NA	NA	NA	NA	NA	NA	NA	NA	NA	NA	NA	NA	NA	NA	NA	NA	NA	NA	NA	NA	NA	NA	NA	NA	NA	NA	NA	NA	NA	NA	NA	NA	NA	NA
Felixounavirus VpaE1	S	1965382	NA	NA	NA	NA	NA	NA	NA	NA	NA	NA	NA	NA	NA	NA	NA	NA	NA	NA	NA	NA	NA	NA	NA	NA	NA	NA	NA	NA	NA	NA	NA	NA	NA	NA	NA	NA	NA	NA	NA	NA	NA	NA	NA	NA	NA	NA	NA
Felixounavirus AYO145A	S	1965378	NA	NA	NA	NA	NA	NA	NA	NA	NA	NA	NA	NA	NA	NA	NA	NA	NA	NA	NA	NA	NA	NA	NA	NA	NA	NA	NA	NA	NA	NA	NA	NA	NA	NA	NA	NA	NA	NA	NA	NA	NA	NA	NA	NA	NA	NA	NA
Felixounavirus UAB87	S	1965383	NA	NA	NA	NA	NA	NA	NA	NA	NA	NA	NA	NA	NA	NA	NA	NA	NA	NA	NA	NA	NA	NA	NA	NA	NA	NA	NA	NA	NA	NA	NA	NA	NA	NA	NA	NA	NA	NA	NA	NA	NA	NA	NA	NA	NA	NA	NA
Felixounavirus HY02	S	1985308	NA	NA	NA	NA	NA	NA	NA	NA	NA	NA	NA	NA	NA	NA	NA	NA	NA	NA	NA	NA	NA	NA	NA	NA	NA	NA	NA	NA	NA	NA	NA	NA	NA	NA	NA	NA	NA	NA	NA	NA	NA	NA	NA	NA	NA	NA	NA
Felixounavirus mushroom	S	1965380	NA	NA	NA	NA	NA	NA	NA	NA	NA	NA	NA	NA	NA	NA	NA	NA	NA	NA	NA	NA	NA	NA	NA	NA	NA	NA	NA	NA	NA	NA	NA	NA	NA	NA	NA	NA	NA	NA	NA	NA	NA	NA	NA	NA	NA	NA	NA
Felixounavirus wV8	S	1965385	NA	NA	NA	NA	NA	NA	NA	NA	NA	NA	NA	NA	NA	NA	NA	NA	NA	NA	NA	NA	NA	NA	NA	NA	NA	NA	NA	NA	NA	NA	NA	NA	NA	NA	NA	NA	NA	NA	NA	NA	NA	NA	NA	NA	NA	NA	NA
Felixounavirus felixO1	S	1985310	NA	NA	NA	NA	NA	NA	NA	NA	NA	NA	NA	NA	NA	NA	NA	NA	NA	NA	NA	NA	NA	NA	NA	NA	NA	NA	NA	NA	NA	NA	NA	NA	NA	NA	NA	NA	NA	NA	NA	NA	NA	NA	NA	NA	NA	NA	NA
Felixounavirus Alf5	S	2560439	NA	NA	NA	NA	NA	NA	NA	NA	NA	NA	NA	NA	NA	NA	NA	NA	NA	NA	NA	NA	NA	NA	NA	NA	NA	NA	NA	NA	NA	NA	NA	NA	NA	NA	NA	NA	NA	NA	NA	NA	NA	NA	NA	NA	NA	NA	NA
Felixounavirus BPS17L1	S	2560724	NA	NA	NA	NA	NA	NA	NA	NA	NA	NA	NA	NA	NA	NA	NA	NA	NA	NA	NA	NA	NA	NA	NA	NA	NA	NA	NA	NA	NA	NA	NA	NA	NA	NA	NA	NA	NA	NA	NA	NA	NA	NA	NA	NA	NA	NA	NA
Felixounavirus SP116	S	2560733	NA	NA	NA	NA	NA	NA	NA	NA	NA	NA	NA	NA	NA	NA	NA	NA	NA	NA	NA	NA	NA	NA	NA	NA	NA	NA	NA	NA	NA	NA	NA	NA	NA	NA	NA	NA	NA	NA	NA	NA	NA	NA	NA	NA	NA	NA	NA
Felixounavirus EC6	S	1965376	NA	NA	NA	NA	NA	NA	NA	NA	NA	NA	NA	NA	NA	NA	NA	NA	NA	NA	NA	NA	NA	NA	NA	NA	NA	NA	NA	NA	NA	NA	NA	NA	NA	NA	NA	NA	NA	NA	NA	NA	NA	NA	NA	NA	NA	NA	NA
Felixounavirus BPS17W1	S	2560725	NA	NA	NA	NA	NA	NA	NA	NA	NA	NA	NA	NA	NA	NA	NA	NA	NA	NA	NA	NA	NA	NA	NA	NA	NA	NA	NA	NA	NA	NA	NA	NA	NA	NA	NA	NA	NA	NA	NA	NA	NA	NA	NA	NA	NA	NA	NA
Felixounavirus JH2	S	1965379	NA	NA	NA	NA	NA	NA	NA	NA	NA	NA	NA	NA	NA	NA	NA	NA	NA	NA	NA	NA	NA	NA	NA	NA	NA	NA	NA	NA	NA	NA	NA	NA	NA	NA	NA	NA	NA	NA	NA	NA	NA	NA	NA	NA	NA	NA	NA
Felixounavirus Si3	S	2560735	NA	NA	NA	NA	NA	NA	NA	NA	NA	NA	NA	NA	NA	NA	NA	NA	NA	NA	NA	NA	NA	NA	NA	NA	NA	NA	NA	NA	NA	NA	NA	NA	NA	NA	NA	NA	NA	NA	NA	NA	NA	NA	NA	NA	NA	NA	NA
Felixounavirus BPS15Q2	S	2560723	NA	NA	NA	NA	NA	NA	NA	NA	NA	NA	NA	NA	NA	NA	NA	NA	NA	NA	NA	NA	NA	NA	NA	NA	NA	NA	NA	NA	NA	NA	NA	NA	NA	NA	NA	NA	NA	NA	NA	NA	NA	NA	NA	NA	NA	NA	NA
Veillonella sp. OK1	S	1096935	NA	NA	NA	NA	NA	NA	NA	NA	NA	NA	NA	NA	NA	NA	NA	NA	NA	NA	NA	NA	NA	NA	NA	NA	NA	NA	NA	NA	NA	NA	NA	NA	NA	NA	NA	NA	NA	NA	NA	NA	NA	NA	NA	NA	NA	NA	NA
Bifidobacterium lemurum	S	1603886	NA	NA	NA	NA	NA	NA	NA	NA	NA	NA	NA	NA	NA	NA	NA	NA	NA	NA	NA	NA	NA	NA	NA	NA	NA	NA	NA	NA	NA	NA	NA	NA	NA	NA	NA	NA	NA	NA	NA	NA	NA	NA	NA	NA	NA	NA	NA
Lachnoclostridium phytofermentans	S	66219	NA	NA	NA	NA	NA	NA	NA	NA	NA	NA	NA	NA	NA	NA	NA	NA	NA	NA	NA	NA	NA	NA	NA	NA	NA	NA	NA	NA	NA	NA	NA	NA	NA	NA	NA	NA	NA	NA	NA	NA	NA	NA	NA	NA	NA	NA	NA
Anaerocolumna sedimenticola	S	2696063	NA	NA	NA	NA	NA	NA	NA	NA	NA	NA	NA	NA	NA	NA	NA	NA	NA	NA	NA	NA	NA	NA	NA	NA	NA	NA	NA	NA	NA	NA	NA	NA	NA	NA	NA	NA	NA	NA	NA	NA	NA	NA	NA	NA	NA	NA	NA
Ruminiclostridium cellulolyticum	S	1521	NA	NA	NA	NA	NA	NA	NA	NA	NA	NA	NA	NA	NA	NA	NA	NA	NA	NA	NA	NA	NA	NA	NA	NA	NA	NA	NA	NA	NA	NA	NA	NA	NA	NA	NA	NA	NA	NA	NA	NA	NA	NA	NA	NA	NA	NA	NA
Paraclostridium bifermentans	S	1490	NA	NA	NA	NA	NA	NA	NA	NA	NA	NA	NA	NA	NA	NA	NA	NA	NA	NA	NA	NA	NA	NA	NA	NA	NA	NA	NA	NA	NA	NA	NA	NA	NA	NA	NA	NA	NA	NA	NA	NA	NA	NA	NA	NA	NA	NA	NA
Dialister hominis	S	2582419	NA	NA	NA	NA	NA	NA	NA	NA	NA	NA	NA	NA	NA	NA	NA	NA	NA	NA	NA	NA	NA	NA	NA	NA	NA	NA	NA	NA	NA	NA	NA	NA	NA	NA	NA	NA	NA	NA	NA	NA	NA	NA	NA	NA	NA	NA	NA
Dialister massiliensis	S	2161821	NA	NA	NA	NA	NA	NA	NA	NA	NA	NA	NA	NA	NA	NA	NA	NA	NA	NA	NA	NA	NA	NA	NA	NA	NA	NA	NA	NA	NA	NA	NA	NA	NA	NA	NA	NA	NA	NA	NA	NA	NA	NA	NA	NA	NA	NA	NA
Sporomusa termitida	S	2377	NA	NA	NA	NA	NA	NA	NA	NA	NA	NA	NA	NA	NA	NA	NA	NA	NA	NA	NA	NA	NA	NA	NA	NA	NA	NA	NA	NA	NA	NA	NA	NA	NA	NA	NA	NA	NA	NA	NA	NA	NA	NA	NA	NA	NA	NA	NA
Leuconostoc gelidum	S	1244	NA	NA	NA	NA	NA	NA	NA	NA	NA	NA	NA	NA	NA	NA	NA	NA	NA	NA	NA	NA	NA	NA	NA	NA	NA	NA	NA	NA	NA	NA	NA	NA	NA	NA	NA	NA	NA	NA	NA	NA	NA	NA	NA	NA	NA	NA	NA
Bacillus cereus	S	1396	NA	NA	NA	NA	NA	NA	NA	NA	NA	NA	NA	NA	NA	NA	NA	NA	NA	NA	NA	NA	NA	NA	NA	NA	NA	NA	NA	NA	NA	NA	NA	NA	NA	NA	NA	NA	NA	NA	NA	NA	NA	NA	NA	NA	NA	NA	NA
Weizmannia coagulans	S	1398	NA	NA	NA	NA	NA	NA	NA	NA	NA	NA	NA	NA	NA	NA	NA	NA	NA	NA	NA	NA	NA	NA	NA	NA	NA	NA	NA	NA	NA	NA	NA	NA	NA	NA	NA	NA	NA	NA	NA	NA	NA	NA	NA	NA	NA	NA	NA
Serratia symbiotica	S	138074	NA	NA	NA	NA	NA	NA	NA	NA	NA	NA	NA	NA	NA	NA	NA	NA	NA	NA	NA	NA	NA	NA	NA	NA	NA	NA	NA	NA	NA	NA	NA	NA	NA	NA	NA	NA	NA	NA	NA	NA	NA	NA	NA	NA	NA	NA	NA
Vibrio coralliilyticus	S	190893	NA	NA	NA	NA	NA	NA	NA	NA	NA	NA	NA	NA	NA	NA	NA	NA	NA	NA	NA	NA	NA	NA	NA	NA	NA	NA	NA	NA	NA	NA	NA	NA	NA	NA	NA	NA	NA	NA	NA	NA	NA	NA	NA	NA	NA	NA	NA
Plasmodium malariae	S	5858	NA	NA	NA	NA	NA	NA	NA	NA	NA	NA	NA	NA	NA	NA	NA	NA	NA	NA	NA	NA	NA	NA	NA	NA	NA	NA	NA	NA	NA	NA	NA	NA	NA	NA	NA	NA	NA	NA	NA	NA	NA	NA	NA	NA	NA	NA	NA
Skunavirus sv56003	S	2845169	NA	NA	NA	NA	NA	NA	NA	NA	NA	NA	NA	NA	NA	NA	NA	NA	NA	NA	NA	NA	NA	NA	NA	NA	NA	NA	NA	NA	NA	NA	NA	NA	NA	NA	NA	NA	NA	NA	NA	NA	NA	NA	NA	NA	NA	NA	NA
Limdunavirus LN04	S	2169975	NA	NA	NA	NA	NA	NA	NA	NA	NA	NA	NA	NA	NA	NA	NA	NA	NA	NA	NA	NA	NA	NA	NA	NA	NA	NA	NA	NA	NA	NA	NA	NA	NA	NA	NA	NA	NA	NA	NA	NA	NA	NA	NA	NA	NA	NA	NA
Limosilactobacillus pontis	S	35787	NA	NA	NA	NA	NA	NA	NA	NA	NA	NA	NA	NA	NA	NA	NA	NA	NA	NA	NA	NA	NA	NA	NA	NA	NA	NA	NA	NA	NA	NA	NA	NA	NA	NA	NA	NA	NA	NA	NA	NA	NA	NA	NA	NA	NA	NA	NA
Raoultella ornithinolytica	S	54291	NA	NA	NA	NA	NA	NA	NA	NA	NA	NA	NA	NA	NA	NA	NA	NA	NA	NA	NA	NA	NA	NA	NA	NA	NA	NA	NA	NA	NA	NA	NA	NA	NA	NA	NA	NA	NA	NA	NA	NA	NA	NA	NA	NA	NA	NA	NA
Desulfobacter postgatei	S	2293	NA	NA	NA	NA	NA	NA	NA	NA	NA	NA	NA	NA	NA	NA	NA	NA	NA	NA	NA	NA	NA	NA	NA	NA	NA	NA	NA	NA	NA	NA	NA	NA	NA	NA	NA	NA	NA	NA	NA	NA	NA	NA	NA	NA	NA	NA	NA
[truncated: 12 more columns]

## Sheet: Publication 100823
Species	TaxoRank	TaxID	2	3	4	5	6	7	10	11	12	13	14	15	Lysis buffer	Molecular grade water	Phosphate buffered saline	BP1-1a	BP1-1b	BP1-1c	BP1-3a	BP1-3b	BP1-3c	BP1-5a	BP1-5b	BP1-5c	BP1_Neg	BP2-1a	BP2-1b	BP2-1c	BP2-3a	BP2-3b	BP2-3c	BP2-5a	BP2-5b	BP2-5c	BP2_Neg	BP4-1a	BP4-1b	BP4-1c	BP4-3a	BP4-3b	BP4-3c	BP4-5a	BP4-5b	BP4-5c	BP4_Neg	BP5-1a	BP5-1b
Escherichia coli	S	562	217	708980	1038941	50368	5292311	1958	1124	2361637	7532243	2320698	185524	1544410	1622	NA	997	41020	62677	76893	22541	23412	20144	22445	21713	16955	17797	3366	2825	2555	NA	NA	NA	NA	NA	NA	NA	54504	54399	36767	115353	34453	29293	20260	28061	32616	38617	113073	87480
Escherichia fergusonii	S	564	NA	175	189	NA	837	NA	NA	2248	7874	235	NA	104	NA	NA	NA	NA	NA	NA	47	NA	NA	NA	NA	NA	NA	NA	NA	NA	NA	NA	NA	NA	NA	NA	NA	NA	NA	NA	NA	NA	NA	NA	NA	NA	NA	NA	NA
Escherichia sp. E4742	S	2044467	NA	NA	25	NA	162	NA	NA	412	567	111	NA	25	NA	NA	NA	NA	NA	NA	NA	NA	NA	NA	NA	NA	NA	NA	NA	NA	NA	NA	NA	NA	NA	NA	NA	NA	NA	NA	NA	NA	NA	NA	NA	NA	NA	NA	NA
Escherichia sp. SCLE84	S	2725997	NA	NA	NA	NA	3800	NA	NA	NA	756	NA	NA	NA	NA	NA	NA	NA	NA	NA	NA	NA	NA	NA	NA	NA	NA	NA	NA	NA	NA	NA	NA	NA	NA	NA	NA	NA	NA	NA	NA	NA	NA	NA	NA	NA	NA	NA	NA
Escherichia albertii	S	208962	NA	229	26	23	317	NA	NA	634	2513	86	NA	59	NA	NA	NA	NA	NA	NA	NA	NA	NA	NA	NA	NA	NA	NA	NA	NA	NA	NA	NA	NA	NA	NA	NA	NA	NA	NA	NA	NA	NA	NA	NA	NA	NA	NA	NA
Escherichia marmotae	S	1499973	NA	NA	30	NA	141	189	NA	121	9445	35	NA	40	NA	NA	NA	39	73	102	NA	NA	NA	NA	NA	NA	NA	NA	NA	NA	NA	NA	NA	NA	NA	NA	NA	NA	NA	NA	NA	NA	NA	NA	NA	NA	NA	NA	NA
Shigella flexneri	S	623	NA	8208	512	NA	76839	NA	NA	2625	15940	5593	1942	1625	NA	NA	NA	NA	NA	NA	NA	NA	NA	NA	NA	NA	NA	NA	NA	NA	NA	NA	NA	NA	NA	NA	NA	NA	NA	NA	NA	NA	NA	NA	NA	NA	NA	NA	NA
Shigella boydii	S	621	NA	1914	264	NA	16178	NA	NA	646	3668	1548	NA	268	NA	NA	NA	NA	NA	NA	NA	NA	NA	NA	NA	NA	NA	NA	NA	NA	NA	NA	NA	NA	NA	NA	NA	NA	NA	NA	NA	NA	NA	NA	NA	NA	NA	NA	NA
Shigella dysenteriae	S	622	NA	306	53	NA	3778	NA	NA	385	3030	358	NA	211	NA	NA	NA	NA	NA	NA	NA	NA	NA	NA	NA	NA	NA	NA	NA	NA	NA	NA	NA	NA	NA	NA	NA	NA	NA	NA	NA	NA	NA	NA	NA	NA	NA	NA	NA
Shigella sonnei	S	624	NA	934	92	NA	10274	NA	NA	963	3261	1996	NA	124	NA	NA	NA	NA	NA	NA	NA	NA	NA	NA	NA	NA	NA	NA	NA	NA	NA	NA	NA	NA	NA	NA	NA	NA	NA	NA	NA	NA	NA	NA	NA	NA	NA	NA	NA
Salmonella enterica	S	28901	NA	3876	2252	NA	15071	NA	NA	1889	2356721	2813	NA	925	NA	NA	NA	200	NA	375	1047	770	73	108	1032	NA	NA	NA	NA	NA	NA	NA	NA	NA	NA	NA	NA	NA	NA	NA	NA	NA	NA	NA	NA	NA	NA	NA	NA
Salmonella bongori	S	54736	NA	NA	NA	NA	NA	NA	NA	NA	1273	NA	NA	NA	NA	NA	NA	NA	NA	NA	NA	NA	NA	NA	NA	NA	NA	NA	NA	NA	NA	NA	NA	NA	NA	NA	NA	NA	NA	NA	NA	NA	NA	NA	NA	NA	NA	NA	NA
Klebsiella pneumoniae	S	573	NA	1552	NA	NA	216237	NA	NA	8381	77492	1673	317	170	NA	NA	NA	4916	4419	14926	296	360	179	142	275	612	269	1048	913	332	NA	NA	NA	NA	NA	NA	NA	447	588	249	NA	166	NA	127	NA	NA	161	NA	NA
Klebsiella aerogenes	S	548	NA	NA	NA	NA	28	NA	NA	NA	55	99	NA	NA	NA	NA	NA	54	78	91	NA	NA	NA	NA	NA	NA	NA	NA	NA	NA	NA	NA	NA	NA	NA	NA	NA	NA	NA	NA	NA	NA	NA	NA	NA	NA	NA	NA	NA
Klebsiella africana	S	2489010	NA	NA	NA	NA	NA	NA	NA	NA	NA	NA	NA	NA	NA	NA	NA	NA	NA	NA	NA	NA	NA	NA	NA	NA	NA	NA	NA	NA	NA	NA	NA	NA	NA	NA	NA	NA	NA	NA	NA	NA	NA	NA	NA	NA	NA	NA	NA
Klebsiella quasipneumoniae	S	1463165	NA	NA	NA	NA	2021	NA	NA	NA	359	NA	NA	NA	NA	NA	NA	48	NA	NA	NA	NA	NA	NA	NA	NA	NA	NA	NA	NA	NA	NA	NA	NA	NA	NA	NA	NA	NA	NA	NA	NA	NA	NA	NA	NA	NA	NA	NA
Klebsiella michiganensis	S	1134687	NA	NA	NA	NA	518	NA	NA	NA	228	NA	NA	NA	NA	NA	NA	666	1005	737	311	197	179	337	289	216	142	NA	102	NA	NA	NA	NA	NA	NA	NA	NA	NA	NA	NA	NA	NA	NA	NA	NA	NA	NA	NA	NA
Klebsiella variicola	S	244366	NA	NA	NA	NA	662	NA	NA	651	160	NA	NA	NA	NA	NA	NA	154	152	172	215	188	199	205	163	133	188	NA	NA	NA	NA	NA	NA	NA	NA	NA	NA	NA	NA	NA	NA	NA	NA	NA	NA	NA	NA	NA	NA
Enterobacter hormaechei	S	158836	NA	NA	NA	NA	1252	NA	NA	1426	325	31707	NA	NA	NA	NA	NA	3812	4309	4843	1437	1671	1461	1392	1561	1191	982	NA	NA	NA	NA	NA	NA	NA	NA	NA	NA	NA	NA	NA	NA	NA	NA	NA	NA	NA	NA	NA	NA
Enterobacter kobei	S	208224	NA	NA	NA	NA	290	NA	NA	259	39	222	NA	NA	NA	NA	NA	NA	NA	NA	NA	NA	NA	NA	NA	NA	NA	NA	NA	NA	NA	NA	NA	NA	NA	NA	NA	NA	NA	NA	NA	NA	NA	NA	NA	NA	NA	NA	NA
Enterobacter cloacae	S	550	NA	NA	NA	NA	NA	NA	NA	243	644	99	NA	NA	NA	NA	NA	NA	NA	NA	46	NA	NA	NA	NA	NA	NA	NA	NA	NA	NA	NA	NA	NA	NA	NA	NA	NA	NA	NA	NA	NA	NA	NA	NA	NA	NA	NA	NA
Enterobacter asburiae	S	61645	NA	NA	NA	NA	84	NA	NA	NA	374	NA	NA	NA	NA	NA	NA	126	363	111	123	145	146	160	178	108	83	NA	NA	NA	NA	NA	NA	NA	NA	NA	NA	NA	NA	NA	NA	NA	NA	NA	NA	NA	NA	NA	NA
Citrobacter freundii	S	546	NA	NA	NA	NA	17276	NA	NA	84	1163	NA	NA	NA	NA	NA	NA	865	1152	1122	1610	1591	1838	1487	1719	1717	1394	NA	NA	NA	NA	NA	NA	NA	NA	NA	NA	NA	NA	NA	NA	NA	NA	NA	NA	NA	NA	NA	NA
Citrobacter braakii	S	57706	NA	NA	NA	NA	7697	NA	NA	61	NA	NA	NA	NA	NA	NA	NA	NA	38	NA	NA	33	NA	NA	NA	34	NA	NA	NA	NA	NA	NA	NA	NA	NA	NA	NA	NA	NA	NA	NA	NA	NA	NA	NA	NA	NA	NA	NA
Citrobacter rodentium	S	67825	NA	NA	NA	NA	NA	NA	NA	NA	NA	NA	NA	NA	NA	NA	NA	NA	NA	NA	NA	NA	NA	NA	NA	NA	NA	NA	NA	NA	NA	NA	NA	NA	NA	NA	NA	NA	NA	NA	NA	NA	NA	NA	NA	NA	NA	NA	NA
Citrobacter sp. RHB25-C09	S	2742624	NA	NA	NA	NA	NA	NA	NA	NA	29	NA	NA	NA	NA	NA	NA	NA	NA	NA	NA	NA	NA	NA	NA	NA	NA	NA	NA	NA	NA	NA	NA	NA	NA	NA	NA	NA	NA	NA	NA	NA	NA	NA	NA	NA	NA	NA	NA
Citrobacter farmeri	S	67824	NA	NA	NA	NA	1779	NA	NA	NA	16	NA	NA	NA	NA	NA	NA	NA	NA	NA	NA	NA	NA	NA	NA	NA	NA	NA	NA	NA	NA	NA	NA	NA	NA	NA	NA	NA	NA	NA	NA	NA	NA	NA	NA	NA	NA	NA	NA
Lelliottia amnigena	S	61646	NA	NA	NA	NA	NA	NA	NA	NA	35	NA	NA	NA	NA	NA	NA	16	NA	NA	NA	12	NA	NA	NA	NA	NA	NA	NA	NA	NA	NA	NA	NA	NA	NA	NA	NA	NA	NA	NA	NA	NA	NA	NA	NA	NA	NA	NA
Yersinia pestis	S	632	NA	NA	NA	NA	1001	NA	NA	304	NA	NA	NA	NA	NA	NA	NA	NA	NA	NA	NA	NA	NA	NA	NA	NA	NA	NA	NA	NA	NA	NA	NA	NA	NA	NA	NA	NA	NA	NA	NA	NA	NA	NA	NA	NA	NA	NA	NA
Xenorhabdus doucetiae	S	351671	NA	NA	NA	NA	NA	NA	NA	NA	NA	NA	NA	NA	NA	NA	NA	NA	NA	NA	NA	NA	NA	NA	NA	NA	NA	NA	NA	NA	NA	NA	NA	NA	NA	NA	NA	NA	NA	NA	NA	NA	NA	NA	NA	NA	NA	NA	NA
Ralstonia pickettii	S	329	498	1019	438	5559	549	1395	1120	749	11741	224	697	209	19543	2879	7866	245	1692	909	1861	599	2160	779	1863	2063	1421	772	1093	581	899	816	323	723	1059	709	795	800	789	1441	1934	340	682	747	471	868	1327	337	577
Ralstonia mannitolilytica	S	105219	49	117	26	2111	60	184	155	145	1162	144	95	NA	2076	461	1462	87	309	269	580	115	360	181	344	363	274	192	247	208	422	NA	200	200	164	325	212	171	143	255	405	121	175	162	124	173	381	50	72
Erysipelatoclostridium ramosum	S	1547	518	737	5365	9963243	8582	1147	3247	152816	NA	192	4532	933	14	NA	NA	1388	1907	1636	1857	1877	1631	1888	2010	1510	1310	2544	2754	1761	1714	1768	2016	1551	1567	1651	1661	604	743	671	1223	713	634	559	606	575	520	797	631
Streptococcus sp. HSISS3	S	1316412	61	NA	NA	NA	NA	59	115	NA	523	NA	220	371	NA	NA	NA	NA	84	78	NA	60	51	60	73	59	NA	70	69	63	NA	42	NA	NA	53	59	88	54	125	89	314	42	67	NA	NA	NA	NA	253	192
Streptococcus sp. HSISS2	S	1316411	NA	NA	NA	140	NA	NA	NA	NA	1809	NA	266	428	NA	NA	NA	NA	NA	NA	NA	NA	NA	NA	NA	NA	NA	57	56	NA	NA	NA	NA	NA	NA	NA	NA	47	63	51	158	NA	NA	NA	NA	NA	NA	155	87
Streptococcus sp. FDAARGOS_192	S	1839799	NA	117	NA	1303	79	83	379	NA	3201	98	1363	2484	NA	NA	NA	69	121	100	197	134	147	180	147	137	113	80	145	125	149	134	111	55	80	188	168	68	90	164	927	119	90	87	115	67	143	725	605
Streptococcus sp. HSISM1	S	1316408	242	107	32	3605	134	100	209	56	69784	50	257	3958	NA	NA	NA	196	185	171	288	287	238	260	309	205	184	129	144	102	108	120	140	103	67	86	70	116	179	147	1001	184	147	149	175	123	118	813	622
Streptococcus sp. LPB0220	S	2610896	220	145	39	3857	162	97	181	78	76669	59	263	4347	NA	NA	NA	134	226	185	346	329	310	299	304	226	174	116	171	98	104	102	153	83	90	131	122	153	165	151	1282	184	164	145	154	148	205	1196	1018
Streptococcus salivarius	S	1304	5084	3030	80	9880	994	5141	7672	1151	59253	2499	94312	56467	45	NA	NA	6114	8716	7789	10767	10795	9579	11776	11139	9076	6867	8315	9132	6481	5972	6886	6906	6465	6603	7787	8784	4075	5204	4863	25939	5243	4907	4037	4592	3567	5122	18428	15790
Streptococcus vestibularis	S	1343	242	NA	NA	23	24	NA	23	NA	3816	32	546	1664	NA	NA	NA	NA	24	16	44	32	35	49	43	29	17	16	15	NA	NA	NA	NA	NA	NA	16	26	NA	13	13	424	NA	12	NA	12	NA	NA	340	273
Streptococcus thermophilus	S	1308	37	13009	16357	92	16	30365	301	28	920	41	304	615	556	NA	NA	2495	3621	4229	6612	8096	8705	8392	9102	6925	3873	46505	51928	38652	41235	42714	42909	39450	39874	45228	48404	715	1211	1018	1391	1351	1307	1166	1373	1126	1303	368	248
Streptococcus parasanguinis	S	1318	761	110	NA	3031	277	204	158	83	179754	49	2518	4516	NA	NA	NA	187	197	146	255	272	281	262	276	222	151	248	347	241	214	202	275	230	202	227	242	205	333	304	1698	295	257	271	245	177	275	1419	1183
Streptococcus mitis	S	28037	23	108	NA	322	3314	25	86	76	224562	NA	88	94	162	NA	NA	164	43	258	139	151	135	245	157	162	23	84	138	108	70	78	118	76	82	103	118	30	43	60	146	66	74	76	44	43	84	59	26
Streptococcus lactarius	S	684066	NA	50	NA	192	NA	24	33	NA	4647	NA	30	306	NA	NA	NA	84	111	141	39	47	51	20	47	45	28	117	78	54	NA	NA	17	NA	NA	NA	NA	89	135	140	87	29	18	14	16	NA	20	159	129
Streptococcus australis	S	113107	NA	83	NA	342	567	NA	50	28	18167	NA	818	632	NA	NA	NA	40	61	67	69	82	82	92	83	60	47	60	105	79	65	38	49	71	102	NA	69	87	136	91	348	86	90	73	90	58	86	264	207
Streptococcus pneumoniae	S	1313	NA	115	NA	40	362	NA	51	NA	26256	NA	NA	31	NA	NA	NA	27	NA	45	NA	24	53	34	40	40	NA	NA	29	34	NA	NA	30	NA	NA	NA	NA	NA	NA	22	41	NA	NA	NA	NA	NA	28	NA	NA
Streptococcus sobrinus	S	1310	60	NA	NA	NA	NA	NA	NA	NA	38	NA	NA	2648	NA	NA	NA	70	73	90	NA	NA	NA	NA	NA	NA	NA	NA	NA	NA	NA	NA	NA	NA	NA	NA	NA	418	63	157	NA	NA	NA	NA	NA	NA	NA	26	24
Enterococcus faecalis	S	1351	19	135	NA	NA	NA	78	194	16	NA	76	404	4168	NA	NA	NA	745	892	798	1163	1015	907	1197	1299	825	795	97	113	82	36	53	31	35	58	51	71	153	147	124	65	83	61	49	81	65	100	65	36
Staphylococcus epidermidis	S	1282	NA	NA	NA	NA	NA	NA	NA	NA	18	NA	NA	NA	447	NA	NA	875	NA	171	840	1174	130	1475	NA	261	202	181	398	206	135	296	173	132	NA	119	65	NA	NA	NA	635	128	161	132	130	125	NA	170	NA
Eubacterium sp. NSJ-61	S	2764325	2511	541	125	1946	1875	409	5356	1535	NA	1188	4642	698	NA	NA	NA	13500	20610	14345	15703	14450	12472	14821	15302	11835	12900	7372	8273	5438	4851	4483	4730	3591	3679	4093	3991	991	969	745	2095	841	786	622	664	614	820	2052	1386
Blautia massiliensis	S	1737424	49313	20715	21	737	1688	30987	58623	60972	56	39514	93703	709559	NA	NA	34	81749	111829	84532	141990	123586	112614	122920	132640	98538	102742	102865	116269	74664	63217	68263	66108	55325	59619	72198	76464	140206	147921	132971	102957	122322	118418	103551	117361	102780	122721	25212	16498
Blautia sp. SC05B48	S	2479767	18550	11239	130	220	1330	14758	24976	75402	NA	19569	79009	137096	NA	NA	NA	32004	42723	33530	57174	49783	45428	50073	52850	39627	38670	36055	40391	26061	22868	25296	23977	19665	20997	25759	27021	56821	61303	55516	48190	49982	49991	44167	50176	46245	49586	12526	8554
Enterocloster clostridioformis	S	1531	2865	31771	904098	8527040	3174	1210	2533	143898	NA	497	5046	1216	NA	NA	NA	7790	11144	14459	5008	5003	4200	5418	5229	3986	3699	2570	2923	2162	1579	1702	1640	1580	1419	1430	1683	3022	3304	2455	3578	2565	2117	1733	2272	2139	2829	2647	1991
Vescimonas fastidiosa	S	2714353	10259	4813	138	266	5042	4345	14817	1721	NA	2817	67186	878	NA	NA	NA	137552	199906	144385	149240	142632	119212	153276	146863	114017	124916	74191	83866	58037	49872	45488	48966	36420	36510	41360	41605	81847	80724	61714	77227	64662	55238	46591	55384	54658	81659	45893	33095
Clostridioides difficile	S	1496	7555	3115	26112	5042	2329	23251	8480	8658	104	1743	24594	4007	NA	NA	NA	20490	28050	22165	29030	26907	26066	27840	29067	21727	22282	15895	17833	11669	9727	9720	10219	8088	8413	9469	9243	16184	17126	14191	18934	14079	11247	10279	10905	10538	13526	9661	6246
Veillonella parvula	S	29466	788	3387	15999	NA	5228	8207	10160	186025	128141	82	18577	28423	155	NA	NA	15140	20717	34987	7257	9100	8647	7990	8995	6401	5336	3669	4426	2767	257	205	245	202	207	264	256	6711	7810	7115	6035	4913	4240	3602	3474	3132	3438	5955	5281
Rothia mucilaginosa	S	43675	113	1055	NA	12058	2171	133	73	92	334822	85	4041	5559	39	NA	NA	213	226	181	290	239	175	233	262	179	157	191	184	109	101	93	156	46	71	100	88	56	73	55	2675	54	34	34	30	20	78	3589	2426
Bifidobacterium longum	S	216816	2341	877706	15	1410	458	374059	116735	333	5601	19829	194234	52748	20	NA	NA	145521	180590	142734	137618	103052	93674	105760	107096	84848	95744	58224	76452	40729	14122	15347	15231	11677	12227	13750	14505	160190	163769	122238	46435	53093	52228	41840	52638	46899	85987	123012	79669
Bifidobacterium breve	S	1685	575	1747	NA	94	254	5180	4200	8916	198	620	22905	431	NA	NA	NA	1709	2310	1784	1260	1186	1133	1193	1285	881	1270	2018	2601	1755	1094	1037	995	602	890	950	1034	2037	2313	1483	1050	975	916	807	829	791	1118	1835	1099
Cutibacterium acnes	S	1747	56	91	17	105	19	13	67	123	975	77	47	27	45546	41	75	5329	406	285	1769	1708	1079	2960	574	2841	969	952	1909	1997	381	1480	2372	482	102	327	226	71	268	422	2275	2263	2207	443	458	550	2284	1411	233
Prevotella buccalis	S	28127	18	NA	1180	NA	13	109	200	86	NA	1190	NA	NA	NA	NA	NA	NA	23	20	16	17	30	15	25	17	NA	NA	23	NA	NA	NA	NA	NA	NA	NA	NA	553	627	525	1015	646	545	439	450	455	493	686	553
Phocaeicola dorei	S	357276	1412977	7349926	2015503	221	790525	83002	165566	2245114	15170	63677	785003	139143	NA	NA	23	108815	151053	207067	202857	264388	278011	232858	296467	217627	137960	2898192	2999142	2248183	2494232	2810127	2857601	2414089	2449999	2981397	3048286	144709	182641	191746	1488373	266485	225778	214807	187142	171044	116134	1028634	903744
Phocaeicola vulgatus	S	821	17223426	776587	4143028	137	819402	2873052	3720614	4363754	231830	256186	2073280	1635615	68	27	271	490674	688095	866195	876496	1114591	1135978	972255	1227251	890750	623163	117893	124193	90143	98197	107980	110286	91874	93874	113998	117059	5973822	7269484	7048157	5490211	8462239	7167015	6366985	5961994	5368604	4934875	455458	392114
Bacteroides uniformis	S	820	1463001	6601396	681762	83	449767	4078132	19484	59387	1651	1002692	1705994	170091	64	NA	190	2069185	2862143	3086018	3196262	3716274	3647195	3138595	3862753	2912506	2645053	22641	25025	18417	19940	22448	22961	18846	19402	22819	23293	23775	28021	26971	2276557	34979	29921	26527	25373	23426	19377	2300287	1839393
Porphyromonas somerae	S	322095	22	1647	5596	NA	453	662	6279	171	NA	84	6082	NA	NA	NA	NA	115	128	161	123	179	146	137	140	103	131	48	34	28	48	52	56	51	42	89	60	16610	18366	15662	9688	16987	15008	11798	12821	11456	16274	66	87
Phocaeicola coprophilus	S	387090	79782	6686	2043	NA	59333	6695	2620	2505	1288	11810	686	2041	NA	NA	18	4276	6132	6951	7681	9240	9603	7943	10299	7286	5305	1345	1606	1112	1027	1196	1270	1044	1004	1192	1095	8297	9300	8159	8603	9174	7899	6638	6503	6180	7238	3287	2401
Phocaeicola salanitronis	S	376805	1221	490	1406	NA	133	2604	193	3455	NA	3695	1724	162	NA	NA	NA	2435	3284	3640	3738	4400	4791	3818	4806	3319	2629	36	43	22	33	38	48	34	28	44	34	129	121	137	2294	157	131	106	100	94	148	2091	1659
Bacteroides stercoris	S	46506	14384	5123	378	NA	796	3610	546687	1317	191	398	1129673	26958	NA	NA	NA	228181	314762	385520	393839	488936	512913	391476	526086	386613	313719	1466	1456	1306	1639	1844	1900	1648	1775	2092	2086	935	1100	1148	1940	1323	1139	1063	992	866	896	893	729
Bacteroides caccae	S	47678	983684	125650	1624235	NA	1120239	544409	511691	520200	5720	253107	113960	771113	NA	NA	119	121933	163136	183890	205755	246645	242948	215399	261689	197301	148071	651352	697697	511765	544754	622033	636126	517758	513346	644574	665741	923515	1081373	1023937	886957	1214503	1045690	902122	860432	787545	800660	134482	113392
Bacteroides fragilis	S	817	521938	916563	5214001	327	9774013	82634	608686	3414268	288477	140517	211444	1116708	30	42	22	125489	173446	195373	206263	248307	252498	210539	267018	197559	158487	81878	82385	64884	70219	75576	79077	62742	64751	80128	80500	47073	52693	50397	73228	64482	55562	49561	45357	42827	35615	17503	15457
Bacteroides xylanisolvens	S	371601	1182754	568422	52137	NA	354977	911600	330507	1348336	710	276945	117589	37989	NA	NA	42	135624	186112	227050	260601	314221	338106	280525	344495	256433	183329	672411	715684	531922	565594	649617	648000	553211	557437	689850	686938	112732	130890	121503	234935	139004	120081	100547	98921	89636	95724	120425	105904
Bacteroides thetaiotaomicron	S	818	892075	54690	3387992	NA	2237689	372185	209059	67163	279	179846	18450	199427	50	NA	29	79968	109702	128743	142902	172196	176200	146571	185723	137200	104954	13165	14465	10711	11837	13372	13449	11254	11389	13705	14322	8060	9631	9320	19345	11619	9900	8843	8446	7852	6799	11944	9511
Bacteroides zhangwenhongii	S	2650157	22375	4180	1027	NA	2943	1005	133113	328795	171	1264	168870	60343	NA	NA	NA	232	336	376	403	472	477	398	518	380	310	15648	17577	12032	12536	13395	13993	11521	11293	14157	14610	8074	8926	7708	6663	8591	7150	6113	6241	5605	7798	2001	1467
Bacteroides ovatus	S	28116	6076927	1478422	161926	25	34993	47098	85523	979750	1179	110346	108115	104709	NA	NA	NA	35284	46353	54553	64767	77554	82951	80170	80601	61384	45465	71817	75611	58221	66111	73674	74509	64807	65118	81159	81824	15323	20013	20725	291681	28073	24844	22647	20236	18675	13910	228926	198157
Bacteroides sp. CBA7301	S	2715212	8891	3204	3179	NA	3219	2073	5288	9236	46	926	1326	808	NA	NA	NA	672	952	1065	1141	1517	1440	1222	1627	1094	870	6083	6637	4549	4953	5516	5687	4686	4827	5984	5869	175	202	201	8646	240	179	152	189	170	131	8695	7092
Bacteroides sp. M10	S	2763022	106457	92300	978	NA	877	2161	6476	732571	31	2457	2508	7107	NA	NA	NA	2066	2959	3374	3839	4970	5331	5423	5049	3712	2993	2391	2646	1991	2058	2561	2467	2204	2156	2704	2754	242	324	249	12993	312	275	243	240	209	229	10691	9455
Bacteroides sp. A1C1	S	2528203	14640	76679	3914	NA	3207	70573	5929	14292	651	17636	16975	4712	NA	NA	NA	31917	44035	48653	51231	60517	61443	51569	65854	49050	41060	7180	7290	6004	6985	8287	8013	6747	7539	8836	8860	478	565	947	46849	2323	1633	2068	1266	1163	177	41386	34686
Bacteroides sp. CACC 737	S	2755405	207603	62004	4058	NA	6232	26461	2000	1346	NA	11727	5185	2054	NA	NA	NA	21502	30519	34225	35850	43352	44684	37356	46126	34292	27862	95	142	54	147	164	113	141	119	156	115	671	790	646	15472	969	657	590	542	539	655	16244	12526
Bacteroides sp. HF-162	S	2785531	66545	77203	19367	NA	19411	40661	2904	2580	NA	13323	20645	5161	NA	NA	NA	87963	121196	128034	138086	162824	157196	137446	171087	130987	111154	3152	3653	2290	2539	2850	2907	2410	2243	2844	2954	2498	2838	2487	36869	2409	2360	1767	1847	1727	2234	33475	29626
Bacteroides sp. KGMB07931	S	2792859	15717	50010	15237	NA	1918	27696	1119	39714	NA	7443	14199	1099	NA	NA	NA	20714	30531	31453	32259	36884	35227	29981	37122	28679	27812	110	112	94	125	131	174	90	89	114	121	753	756	634	39695	653	585	428	707	552	688	39683	30851
Bacteroides sp. ZJ-18	S	2709390	223	1793	32	NA	125	395	365	7475	NA	127	505	157	NA	NA	NA	NA	145	116	240	377	287	281	346	227	126	148	NA	NA	175	144	122	144	112	192	221	418	555	546	1237	737	680	500	437	490	371	718	653
Bacteroides sp. KGMB10229	S	2884447	5492	38731	1656	NA	1225	18852	227	2688	NA	5290	15836	1238	NA	NA	NA	11341	15822	17191	18234	21569	21561	17442	22085	16097	13771	NA	NA	NA	NA	NA	NA	NA	NA	NA	NA	NA	NA	NA	11569	NA	NA	NA	NA	NA	NA	12897	10098
Bacteroides eggerthii	S	28111	118032	521884	2075	NA	9667	1243	13274	6019	417	2393	23356	797	NA	NA	NA	9083	12342	14609	15771	19272	19983	17018	20418	15787	11963	9530	10058	7222	7714	8261	8475	6894	6999	8058	8763	13835	17655	17867	1127466	22898	20617	17856	16885	16150	11940	1146624	929242
Bacteroides faecis	S	674529	2935	632461	11954	NA	25195	3012	8599	7305	12	555	175070	57443	NA	NA	NA	1897	2767	3134	3409	3984	4076	3068	4566	2998	2579	359	395	274	316	320	269	278	306	373	340	5167	7145	8038	8769	11782	9742	9624	8279	7803	4830	743	551
Bacteroides caecimuris	S	1796613	10373	13337	3247	NA	2869	7916	7682	13263	11	2146	2788	1026	NA	NA	NA	1197	1669	2025	2104	2706	2919	2551	2901	2260	1514	8672	9242	6705	7292	7963	8405	6984	7339	8695	8714	179	224	191	6842	252	203	171	131	184	131	5313	5182
Bacteroides luhongzhouii	S	2650158	32444	19575	581	NA	1209	3995	6198	98131	16	1530	1129	2376	NA	NA	NA	1092	1471	1719	1992	2474	2816	2509	2810	2019	1344	8788	8811	7029	7709	8860	8820	7383	7787	9520	9646	467	621	794	6659	1200	1108	1042	988	928	441	5042	4257
Bacteroides intestinalis	S	329854	2253	1070	2112	NA	131	142	4341	17362	NA	4837	2743	127	NA	NA	NA	2600	3307	4309	4580	5764	5983	4970	6320	4783	3619	2569	2798	2138	2154	2457	2396	1933	1914	2449	2498	2578	3821	4683	14504	8010	6585	6951	5142	5083	2350	6123	5463
Bacteroides salyersiae	S	291644	2788	404083	2790	NA	1162409	3561	1371	14831	NA	584	110370	1411	NA	NA	NA	1468	2379	2379	2464	2817	3021	3102	3221	2086	1828	2876	3241	2254	2483	2847	2769	2377	2441	2992	3037	541	662	726	2024	1099	987	914	819	781	624	1136	967
Bacteroides helcogenes	S	290053	654	605	390	NA	37	545	993	559	NA	101	1907	29	NA	NA	NA	182	254	280	370	486	539	443	585	387	240	49	62	33	43	47	33	22	31	37	35	441	518	556	888	566	448	395	389	336	575	351	373
Bacteroides cellulosilyticus	S	246787	181991	4818	989	NA	1015	4080	663	5663304	1049	325800	343715	1269	NA	NA	64	187026	261603	325995	347209	456690	464930	400792	504053	363189	278145	2815448	3015207	2191185	2321005	2607117	2615312	2143299	2152411	2690099	2724592	10883	12569	11474	105668	12639	10929	9043	9068	7996	10069	90876	77536
Bacteroides zoogleoformans	S	28119	125	167	41	NA	48	73	274	1956	NA	361	81	87	NA	NA	NA	240	382	479	496	579	531	452	631	398	318	102	125	99	123	148	137	76	86	150	151	131	218	298	364	409	367	354	328	253	90	36	26
Bacteroides nordii	S	291645	1541	650	135	NA	468	647	131	747	13	8673	110	3011	NA	NA	NA	3800	5097	6623	7513	10428	10872	9058	12186	8815	4944	131	114	87	70	83	95	66	76	99	98	1190	1345	1329	69485	1572	1405	1187	1154	1121	974	56640	51790
Alistipes finegoldii	S	214856	67056	119064	6371	NA	8804	1258303	1208012	2862771	NA	262275	104305	1596	NA	NA	25	100504	131175	127435	132371	139933	137614	123420	141255	112809	113536	435756	497836	339346	316833	359148	378152	282426	280909	331995	348462	45013	49091	42144	227177	45510	40959	31847	32957	30547	41289	285041	211339
Alistipes shahii	S	328814	347525	90474	145908	NA	126	898610	812191	13633	NA	226480	545398	11953	NA	NA	45	690742	914359	908440	904909	946023	949198	808320	962920	750270	775340	387109	438686	303027	276732	317807	336085	249072	248563	290097	305018	3875	4287	3746	285943	4106	3766	2995	2931	2826	3450	430452	318476
Alistipes senegalensis	S	1288121	9750	1627	3373	NA	296	121973	307447	31578	NA	24169	8149	417	NA	NA	NA	78578	105039	102071	103922	108110	106152	94155	109529	86451	86956	15187	17406	11521	11023	12696	13273	9855	9933	11970	12624	5591	6026	5129	16729	5733	4996	3976	4065	3882	5913	18256	13476
Alistipes onderdonkii	S	328813	102694	31333	46726	NA	26653	45556	57985	19655	12	698066	27253	4174	41	36	683	109726	142281	147145	139857	149049	149726	125804	152757	117667	119248	755822	860039	585351	541434	613744	644924	482091	477262	567591	596079	5023318	5167885	4427232	3366741	4840825	4347684	3444318	3618332	3376782	5392149	1477285	1103942
Alistipes communis	S	2585118	12548	2598	11125	NA	209	53356	21252	11367	NA	90752	34557	732	NA	NA	148	225198	293932	297992	292017	315130	317300	265681	320901	247286	251958	304063	345168	243704	220738	246686	261959	195598	194840	228782	238215	541653	552939	476974	1132876	508315	465926	366188	380024	356072	582456	1406578	1035696
Alistipes indistinctus	S	626932	156	NA	2473	NA	NA	101	8076	259	NA	17266	261	3185	NA	NA	NA	22496	29946	30144	28914	31396	30866	27187	32722	24343	25102	9712	11232	7604	6729	8137	8048	5834	6198	7418	7644	699	737	638	12642	780	645	469	554	464	636	18509	13421
Alistipes megaguti	S	2364787	16333	693	116	NA	17	1219	3744	6893	1370	2117	728	33	NA	NA	NA	39476	52897	52822	55225	59354	59590	50908	61279	47613	44887	1217	1275	940	907	977	965	732	773	933	958	1561	1553	1349	3342	1541	1462	1008	1192	1009	1792	2938	2170
Alistipes sp. dk3624	S	2662363	155	17	24	NA	155	187	1341	1087	NA	225	246	82	NA	NA	NA	1154	1459	1595	1718	1840	1807	1608	1845	1417	1312	368	430	282	278	294	345	217	223	291	294	401	451	412	610	477	431	336	316	310	450	537	315
Alistipes dispar	S	2585119	1274	378	472	NA	NA	3137	934	635	NA	4324	60479	14	NA	NA	NA	54377	71604	70513	72029	75275	74393	64663	77003	58454	60900	6558	7678	5232	4959	5543	5666	4204	4207	4967	5227	19140	20030	17369	10933	18519	16634	13070	13860	12844	19483	1522	1129
Parabacteroides merdae	S	46503	1304854	27490	6152	NA	20109	14577	462871	3508	550	96127	200124	345932	NA	NA	40	224232	313999	376564	402965	492118	494400	416276	531077	386001	302953	871242	945220	656818	688550	783938	802886	634267	624898	780978	813554	3584	4429	4037	6632	5090	4174	3803	3491	3421	2958	2795	2574
Parabacteroides distasonis	S	823	225767	322302	406359	NA	48599	269929	611571	1716816	2452	75647	155103	99798	NA	NA	NA	116664	170194	212770	217709	281543	287276	221719	306615	209851	168705	13295	14726	10267	11008	11837	12011	10200	10176	12115	11784	33687	42106	40571	809531	47620	41359	36408	35232	31732	31730	763449	611087
Parabacteroides johnsonii	S	387661	3080	439	655	NA	1449	195958	24131	579	NA	1814	8165	1656	NA	NA	NA	722	1115	1229	1395	1703	1762	1608	1802	1345	938	513	571	416	433	423	444	363	369	413	435	67	84	83	581	97	107	69	66	70	63	352	312
Parabacteroides goldsteinii	S	328812	2518	1459	28424	NA	18675	3334	2190	6909	157	2066	2999	406	NA	NA	NA	696	1147	1372	1624	2021	2204	1849	2263	1725	1061	741	894	675	628	657	709	582	566	727	749	33336	43387	41885	171173	50031	44249	37566	37096	34124	36017	135588	112212
Parabacteroides sp. CT06	S	2025876	22262	27426	1657	NA	1024	57794	1760	80648	NA	4908	33731	584	NA	NA	NA	105401	143937	161725	183457	220400	221237	197894	240367	183064	131756	27862	30564	22470	22021	25345	25118	21307	21245	25688	26716	2763	2937	2559	50648	2746	2262	1734	1796	1731	3048	41219	38998
Odoribacter splanchnicus	S	28118	315279	36173	248618	NA	2753	461009	704141	6249	NA	106985	32180	3971	NA	NA	NA	53884	78691	113703	121557	172845	191175	140824	204012	143037	74084	442	449	296	323	401	413	313	379	462	357	1336	1607	1549	93470	2074	1716	1753	1376	1240	863	95444	76908
Butyricimonas faecalis	S	2093856	658	1627	201	NA	810	10728	3355	11812	160	1940	1788	574	NA	NA	NA	4920	7182	9069	9601	10902	12785	10080	12942	7746	5743	3517	4057	2748	2758	3251	3265	2641	2480	3225	3359	1384	1926	1777	5137	2003	1863	1647	1664	1576	1400	3962	3093
Butyricimonas virosa	S	544645	59123	7586	38	NA	11	34006	1048	632144	NA	40039	3795	89	NA	NA	NA	10238	14212	17103	18727	24101	24445	20842	25927	19886	13786	82568	90672	63218	66429	77884	79047	62944	61815	76336	78806	NA	NA	NA	15159	NA	NA	NA	NA	NA	NA	17215	14190
Muribaculum gordoncarteri	S	2530390	205	603	132	NA	NA	691	13073	463	NA	326	109	14	NA	NA	NA	1831	2006	2274	2058	2539	2078	2317	2473	1869	1776	304	398	238	216	278	294	235	219	259	253	152	207	166	153	197	156	138	135	140	151	39	41
Muribaculum intestinale	S	1796646	NA	19	2419	NA	15	1430	1268	944	NA	383	512	NA	NA	NA	NA	462	534	550	623	591	572	507	729	469	504	88	69	59	59	55	74	36	54	69	87	1128	1269	1272	1030	1311	1212	998	935	875	981	257	221
Duncaniella dubosii	S	2518971	NA	26	313	NA	42	NA	766	2524	NA	944	346	50	NA	NA	NA	1635	1858	2369	2430	2764	2734	2419	2963	2291	1904	1452	1640	1242	1252	1429	1443	1219	1241	1500	1633	NA	NA	NA	1102	NA	NA	NA	NA	NA	NA	829	737
Sodaliphilus pleomorphus	S	2606626	1302	89	14	NA	165	140	58	241	NA	1016	234	1320	NA	NA	NA	432	532	568	467	587	542	514	603	424	442	1295	1391	946	959	971	1023	806	835	976	992	7182	8162	7164	4762	7697	6654	5234	5472	4984	7185	623	464
Porphyromonas gingivalis	S	837	390	NA	NA	NA	42	NA	308	476	NA	NA	NA	1301	NA	NA	NA	150	255	331	332	403	399	413	461	344	234	NA	NA	NA	NA	NA	NA	NA	NA	NA	NA	NA	NA	NA	NA	NA	NA	NA	NA	NA	NA	12	NA
Barnesiella viscericola	S	397865	6835	602	2821	NA	278	3041	4977	93	212	3057	2774	157	NA	NA	NA	6824	9736	10295	10508	12226	11801	10096	12445	9411	8731	4216	4869	3206	3119	3284	3617	2800	2931	3554	3473	3375	4109	3768	13385	4532	3811	3431	3159	3079	3339	11766	9895
Coprobacter secundus	S	1501392	478	201	25	NA	20	97	103	91	NA	63	333	108	NA	NA	NA	1267	1795	2197	2172	2810	3072	2120	3215	2188	1767	149	140	112	136	133	111	157	114	134	157	63	40	41	7389	60	46	44	44	40	41	4822	4751
Prevotella copri	S	165179	1320243	696	19	NA	315	1017	1082	3011	14	6934	57	3289391	21	NA	34	NA	16	24	24	28	30	20	28	19	18	72	85	45	90	70	88	49	44	77	73	160	161	179	6115	218	173	144	165	145	144	6330	5231
Prevotella intermedia	S	28131	198	353	NA	NA	229	38	274	567	25	205	1143	5845	NA	NA	NA	287	384	450	523	669	675	549	731	525	409	NA	NA	NA	NA	NA	NA	NA	NA	NA	NA	NA	NA	NA	662	NA	NA	NA	NA	NA	NA	1103	728
Prevotella nigrescens	S	28133	NA	161	NA	NA	823	NA	143	294	291	693	NA	NA	40	NA	NA	NA	69	76	82	121	144	114	139	91	NA	NA	NA	NA	NA	NA	NA	NA	NA	NA	NA	NA	29	42	119	38	23	25	35	40	NA	NA	NA
Prevotella fusca	S	589436	3594	NA	NA	NA	23	NA	34	100	NA	NA	NA	NA	NA	NA	NA	82	113	132	192	229	295	286	332	229	81	NA	NA	NA	NA	NA	NA	NA	NA	NA	NA	NA	NA	NA	NA	NA	NA	NA	NA	NA	NA	NA	NA
Prevotella veroralis	S	28137	30	NA	17	NA	362	103	29	NA	627	149	NA	NA	NA	NA	NA	NA	NA	NA	27	NA	20	27	28	31	NA	NA	NA	NA	NA	NA	NA	NA	NA	NA	NA	926	1139	1175	2075	1324	1162	915	984	845	1022	454	355
Prevotella sp. Rep29	S	2691580	858	1115	NA	NA	NA	NA	12	NA	NA	1034	NA	31	NA	NA	NA	NA	NA	NA	NA	NA	NA	NA	NA	NA	NA	NA	NA	NA	NA	NA	NA	NA	NA	NA	NA	NA	NA	NA	955	NA	NA	NA	NA	NA	NA	699	646
Paraprevotella xylaniphila	S	454155	15759	9023	450	NA	120	6844	979	625	NA	120	1798	39782	NA	NA	NA	773	1068	1185	1248	1540	1588	1205	1701	1188	1047	87	105	55	59	75	65	57	37	60	68	192	167	172	1370	185	141	131	114	126	163	1052	990
Faecalibacterium prausnitzii	S	853	692918	87111	2759	73557	233762	474005	1469004	9354	82	611681	3322113	1598457	55	NA	231	648708	890650	749209	954268	887858	851731	816767	928215	699235	762000	599721	703611	471186	375647	387629	393696	311353	330315	378250	383732	588105	661045	508705	576282	488175	443520	376410	444457	385430	616364	373570	251005
Ruminococcus bicirculans	S	1160721	190	534	NA	NA	19	219011	733829	115	NA	28045	229277	291	NA	NA	NA	44155	61169	59152	65374	70958	66667	64335	72535	53068	48331	33260	36324	25980	21467	22443	24114	18210	19218	25514	24429	326800	383220	340313	509598	309424	272716	235738	274364	296136	287784	294217	228237
Ruminococcus champanellensis	S	1161942	121	91	20	NA	406	167	661	722	NA	74	1626	13	NA	NA	NA	200849	275310	271307	277980	307349	363809	262660	312079	240261	263189	2528	2826	1916	1884	1868	1887	1385	1446	1771	1677	4513	5408	4466	7274	4095	3679	2984	3701	3773	4279	5124	4127
Ruminococcus bovis	S	2564099	NA	14152	NA	NA	NA	44	442	64	NA	12	674	35	NA	NA	NA	2620	3857	2987	3821	3774	3485	3789	3978	3057	3009	204	233	141	138	150	147	121	117	148	162	709	959	662	609	638	587	533	576	533	600	163	126
Ruminococcus albus	S	1264	NA	NA	NA	NA	NA	41	137	NA	NA	34	474	NA	NA	NA	NA	NA	16	12	22	21	18	10	17	NA	NA	433	443	367	264	290	289	197	240	253	268	750	915	704	668	765	674	566	746	688	705	105	83
Vescimonas coprocola	S	2714355	117579	332007	1957	1696	25853	121347	261163	411	NA	13745	81997	3375	NA	NA	NA	212329	306767	221867	227625	219251	180957	236753	223015	179019	189998	75363	85308	58904	51817	47117	51818	38981	38372	44775	44340	113699	110040	87175	155153	91468	78522	65386	79201	77518	104811	132352	90796
Dysosmobacter welbionis	S	2093857	33777	4331	11743	8049	3877	8794	40875	315753	NA	54594	62111	1153	NA	NA	NA	282791	405869	313654	300698	305057	265814	313164	310996	242908	271842	102480	116489	81748	68853	67422	69700	50742	51881	59281	56147	67371	65538	52581	91194	58789	49730	39888	47490	45591	66335	70599	52167
Dysosmobacter sp. Marseille-Q4140	S	2830675	1349	1473	509	1381	526	1173	2709	3297	NA	402	1989	147	NA	NA	NA	5779	8519	6540	6973	6762	5808	7035	6943	5213	5503	7556	8383	5895	4931	4968	5203	3882	3932	4359	4496	10118	10221	8124	11183	8659	7269	6126	6869	6703	8943	7270	5334
Flavonifractor plautii	S	292800	109609	8619	120163	23734	116271	13183	17399	254452	NA	4869	58048	3157	NA	NA	NA	44112	63735	48767	51238	50164	44218	52207	52393	40133	42853	27560	30356	21917	19594	18810	19563	14564	14727	16460	16518	41716	43534	33812	47333	35204	29153	24796	28152	27073	38030	32630	23320
Anaerotruncus colihominis	S	169435	3773	1870	28522	703	1286	4547	15317	47680	NA	1388	5942	136	NA	NA	NA	28196	41033	32260	35312	35726	29313	36844	36644	29130	28762	2936	3418	2157	2059	2072	2028	1585	1816	1851	1905	23509	24046	18199	17424	21025	17549	13847	17769	17065	22045	4379	3010
Ruthenibacterium lactatiformans	S	1550024	22791	3093	10119	1858	1001	5294	14240	94410	NA	9164	34645	476	NA	NA	NA	93976	137667	97154	101990	97514	81780	107095	101851	80441	86073	31836	36318	24574	21276	19800	21443	15756	15813	17768	17924	70212	70416	54271	65444	54453	48751	39162	44621	42299	61514	51965	38831
Pusillibacter faecalis	S	2714358	17599	399	5000	5682	3615	2622	10186	21582	NA	4353	6872	627	NA	NA	NA	21224	32817	23013	22269	21532	18936	22761	22475	17713	19247	9200	10127	7740	6286	5820	6269	4422	4540	5375	5057	30244	29595	24323	44851	27732	22625	19219	22934	22322	28419	38629	26479
Oscillibacter sp. NSJ-62	S	2763056	4961	7887	445	465	5388	1360	3830	2086	NA	4042	4342	295	NA	NA	NA	13096	19417	14627	13819	14094	12005	14516	14428	11096	12236	19144	21709	15506	13605	13057	13612	10020	10168	11371	11489	8217	8286	6192	11432	6906	6044	4765	5921	5764	7929	9233	6849
Solibaculum mannosilyticum	S	2780922	4460	1891	497	469	542	647	991	548	NA	421	1261	301	NA	NA	NA	3640	5562	3979	5009	4449	3748	4449	4503	3447	3440	4125	5009	2936	2703	2427	2541	2113	2163	2446	2324	3085	3161	2544	8513	2781	2071	1708	2128	2229	2801	9322	6872
Monoglobus pectinilyticus	S	1981510	36	NA	44	NA	29	1820	491	508	NA	96	389	286	NA	NA	NA	55878	95914	77489	98720	90174	103200	98273	95754	61625	60589	2622	2606	1932	2001	1552	1729	1583	1781	1584	1714	327	336	271	16123	269	218	219	217	209	306	14117	13031
Mageeibacillus indolicus	S	884684	292	25	NA	NA	NA	93	239	NA	NA	68	629	122	NA	NA	NA	2972	4285	3375	3498	3621	3104	3709	3787	2853	2753	581	640	438	408	392	384	392	418	382	393	818	829	686	1032	850	770	612	765	665	569	495	338
Acutalibacter muris	S	1796620	142	105	NA	15	429	112	61	130	NA	10	102	33	NA	NA	NA	1453	2130	1945	1971	2213	2092	1914	2178	1559	1671	525	658	457	397	327	337	261	290	326	314	257	233	178	229	189	166	125	140	143	183	155	109
Fastidiosipila sanguinis	S	236753	NA	NA	NA	NA	NA	NA	42	NA	21	NA	NA	NA	NA	NA	NA	NA	NA	NA	NA	NA	NA	NA	NA	NA	NA	42	33	29	17	30	29	18	17	19	33	NA	NA	NA	16	NA	NA	NA	NA	NA	NA	NA	NA
Anaerostipes hadrus	S	649756	46856	102163	62	29390	1217	931082	746641	4963	NA	17714	263575	138398	NA	NA	38	256202	335112	300505	559306	488337	471267	484331	515903	374687	316898	202127	212943	166620	152603	164588	157188	133445	148404	187433	190426	135375	167931	178204	249653	190566	188258	178533	185599	168244	135426	84988	58688
Anaerostipes caccae	S	105841	33	47	3735	140	18	NA	52	246911	NA	17	40	NA	NA	NA	NA	36	46	35	49	75	90	56	57	35	32	50	31	57	40	48	36	35	45	40	36	119	93	112	170	133	81	64	69	102	67	93	74
Anaerostipes rhamnosivorans	S	1229621	24	NA	12	41	NA	52	14	107	NA	NA	17	NA	NA	NA	NA	NA	16	NA	18	14	NA	14	16	14	NA	21	NA	NA	12	14	NA	NA	13	15	12	48	37	19	33	27	37	28	41	23	31	NA	NA
Lachnospira eligens	S	39485	2848	914	NA	3642	845	72395	277362	227555	NA	54785	81704	72862	NA	NA	NA	45622	67039	82058	101187	141374	155430	130973	170288	114305	58904	74632	74437	67130	80446	76432	83065	88587	88053	101896	89126	27830	35455	38289	83681	45787	38985	38811	40208	39194	27131	30394	27807
Anaerobutyricum hallii	S	39488	44250	54254	24	117450	1864	73913	210288	29429	NA	90260	731055	324692	33	NA	20	174660	229981	200040	370177	315377	305833	308925	333569	231250	227006	154448	156370	117232	109183	115711	109766	92181	103026	129764	133185	256431	293327	302435	351860	314055	305122	286196	289455	256794	202721	102352	67033
Blautia sp. NBRC 113351	S	2877527	64	74	2224	158150	23	343	176	141748	NA	169	568	88	NA	NA	NA	83	136	102	114	161	96	147	133	117	127	78	115	67	64	65	63	45	51	70	71	857	926	849	476	756	779	667	736	736	740	76	17
Blautia obeum	S	40520	42130	6344	251	265	7142	14464	14663	57174	NA	16034	100943	89339	NA	NA	NA	66059	87177	65885	113895	97785	87004	99095	103896	77554	79628	35131	38855	26055	23787	25153	24931	20423	21703	26160	26547	47156	53880	46331	52142	43052	41720	37343	42057	36453	37725	23110	15027
Blautia argi	S	1912897	1907	1112	489	1218	29	968	3599	7326	NA	461	3171	807	NA	NA	NA	1168	1838	1776	2208	2263	2231	2278	2395	1652	1408	1470	1648	1230	1120	1238	1146	1025	1084	1322	1171	1313	1615	1469	1840	1547	1371	1277	1366	1185	918	561	556
Blautia producta	S	33035	2242	339	262	41750	800	520	1692	15359	NA	400	11788	843	NA	NA	NA	2908	4561	3276	4080	3815	3494	4028	4119	3114	3133	2774	3044	2017	1737	1841	1916	1433	1538	1852	1733	1006	1301	1165	1387	1002	913	866	880	854	875	730	509
Blautia pseudococcoides	S	1796616	378	82	169	17600	31	194	666	1765	NA	264	830	684	NA	NA	NA	562	795	614	814	832	661	739	766	681	592	1347	1460	950	925	975	940	804	806	1016	891	339	416	328	283	320	299	250	277	277	295	91	65
Blautia hansenii	S	1322	1688	645	40	98	116	610	446	3190	NA	1078	2169	457	NA	NA	NA	1564	2209	1800	2683	2549	2420	2536	2597	1952	1964	2566	2996	1972	1672	1522	1744	1284	1345	1548	1525	1088	1327	946	1131	891	877	886	880	661	843	614	413
Blautia liquoris	S	2779518	56	NA	NA	NA	NA	49	23	108	NA	71	551	1451	NA	NA	NA	1304	1681	1413	2103	2160	1997	2164	2257	1734	1309	289	337	249	197	246	223	177	209	231	233	762	1003	868	711	795	648	579	575	530	637	174	134
Roseburia intestinalis	S	166486	41884	11369	291	115110	5784	60537	52240	31314	NA	39984	122009	48773	NA	NA	NA	112867	159400	140980	161115	176270	162447	179036	183465	142599	123327	313220	333725	249518	213411	233596	220714	203056	205099	228170	215694	159783	201516	174228	185817	169066	153169	132924	147283	127488	135347	72157	60483
Roseburia hominis	S	301301	136335	100433	96	5313	1584	196424	34303	5504	NA	9984	512617	6284	NA	NA	NA	499507	713657	588687	625094	656603	618775	631961	606137	512408	633373	40563	44954	31541	27732	29382	28544	24092	24174	27787	26606	269281	325877	290131	167433	319160	205756	167690	182231	158304	267986	13030	11429
Roseburia sp. NSJ-69	S	2763062	8095	1334	NA	329	934	3716	7310	1992	NA	3787	11555	4110	NA	NA	NA	4176	5451	5399	6699	7229	6858	7135	7811	5829	4394	15323	15102	12557	9898	11731	10619	10164	10683	12022	11686	10857	14727	12722	10562	12726	12084	11005	11936	10475	8637	1403	1232
[Ruminococcus] torques	S	33039	52613	21978	130	6694	962	212738	27034	13654	NA	36272	200824	93238	NA	NA	NA	116759	154656	124628	209818	187339	170462	189424	200586	147943	143578	63484	70179	48271	42260	46126	44657	37892	39536	46699	48137	40797	48850	44009	55451	43513	42132	37727	40158	36975	31942	23570	17089
[Ruminococcus] gnavus	S	33038	12383	12322	65880	23803	4898	15174	24915	87665	NA	4138	74950	10097	NA	NA	NA	45809	64701	58136	56149	56992	49960	58226	60601	45318	41854	29676	31542	23780	20670	21494	20485	18095	18647	21593	20810	19353	23200	20019	18236	18573	18102	16229	18457	17309	18518	5308	3889
Coprococcus comes	S	410072	57636	14785	86	839	1535	44977	24023	28367	NA	23267	208557	99348	NA	NA	NA	80791	104544	82986	144544	128028	113410	128366	136466	101449	99745	127255	142091	95986	78799	87760	84218	70876	75826	89683	93929	56577	70345	57482	83612	54752	51303	44762	50585	44676	46244	48189	42845
Coprococcus catus	S	116085	12604	31844	125	6936	27091	24792	18281	23993	NA	9428	45693	11514	NA	NA	NA	30373	41011	31967	53967	48806	42812	46779	51510	37947	38498	30121	33858	22816	19328	21333	20139	16999	18149	21530	22240	41393	51531	42140	42274	40860	39251	34318	39065	33552	35803	13989	8883
Coprococcus sp. ART55/1	S	751585	2675	1702	181	605	614	74269	5274	2995	NA	1196	21494	4784	NA	NA	NA	110975	146205	151147	186703	209327	261640	159609	203559	150149	146327	13650	14265	10284	9438	10297	9973	8365	8465	9672	9562	302366	386387	329443	248884	274213	227471	197890	227577	195772	237881	55838	37160
Coprococcus eutactus	S	33043	1706	848	41	NA	237	7719	2970	950	NA	764	3327	1513	NA	NA	NA	11101	14183	14586	18498	20311	24695	17177	20845	15591	14017	5417	5832	4519	4108	4193	4029	3693	3620	4315	4219	23002	28604	24658	19999	21159	17661	15039	17686	15692	17300	4916	3464
Dorea longicatena	S	88431	91506	40624	14	85	2433	14977	15568	27610	NA	40018	185228	259641	NA	NA	NA	132519	177075	150812	245826	232897	217076	218685	245573	181273	162590	112470	120687	84218	71382	76808	73224	60327	66127	80142	81076	82816	101438	85142	173166	80550	76926	68278	76386	66378	66680	106081	78747
Enterocloster bolteae	S	208479	17378	38585	23777	963612	16335	9840	8670	1473931	NA	4654	37878	1686	NA	NA	NA	6339	9348	8401	8907	8982	8085	8689	9222	7008	6941	4946	5698	3975	3286	3428	3479	2759	2682	3241	3206	6119	7144	5891	6125	5820	4939	4312	4814	4599	5364	2230	1612
[Clostridium] scindens	S	29347	30242	804	1122	6938	133	1222	4370	246180	NA	983	5326	5608	NA	NA	NA	4072	5602	4905	6366	5698	5107	5965	5874	4407	4530	5965	6473	4568	4150	4590	4453	3759	3793	4303	4227	3706	4440	3556	4129	3308	2920	2568	2860	2487	3027	1871	1500
Lachnoclostridium sp. YL32	S	1834196	2550	2606	30015	14298933	4927	807	2397	214265	NA	367	3772	342	NA	NA	NA	5615	8174	6910	6974	6971	5969	7804	7600	5926	5279	4317	4218	3125	2870	3016	3062	2480	2423	2696	2804	2542	3453	2425	2816	2421	2245	1747	2130	2104	2362	1101	750
Lachnoclostridium phocaeense	S	1871021	220	154	NA	259	386	134	1167	2672	NA	85	1692	120	NA	NA	NA	2040	3024	2176	2346	2247	1995	2449	2301	1826	1968	1829	1975	1429	1215	1153	1275	973	894	1033	1074	2315	2533	2095	1961	1967	1802	1627	1674	1599	1832	1119	758
[Clostridium] hylemonae	S	89153	2001	1812	327	6457	1889	2925	706	1047	NA	331	4738	327	NA	NA	NA	2512	3502	2785	3426	3240	2948	3383	3689	2749	2631	3785	4268	2897	2685	2567	2616	2041	2124	2477	2531	1507	1701	1388	5323	1436	1400	1069	1145	1229	1278	3985	3552
Faecalicatena sp. Marseille-Q4148	S	2823316	2786	2403	259	1518	1631	4071	8494	8336	NA	1921	21492	1148	NA	NA	NA	42641	61620	46078	52461	50247	42646	49922	50910	41362	42991	54324	64551	42074	36378	35330	35542	29590	29101	32208	31959	15690	17199	13842	10735	13040	11169	8848	10855	9949	13363	2539	1805
Sellimonas intestinalis	S	1653434	111	89	50	6901	66	214	3782	135341	NA	123	717	89	NA	NA	NA	462	610	565	798	640	656	845	769	554	529	2043	2454	1419	1293	1468	1379	1103	1124	1250	1203	546	652	488	454	402	424	374	413	407	445	144	98
Lacrimispora saccharolytica	S	84030	280	91	138	195	213	68	734	282	NA	218	720	1100	NA	NA	NA	345	426	391	495	501	419	435	533	426	367	978	1108	773	639	635	678	529	618	582	630	113	128	96	285	120	89	82	89	88	108	234	177
Novisyntrophococcus fermenticellae	S	2068655	40	38	NA	NA	NA	83	299	328	NA	73	590	927	NA	NA	NA	1063	1509	1145	1660	1732	1548	1810	1727	1368	1208	309	263	230	182	211	209	184	191	196	229	505	677	576	1230	564	491	376	474	383	438	695	603
Pseudobutyrivibrio xylanivorans	S	185007	NA	28	NA	22	NA	NA	250	296	NA	149	446	20	NA	NA	NA	165	206	166	245	231	238	255	296	198	165	77	81	61	47	59	88	74	58	72	58	278	408	306	200	282	270	195	295	226	337	25	10
Anaerotignum propionicum	S	28446	390	153	NA	NA	543	142	131	64	NA	NA	335	NA	NA	NA	NA	841	1247	830	689	697	629	834	809	526	661	136	116	105	84	84	88	67	54	73	67	74	82	51	23	41	34	23	42	44	39	NA	NA
Lachnoanaerobaculum umeaense	S	617123	143	22	NA	33	25	33	58	89	152	31	205	74	NA	NA	NA	61	76	81	115	140	110	121	129	84	60	95	121	84	69	76	56	85	107	83	78	15	33	29	62	13	12	11	28	11	20	36	38
Butyrivibrio proteoclasticus	S	43305	NA	NA	NA	NA	NA	NA	58	NA	NA	54	NA	NA	NA	NA	NA	NA	NA	NA	46	NA	NA	NA	NA	NA	NA	NA	NA	NA	NA	NA	NA	NA	NA	NA	NA	NA	NA	NA	NA	NA	NA	NA	NA	NA	NA	NA	NA
Intestinimonas butyriciproducens	S	1297617	41922	644	3624	4841	38597	4289	41404	1307	NA	1949	17846	1368	NA	NA	NA	91500	133613	100649	89620	88495	74447	96713	91317	70641	80172	22163	24454	17835	14499	14180	15283	10985	11271	12525	12374	89278	90556	75741	62071	82362	70991	58694	61925	57424	84056	21737	15247
Massilistercora timonensis	S	2086584	835	435	126	204	213	1556	1958	1088	NA	201	5069	1579	NA	NA	NA	3065	4094	3239	3764	3760	3228	3676	3924	3080	3110	6050	6691	4439	3970	4062	4194	3278	3245	3684	3733	1488	1601	1090	1711	1121	1055	780	1099	1013	1271	1223	733
Flintibacter sp. KGMB00164	S	2610895	1505	77	293	1455	340	270	555	28014	NA	214	1442	133	NA	NA	NA	2150	2938	2359	2619	2499	2106	2294	2554	1815	2087	1174	1344	987	856	757	834	603	626	670	711	1334	1440	1085	1371	1181	979	822	980	912	1235	870	591
Emergencia timonensis	S	1776384	24	NA	NA	NA	37	96	43	79	NA	NA	249	42	NA	NA	NA	26	41	NA	41	40	52	43	25	33	31	18	14	14	16	12	16	NA	NA	15	18	NA	12	NA	22	13	NA	NA	19	NA	NA	NA	NA
Mogibacterium diversum	S	114527	NA	13	18	258	36	28	14	101	12454	20	75	64	NA	NA	NA	166	245	262	458	317	461	388	439	256	250	198	205	151	146	119	185	172	164	183	157	206	261	222	717	257	218	232	242	183	195	379	230
Clostridium sp. M62/1	S	411486	18616	16741	686	68226	7409	9318	14105	2747	NA	5474	97182	2933	NA	NA	NA	143932	205847	160878	161848	164837	136839	169533	170002	131058	136765	55192	60605	39574	34805	36672	36718	28512	28420	32189	30647	30748	33487	26116	29749	24579	22208	17011	21182	19972	27422	15565	11326
Clostridium sp. SY8519	S	1042156	213	260	NA	NA	434	940	474	3641	NA	482	2992	1104	NA	NA	NA	335	472	315	446	496	455	453	477	378	369	5953	6715	4382	3919	4082	4450	3409	3442	4048	3768	2889	3076	2264	1816	2243	1958	1552	1991	1849	2279	507	436
Clostridium sp. C1	S	1155388	NA	NA	NA	3817	16	69	302	1837	NA	253	51	591	NA	NA	NA	25	28	52	68	45	59	67	89	62	26	138	93	94	122	57	118	98	101	119	127	513	735	874	1277	1194	1110	1198	1072	880	567	109	122
Clostridium perfringens	S	1502	16	13	NA	1692	NA	14	1727	89	57055	112	344	530	NA	NA	NA	61	114	197	151	163	181	188	166	83	68	116	106	80	106	123	83	94	78	125	101	406	438	411	439	376	345	342	355	326	407	79	59
Clostridium cadaveris	S	1529	28	28	15	134	109	162	595	72	NA	165	107	152	NA	NA	NA	7162	10351	8200	8810	8228	7242	8657	8817	6806	7048	864	900	631	560	482	537	375	395	546	433	24793	25132	20456	14955	20725	17540	15260	17322	16514	21273	1415	1061
Clostridium septicum	S	1504	NA	NA	NA	NA	NA	NA	78	16	NA	NA	NA	NA	NA	NA	NA	NA	44	51	149	107	150	85	128	NA	NA	NA	NA	NA	NA	NA	NA	NA	NA	NA	NA	NA	NA	NA	NA	NA	NA	NA	NA	NA	NA	NA	NA
Hungatella hathewayi	S	154046	199	319	1050	17389	371	323	185	105997	NA	20	76	39	NA	NA	NA	373	597	456	520	540	465	477	523	403	409	67	62	54	40	40	37	19	39	37	44	1681	1960	1631	7707	1807	1507	1161	1306	1102	1254	6592	4664
Butyricicoccus sp. GAM44	S	2109686	23	NA	NA	NA	NA	21	21	NA	NA	71	601	35	NA	NA	NA	159	191	114	148	180	132	199	177	132	170	171	234	179	103	111	122	101	110	97	122	11	NA	NA	92	14	13	NA	NA	NA	NA	99	83
Romboutsia ilealis	S	1115758	NA	NA	NA	NA	NA	NA	555	NA	NA	145	NA	1091	NA	NA	NA	374	606	782	1164	1053	1435	989	1276	659	573	234	252	174	288	205	250	220	304	417	469	128	133	164	5206	247	215	255	230	195	112	1722	1228
Romboutsia sp. CE17	S	2724150	NA	NA	NA	NA	NA	NA	16	NA	NA	25	11	91	NA	NA	NA	NA	22	30	55	30	64	32	48	17	29	NA	15	18	NA	14	16	14	17	NA	27	NA	NA	NA	214	28	18	25	18	22	26	40	25
Romboutsia hominis	S	1507512	NA	NA	NA	NA	NA	NA	12	NA	NA	NA	NA	NA	NA	NA	NA	NA	NA	NA	NA	NA	NA	NA	NA	NA	NA	NA	NA	NA	NA	NA	NA	NA	NA	NA	NA	NA	NA	NA	30	NA	15	NA	NA	NA	NA	NA	NA
Terrisporobacter sp. MCA3	S	2813371	NA	NA	NA	NA	NA	NA	74	NA	NA	121	NA	656	NA	NA	NA	36	38	41	81	88	92	83	78	52	40	131	137	74	87	120	125	94	112	149	152	42	51	44	206	78	78	63	100	57	48	49	51
Eubacterium sp. MSJ-33	S	2841528	1781	68	NA	455	17	294	1448	85	NA	192	916	362	NA	NA	NA	9335	14486	11697	11254	11821	12121	12198	12176	9117	8820	1400	1442	1121	1002	1035	979	846	833	1107	1046	525	606	494	2156	494	431	450	445	437	404	2118	1877
Eubacterium sp. c-25	S	2841037	84	29	NA	15	31	36	292	322	NA	250	927	26	NA	NA	NA	217	296	243	343	294	205	251	276	229	183	1169	1196	809	733	780	726	591	603	676	783	2172	2010	1810	1347	1685	1570	1244	1493	1345	1824	232	156
Eubacterium limosum	S	1736	311	51	49	1502	94	998	738	7257	NA	125	695	177	NA	NA	NA	1093	1730	1208	1573	1629	1289	1526	1498	1145	1276	1421	1495	1075	987	1046	951	758	768	909	914	319	307	251	823	314	244	184	281	181	277	830	566
Eubacterium callanderi	S	53442	282	116	NA	NA	59	110	343	79258	NA	130	375	44	NA	NA	NA	845	1256	943	1032	1141	965	1141	1028	873	827	463	489	356	327	315	303	266	250	275	301	153	188	123	412	116	106	97	134	95	153	390	282
Eubacterium maltosivorans	S	2041044	328	141	292	NA	35	63	213	5060	NA	119	567	201	NA	NA	NA	2888	4763	3440	2799	2565	2203	3108	2983	2120	2468	545	567	456	374	330	354	239	310	301	335	338	384	276	316	317	258	225	331	226	345	157	113
Christensenella minuta	S	626937	214	119	17	NA	190	640	1621	106	NA	271	1052	3919	NA	NA	NA	8206	11186	8640	9535	10091	8127	10626	10305	8152	7265	1937	2109	1439	1329	1334	1379	1155	1143	1337	1433	3548	4494	4045	5383	3656	3105	2592	2712	2450	2642	3571	2861
Christensenella sp. Marseille-P3954	S	2086585	146	NA	22	52	144	381	657	382	NA	167	607	65	NA	NA	NA	4460	6356	4626	4989	4941	3960	5428	5051	4020	4106	2438	2850	1891	1523	1578	1712	1173	1194	1288	1399	928	905	729	1348	724	613	523	636	628	818	1204	856
Faecalibacillus intestinalis	S	1982626	7695	15399	NA	4079	31	8272	35943	800	NA	7551	166556	103820	NA	NA	NA	2553	4270	4521	7360	6732	8372	7133	8121	4608	3600	15202	12953	13536	16585	15598	15856	13633	16431	21931	21628	11797	16840	19351	36256	30455	27129	30229	26927	24255	10277	4176	3852
[Clostridium] innocuum	S	1522	5898	2554	7661	35754	9188	4193	21622	37937	NA	702	16490	830	NA	NA	NA	14374	21548	15092	16711	15336	13162	16810	16566	12652	13704	9543	11267	7589	6669	5964	6368	4919	5042	5428	5505	4980	5328	4479	6144	4581	3897	3540	3844	3592	4526	3898	2752
Faecalitalea cylindroides	S	39483	3725	1245	240	5062	6144	4284	2896	2375	56	1816	9105	4466	NA	NA	NA	5716	8237	6525	8123	7427	6480	7577	7701	6240	6199	50417	57239	37563	33024	32485	33184	26135	26204	30487	31065	13368	14706	11787	24952	11216	10186	8845	10238	9723	11486	23470	17244
Longicatena caecimuris	S	1796635	857	170	13	2325	295	795	1188	438947	NA	500	2665	671	NA	NA	NA	1068	1558	1192	1538	1433	1258	1448	1523	1241	1103	2848	3114	2008	1796	1793	1817	1648	1545	1831	1833	2582	3078	2506	2377	2531	2354	1925	2153	2027	2201	927	652
Amedibacterium intestinale	S	2583452	594	662	29	12629	154	201	308	602	NA	155	1732	902	NA	NA	NA	688	992	783	1012	1174	993	1166	1129	860	819	1410	1504	1188	922	952	947	724	755	1000	910	726	892	878	957	965	1001	866	996	900	570	285	174
Intestinibaculum porci	S	2487118	363	17	NA	NA	NA	56	92	NA	NA	NA	109	11	NA	NA	NA	75	134	101	86	86	98	114	129	73	83	126	147	116	102	97	90	87	87	91	100	97	106	86	98	106	121	93	99	72	94	24	34
Faecalibaculum rodentium	S	1702221	20	NA	NA	NA	NA	NA	19	28	NA	NA	60	16	NA	NA	NA	35	61	41	69	66	75	59	67	51	60	63	80	49	46	71	36	30	31	57	41	24	37	39	29	32	21	16	37	26	46	11	NA
Turicibacter sp. H121	S	1712675	274	NA	NA	NA	NA	NA	351	250	NA	675	12	12810	NA	NA	NA	1156	1454	1385	2733	2451	2600	2583	2899	1710	1362	337	404	327	356	357	337	327	353	397	501	39	21	76	5691	59	49	51	56	44	NA	3794	2345
Veillonella sp. S12025-13	S	2682455	163	1960	534	25	3930	5170	5863	466	127435	84	11763	10815	NA	NA	NA	992	1389	1414	1393	1600	1485	1303	1670	1190	845	393	448	390	362	311	468	336	276	383	457	607	741	793	9691	968	783	762	775	714	645	5732	4965
Veillonella nakazawae	S	2682456	273	2625	1016	34	5766	4450	5480	939	334756	69	19641	25753	NA	NA	NA	2538	3771	3884	3604	4224	4010	4256	4134	3105	2956	970	1079	978	853	812	1035	781	805	796	1039	1185	1844	1598	12537	2287	1635	1509	1432	1515	1258	7164	6375
Veillonella dispar	S	39778	102	1272	287	NA	1330	1347	1864	543	87024	NA	5888	9911	NA	NA	NA	616	1010	997	938	994	860	941	1143	687	640	223	255	179	170	165	204	152	184	225	188	403	467	419	2626	513	402	467	418	296	284	1485	1272
Veillonella atypica	S	39777	138	2865	38390	16	6386	7456	397	245	96342	53	23395	12861	NA	NA	NA	1514	2095	3823	212	306	254	146	234	156	108	846	1184	858	156	155	148	184	135	152	188	856	1285	1048	1259	657	579	455	434	400	371	1309	1070
Veillonella rodentium	S	248315	NA	50	95	NA	60	54	78	1901	1427	NA	321	176	NA	NA	NA	56	76	130	17	34	23	20	25	11	19	16	15	NA	NA	NA	NA	NA	NA	NA	NA	30	50	NA	59	NA	NA	23	NA	NA	NA	25	37
Megasphaera elsdenii	S	907	425	208	NA	NA	NA	NA	15	NA	NA	114	NA	121	NA	NA	NA	NA	NA	NA	30	NA	NA	22	NA	17	22	NA	NA	NA	NA	NA	NA	NA	NA	NA	NA	NA	NA	53	NA	NA	78	NA	NA	NA	NA	NA	NA
Phascolarctobacterium faecium	S	33025	NA	NA	212381	NA	31454	NA	4995	NA	NA	NA	123197	NA	NA	NA	NA	670878	921315	835900	781123	821811	658960	824719	799379	604537	646507	12	NA	NA	NA	NA	11	NA	NA	10	NA	112	93	66	84	68	76	45	63	55	91	35	NA
Streptococcus sp. oral taxon 061	S	712623	NA	40	NA	171	365	NA	17	NA	24524	19	68	194	NA	NA	NA	111	140	123	242	252	217	236	257	157	97	59	45	25	41	32	56	39	40	28	28	NA	NA	NA	81	22	NA	18	20	NA	16	44	48
Streptococcus sp. oral taxon 431	S	712633	NA	31	NA	105	340	15	13	NA	16931	NA	64	72	NA	NA	NA	22	49	56	90	69	92	86	92	89	42	17	20	17	16	20	48	24	16	22	21	NA	NA	26	62	19	NA	26	NA	NA	21	20	33
Streptococcus sp. HSISS1	S	1316410	NA	NA	NA	NA	NA	NA	576	NA	10545	NA	2198	1060	NA	NA	NA	NA	NA	NA	NA	NA	NA	NA	NA	NA	NA	NA	NA	NA	NA	NA	NA	NA	NA	NA	NA	NA	NA	NA	1004	NA	NA	NA	NA	NA	NA	NA	NA
Streptococcus acidominimus	S	1326	79	NA	NA	NA	NA	44	1224	NA	NA	NA	NA	20	NA	NA	NA	16	NA	NA	22	14	22	23	29	NA	21	NA	NA	NA	NA	NA	NA	NA	NA	NA	NA	NA	14	NA	179	NA	NA	NA	NA	NA	NA	183	105
Streptococcus suis	S	1307	244	35	NA	NA	507	380	362	2986	255	64	842	286	NA	NA	NA	3552	5002	3629	4431	4940	4013	4670	4921	4184	3369	1085	1357	893	972	880	815	717	600	722	674	219	255	254	1456	223	152	129	201	119	194	1300	1099
Streptococcus lutetiensis	S	150055	NA	NA	NA	NA	NA	99	1274	NA	NA	466	1438	1067	NA	NA	NA	94	115	93	71	147	91	112	121	113	82	200	167	165	230	123	191	183	103	138	230	137	233	174	262	192	106	207	193	110	150	NA	NA
Streptococcus ruminantium	S	1917441	NA	NA	NA	NA	NA	105	348	NA	NA	NA	NA	NA	NA	NA	NA	NA	NA	NA	41	NA	53	NA	36	NA	NA	83	72	80	69	61	58	41	45	72	48	NA	NA	NA	450	NA	NA	NA	NA	NA	NA	416	550
Streptococcus oralis	S	1303	65	57	109	360	1747	19	63	32	90437	23	290	458	481	NA	NA	141	103	520	172	187	211	267	245	171	132	145	174	103	68	125	117	118	103	125	112	NA	56	50	198	26	32	21	31	16	72	159	108
Streptococcus mutans	S	1309	NA	NA	NA	21	NA	NA	37	NA	385	NA	11	3813	13	NA	NA	NA	NA	NA	NA	NA	NA	NA	NA	NA	NA	NA	NA	NA	NA	NA	NA	NA	NA	NA	NA	12	27	NA	224	15	16	13	13	NA	12	148	95
Streptococcus infantarius	S	102684	NA	NA	NA	NA	NA	NA	125	NA	NA	NA	NA	NA	NA	NA	NA	NA	NA	NA	NA	NA	NA	NA	NA	NA	NA	NA	NA	NA	NA	NA	NA	NA	NA	NA	NA	NA	NA	NA	NA	NA	NA	NA	NA	NA	NA	NA	NA
Streptococcus parasuis	S	1501662	NA	NA	NA	NA	NA	NA	62	36	119	NA	208	NA	NA	NA	NA	45	125	108	92	124	144	114	132	76	84	NA	NA	NA	NA	NA	NA	NA	NA	28	28	29	26	23	39	31	NA	NA	34	NA	NA	NA	NA
Streptococcus agalactiae	S	1311	NA	NA	NA	NA	2588	841	507	199	6697	261	737	NA	NA	NA	NA	4847	7655	8493	9450	11619	12128	11403	13180	7929	5470	935	744	363	845	703	308	452	677	660	796	2950	3711	3815	13877	5026	4859	4469	4482	4530	2390	9217	6969
Streptococcus gordonii	S	1302	11	NA	38	63	221	NA	17	70	45136	NA	89	2569	39	NA	NA	76	100	124	142	147	158	130	142	111	75	26	46	41	51	38	38	33	31	50	62	67	82	86	431	95	72	58	73	50	66	379	290
Streptococcus sanguinis	S	1305	NA	44	NA	1273	111	NA	15	177	6765	15	75	360	147	NA	NA	133	129	244	128	153	154	153	171	138	133	43	36	49	16	42	33	16	17	31	42	16	NA	28	154	49	42	23	15	23	36	119	94
Streptococcus ilei	S	1156431	NA	44	NA	263	267	NA	34	NA	12743	NA	534	400	NA	NA	NA	34	73	38	90	64	91	82	81	53	47	47	72	41	NA	40	64	NA	NA	85	56	72	55	38	146	25	69	20	48	30	NA	121	88
Streptococcus canis	S	1329	25	23	NA	NA	719	NA	14	NA	46	19	513	113	NA	NA	NA	228	308	271	414	414	376	373	431	369	280	55	60	55	40	47	62	64	61	91	62	27	47	59	143	54	66	48	46	29	NA	76	39
Lactococcus cremoris	S	1359	120	219	NA	NA	NA	34	30	3129	51	172	392	353	43	NA	NA	358	616	634	951	1187	1183	1218	1330	874	537	445	410	379	306	364	333	255	284	348	370	945	1083	1041	1069	1175	1023	1038	1103	1024	763	168	125
Enterococcus faecium	S	1352	1308	1001	771	1561	2120	1329	6000	3780	NA	1901	4707	1240	NA	NA	NA	16933	21768	17889	19644	18710	16150	17744	18799	14661	16353	3041	3340	2941	1728	1854	2269	1668	1397	1726	1629	4232	3998	3523	3302	3179	3100	2217	2789	2496	3518	1619	973
Enterococcus cecorum	S	44008	NA	NA	NA	NA	NA	NA	168	308	NA	NA	106	18	NA	NA	NA	84	182	177	237	254	215	198	299	170	138	46	30	42	NA	26	22	22	26	30	22	66	60	68	50	60	58	51	78	56	69	NA	NA
Granulicatella adiacens	S	46124	NA	177	23	54	222	25	49	13	26255	NA	342	312	17	NA	NA	54	37	42	65	62	58	81	90	63	32	39	71	39	33	24	47	19	24	43	33	NA	11	NA	35	20	NA	NA	21	NA	13	20	NA
Dolosigranulum pigrum	S	29394	15	21	NA	NA	NA	NA	16	NA	13	NA	NA	NA	51	NA	NA	NA	NA	12	NA	NA	NA	NA	NA	NA	NA	NA	NA	NA	NA	NA	NA	NA	NA	NA	NA	NA	NA	NA	NA	11	NA	NA	NA	NA	NA	NA	NA
Abiotrophia defectiva	S	46125	NA	24	NA	NA	97	NA	44	14	2289	NA	NA	NA	15	NA	NA	NA	NA	15	NA	NA	NA	NA	NA	NA	NA	32	29	12	21	11	17	12	16	14	NA	NA	NA	NA	NA	NA	NA	NA	NA	NA	NA	NA	NA
Latilactobacillus sakei	S	1599	NA	NA	NA	NA	NA	NA	26	NA	NA	244	NA	286	57	NA	NA	197	194	372	484	662	813	622	817	535	285	NA	30	134	NA	16	22	NA	NA	NA	NA	NA	NA	NA	36	NA	NA	NA	NA	NA	NA	NA	NA
Ligilactobacillus ruminis	S	1623	18	12	NA	NA	NA	443	16	72	NA	123	84	185	NA	NA	NA	97	102	64	172	159	147	162	178	102	110	769	834	648	508	558	545	473	533	607	585	261	388	324	256	344	357	251	320	241	257	42	29
Peribacillus psychrosaccharolyticus	S	1407	NA	NA	NA	NA	NA	NA	134	NA	NA	NA	NA	NA	NA	NA	NA	NA	NA	NA	NA	NA	NA	NA	NA	NA	NA	NA	NA	NA	NA	NA	NA	NA	NA	NA	NA	NA	NA	NA	NA	NA	NA	NA	NA	NA	NA	NA	NA
Gemella haemolysans	S	1379	NA	48	NA	NA	19	NA	46	110	44780	NA	NA	NA	12	NA	NA	21	NA	49	NA	11	NA	NA	NA	NA	NA	NA	NA	15	NA	NA	NA	NA	NA	NA	14	NA	NA	NA	33	NA	NA	NA	13	NA	NA	NA	NA
Gemella sanguinis	S	84135	NA	36	NA	NA	127	21	32	NA	66238	NA	91	80	NA	NA	NA	NA	17	20	19	30	38	24	48	16	NA	21	22	23	42	32	54	33	89	27	49	NA	22	28	35	48	34	55	48	41	NA	15	NA
Finegoldia magna	S	1260	30	119	59	NA	NA	NA	63	225	86	NA	NA	NA	29	NA	NA	77	27	48	24	18	30	31	37	23	17	NA	NA	NA	NA	NA	NA	NA	NA	NA	NA	16	17	13	14	19	27	18	16	22	NA	NA	NA
Murdochiella vaginalis	S	1852373	284	NA	NA	NA	24	NA	13	NA	NA	NA	57	27	NA	NA	NA	23	36	48	41	51	26	52	43	25	47	60	59	49	35	18	29	29	17	30	37	NA	NA	NA	53	NA	NA	NA	NA	NA	NA	89	69
Bifidobacterium catenulatum	S	1686	11	42145	NA	NA	24	3004	153501	18	NA	1491	37935	1086	NA	NA	NA	329	588	500	647	493	495	508	497	367	406	1860	2160	1328	1085	1249	1172	945	1166	1177	1265	2895	2988	2284	3130	1691	2058	1494	1867	1809	3220	2558	1876
Bifidobacterium pseudocatenulatum	S	28026	78	634232	NA	207	333	2529	11254	16	NA	3592	780192	1351	18	NA	64	300	435	300	397	428	364	433	387	272	230	41127	50996	30808	24579	27709	27903	21556	23631	27070	29157	46379	49970	36708	61030	31007	31088	24863	31352	28648	50890	62978	46097
Bifidobacterium adolescentis	S	1680	1272	186719	NA	74	1157	546826	2882	429	33	417398	184670	357542	32	NA	104	36743	47360	31347	55158	41820	38485	44820	44145	34975	39737	68846	84393	53911	41180	45882	45153	36333	39787	47226	46783	153529	161741	119259	162083	105002	103232	80762	100795	90920	172499	178778	101059
Bifidobacterium angulatum	S	1683	13	4474	NA	NA	NA	214	312	118	NA	308	380	140	NA	NA	NA	56	85	50	88	92	71	79	90	73	66	123	146	98	73	81	70	71	80	70	85	32228	33969	23679	29606	20547	20278	16568	20905	19866	36585	27992	15355
Bifidobacterium animalis	S	28025	NA	4236	5246	NA	33	5758	248	NA	NA	NA	31	46	NA	NA	NA	254	284	209	314	247	268	259	315	199	198	NA	10	NA	NA	NA	NA	NA	NA	NA	NA	NA	23	NA	34	NA	NA	18	NA	NA	NA	37	30
Bifidobacterium bifidum	S	1681	NA	108552	NA	NA	NA	1583	185	NA	10	64	981	4665	NA	NA	NA	2611	3088	2704	199	157	166	154	151	118	99	1787	2187	1229	53	63	56	45	34	35	42	3636	4328	2561	323	105	119	61	115	72	163	2541	1388
Bifidobacterium dentium	S	1689	17	42	233	NA	NA	103	111	183	281	51	55	2772	NA	NA	NA	35	32	37	27	16	43	25	34	21	12	31	28	32	33	31	21	21	40	33	36	37	42	40	954	25	26	22	16	19	51	1368	851
Bifidobacterium scardovii	S	158787	NA	40	NA	NA	NA	154	28	NA	NA	10	NA	1022	NA	NA	NA	12	NA	15	NA	NA	NA	11	NA	10	12	NA	NA	NA	NA	NA	NA	NA	NA	NA	NA	NA	NA	NA	NA	NA	NA	NA	NA	NA	NA	NA	NA
Bifidobacterium pullorum	S	78448	NA	60	NA	NA	NA	NA	30	NA	NA	39	238	59	NA	NA	NA	NA	NA	NA	NA	NA	NA	NA	NA	NA	NA	92	103	77	64	47	66	45	39	66	47	NA	NA	NA	NA	NA	NA	NA	NA	NA	NA	12	NA
Schaalia odontolytica	S	1660	105	237	41	NA	1471	149	252	920	258430	398	1342	2560	43	NA	NA	884	1052	867	1439	1139	1298	1015	1103	903	1060	322	313	213	226	196	241	135	186	181	230	510	499	357	850	366	289	337	318	275	486	1178	614
Actinomyces naeslundii	S	1655	39	132	NA	NA	NA	66	38	145	10942	38	214	42	265	NA	29	168	212	239	286	182	210	127	200	134	193	38	76	30	31	41	47	38	85	55	62	59	51	50	87	46	102	24	50	39	66	131	48
Actinomyces pacaensis	S	1852377	15	36	38	NA	19	19	16	26	34207	57	264	180	NA	NA	NA	419	578	460	627	495	578	545	627	414	449	173	228	121	140	105	98	128	126	106	131	64	75	54	216	46	54	42	45	16	65	255	166
Actinomyces oris	S	544580	89	NA	NA	74	309	NA	75	1940	33649	116	245	2499	340	NA	NA	935	1403	1120	2162	1901	1996	1847	2137	1530	2016	155	137	131	171	124	138	NA	NA	93	NA	301	243	273	259	234	222	305	209	195	440	273	148
Fannyhessea vaginae	S	82135	30	16	NA	NA	NA	18	15	NA	NA	18	43	39	NA	NA	NA	46	29	47	43	34	30	41	52	28	27	116	143	69	74	81	61	39	57	65	71	50	48	56	127	48	42	41	42	26	34	115	70
Rothia dentocariosa	S	2047	NA	NA	84	93	115	NA	98	50	12141	13	14	1176	157	NA	NA	55	41	162	65	51	45	48	60	36	48	23	61	25	NA	17	NA	NA	17	25	25	31	30	22	77	14	20	NA	13	14	NA	108	47
Kocuria rhizophila	S	72000	NA	NA	NA	NA	NA	NA	54	NA	NA	NA	NA	NA	127	NA	NA	37	NA	NA	NA	NA	NA	NA	NA	NA	NA	NA	NA	NA	NA	NA	NA	NA	NA	NA	NA	NA	NA	NA	NA	NA	NA	NA	NA	NA	NA	NA	NA
Leifsonia shinshuensis	S	150026	NA	29	NA	45	15	NA	17	27	NA	NA	28	NA	NA	NA	NA	28	NA	25	58	45	36	45	40	33	NA	17	NA	NA	NA	NA	NA	NA	NA	NA	22	NA	NA	22	22	NA	NA	20	24	NA	NA	NA	NA
Yimella sp. cx-51	S	2770551	NA	NA	NA	NA	NA	NA	16	NA	NA	NA	NA	NA	NA	NA	NA	NA	NA	NA	NA	NA	NA	NA	NA	NA	NA	NA	NA	NA	NA	NA	NA	NA	NA	NA	NA	NA	NA	NA	NA	NA	NA	NA	NA	NA	NA	NA	NA
Vaginimicrobium propionicum	S	1871034	18	20	NA	NA	NA	13	21	NA	115	NA	18	10	NA	NA	NA	20	34	26	15	26	17	22	25	16	18	18	21	17	22	17	15	12	17	14	25	NA	NA	NA	NA	NA	NA	NA	NA	NA	NA	16	NA
Arachnia rubra	S	1547448	NA	NA	NA	NA	NA	NA	18	NA	55	NA	NA	NA	NA	NA	NA	17	26	26	23	NA	20	20	10	20	NA	NA	NA	11	14	NA	NA	NA	NA	NA	12	NA	NA	NA	NA	NA	NA	NA	NA	NA	NA	NA	NA
Corynebacterium argentoratense	S	42817	NA	NA	NA	NA	NA	56	54	NA	16	NA	NA	NA	NA	NA	NA	NA	NA	NA	NA	NA	NA	NA	NA	NA	NA	NA	NA	NA	NA	NA	NA	NA	NA	NA	NA	NA	NA	NA	NA	NA	NA	NA	NA	NA	NA	NA	NA
Corynebacterium xerosis	S	1725	NA	NA	NA	NA	NA	NA	31	NA	NA	NA	NA	NA	NA	NA	NA	NA	NA	NA	NA	NA	NA	NA	NA	NA	NA	NA	NA	NA	NA	NA	NA	NA	NA	NA	NA	NA	NA	NA	NA	NA	NA	NA	NA	NA	NA	NA	NA
Corynebacterium kroppenstedtii	S	161879	NA	NA	NA	NA	NA	NA	15	NA	58	NA	NA	NA	1404	NA	12	157	NA	NA	NA	29	27	131	53	16	NA	22	34	57	28	91	83	44	NA	NA	NA	NA	NA	27	61	78	90	29	NA	NA	84	27	NA
Adlercreutzia equolifaciens	S	446660	1381	NA	NA	NA	NA	879	3880	NA	NA	5876	19101	27	NA	NA	NA	4911	6480	4312	6755	5928	5321	5691	6002	4972	5211	3201	3841	2431	2000	2208	2297	1828	1937	2308	2254	3896	3806	3011	1955	2520	2709	2211	2775	2264	4543	1600	990
Adlercreutzia hattorii	S	2707299	2272	NA	47	NA	24	2944	3872	NA	NA	19182	34348	NA	NA	NA	NA	10570	14596	9681	14404	11994	11484	13399	12206	10711	10916	11132	13697	8193	6919	8275	7924	6255	6560	7912	8317	22123	22226	17923	9757	14767	15699	13082	15548	12849	25223	5124	3260
Eggerthella lenta	S	84112	4529	1991	27718	21	126	2766	6078	163830	112	3528	27560	4014	NA	NA	NA	7113	9476	7860	6976	5561	5482	6401	5894	5069	5249	2454	3004	1812	1551	1707	1645	1261	1570	1738	1650	26139	28712	20312	8599	16669	16985	13379	16603	15200	30251	1618	907
Eggerthella sp. YY7918	S	502558	NA	NA	84	NA	NA	118	73	NA	NA	116	102	NA	NA	NA	NA	2320	3145	2248	3264	2559	2519	2803	2614	2340	2536	168	244	188	123	157	145	95	134	124	149	273	295	224	153	192	234	153	222	186	332	74	36
Eggerthella guodeyinii	S	2690837	NA	NA	68	NA	NA	NA	13	473	NA	55	117	31	NA	NA	NA	25	29	37	41	NA	21	NA	NA	NA	32	NA	NA	NA	NA	NA	NA	NA	NA	NA	NA	265	348	198	121	197	208	175	212	206	394	NA	NA
Gordonibacter pamelaeae	S	471189	642	127	588	NA	NA	1507	3614	4431	NA	360	4052	459	NA	NA	NA	2135	3009	2001	3115	2708	2448	2713	2514	2249	2415	776	970	606	465	527	579	400	467	537	528	16526	18103	13214	5211	10716	11632	9799	11720	10329	21142	313	203
Gordonibacter urolithinfaciens	S	1335613	42	124	14	NA	NA	144	497	30631	NA	16	12888	NA	NA	NA	NA	712	978	590	1031	733	751	996	804	784	737	43	57	24	21	27	32	24	31	29	39	1429	1643	1073	359	738	832	672	947	758	1765	16	19
Raoultibacter timonensis	S	1907662	78	18	19	NA	NA	NA	32	NA	NA	NA	642	21	NA	NA	NA	55	65	57	59	62	57	52	50	48	53	NA	10	NA	NA	NA	NA	10	NA	NA	NA	NA	NA	NA	NA	NA	NA	NA	NA	NA	NA	12	NA
Phoenicibacter congonensis	S	1944646	NA	NA	NA	NA	NA	25	21	61	NA	31	NA	14	NA	NA	NA	25	41	41	69	59	41	45	69	31	31	NA	10	NA	NA	NA	NA	NA	NA	NA	14	13	19	16	45	15	17	18	NA	14	15	37	20
Collinsella aerofaciens	S	74426	34983	50122	90	114	10302	47022	72	555759	144	21830	237167	382458	18	NA	36	148764	190648	134371	216661	174609	161311	178459	178973	144438	162009	56974	68321	43445	33107	37885	37823	28671	32342	37083	39521	118152	123903	95057	65689	82193	83369	67436	83906	71434	136606	36521	20267
Parolsenella catena	S	2003188	31	25	NA	NA	NA	51	43	147	NA	NA	16	17887	NA	NA	NA	178	254	182	264	189	221	243	196	185	221	14	NA	NA	NA	12	NA	NA	NA	NA	NA	43	42	39	16231	31	25	31	27	27	32	32282	22968
Parolsenella massiliensis	S	1871022	127	NA	25	69	NA	NA	21	NA	NA	NA	40	199	NA	NA	NA	97	115	118	100	109	97	84	92	71	85	26	29	35	21	28	23	15	21	22	19	936	1056	742	1194	735	676	596	723	609	1029	1130	842
Dehalococcoides mccartyi	S	61435	NA	45	715	NA	NA	40	19	NA	NA	19	25	NA	NA	NA	NA	NA	NA	NA	11	NA	12	NA	NA	NA	NA	24	19	21	10	15	16	NA	NA	10	14	NA	NA	NA	NA	NA	NA	NA	NA	NA	NA	NA	NA
Haemophilus parainfluenzae	S	729	3267	302	387	NA	44239	340	8249	NA	28916	234	71040	273960	67	NA	NA	121	97	278	170	403	224	169	372	141	78	988	966	902	974	1353	5540	1211	960	1298	1275	257	376	403	557	508	409	300	356	268	264	195	166
Haemophilus influenzae	S	727	NA	NA	NA	NA	1605	NA	83	NA	2251	NA	584	1933	NA	NA	NA	NA	NA	NA	NA	NA	NA	NA	NA	NA	NA	NA	NA	NA	NA	NA	NA	NA	NA	NA	NA	NA	NA	NA	NA	NA	NA	NA	NA	NA	NA	NA	NA
Haemophilus haemolyticus	S	726	NA	NA	NA	NA	4279	NA	16	NA	1389	NA	208	1007	NA	NA	NA	49	NA	NA	NA	NA	NA	NA	NA	NA	NA	NA	NA	NA	NA	NA	NA	NA	NA	NA	NA	NA	NA	NA	25	NA	NA	NA	NA	NA	NA	NA	NA
Aggregatibacter sp. oral taxon 513	S	712150	NA	NA	NA	NA	153	NA	98	NA	249	NA	27	1687	NA	NA	NA	NA	NA	NA	NA	NA	NA	NA	NA	NA	NA	NA	NA	NA	NA	NA	NA	NA	NA	NA	NA	NA	NA	NA	NA	NA	NA	NA	NA	NA	NA	NA	NA
Aggregatibacter aphrophilus	S	732	NA	NA	NA	NA	7696	NA	33	NA	196	NA	459	76	54	NA	NA	NA	NA	18	NA	NA	NA	NA	NA	NA	NA	NA	NA	NA	NA	NA	NA	NA	NA	NA	NA	NA	NA	NA	NA	NA	NA	NA	NA	NA	NA	NA	NA
Pseudomonas aeruginosa	S	287	38116	15119	NA	NA	NA	5962	3563	17689	495	2660	15648	NA	768	NA	NA	1350	1819	1697	2827	3253	3569	3349	3659	2567	2086	NA	161	NA	NA	NA	NA	305	297	NA	NA	8032	8512	8126	5732	9906	8603	6788	6830	6427	6473	NA	NA
Aeromonas salmonicida	S	645	52	NA	NA	NA	NA	NA	41	NA	488	NA	NA	NA	NA	NA	NA	89	88	83	145	121	NA	116	85	NA	87	NA	NA	NA	NA	NA	NA	NA	NA	NA	NA	45	NA	NA	111	48	56	39	48	NA	NA	156	143
Acinetobacter haemolyticus	S	29430	NA	NA	NA	NA	NA	NA	20	NA	NA	NA	NA	27	60	NA	NA	NA	NA	NA	NA	NA	NA	NA	NA	NA	NA	103	130	68	91	112	65	92	64	73	87	NA	NA	NA	NA	NA	NA	NA	NA	NA	NA	NA	NA
Campylobacter jejuni	S	197	989	71	92	82347	2562	378	5411	NA	NA	861	21085	3005	NA	NA	NA	15762	20591	25460	11137	11440	10678	10636	10088	8711	8599	10943	11795	10714	2053	2130	2076	1587	1636	2232	2066	16214	22350	27622	3240	4473	4447	3175	4071	3515	4860	8128	8915
Campylobacter coli	S	195	294	66	NA	15	70272	43	855	NA	NA	59	1880	199	NA	NA	NA	8360	13675	15794	12345	10331	11536	11120	11915	6578	6812	4716	4703	5918	1237	1707	1820	1037	1688	1619	1448	272	234	485	174	92	107	114	71	131	230	333	170
Desulfovibrio piger	S	901	1028	2580	79	NA	NA	506	523	258	NA	244	NA	109	NA	NA	NA	36227	55492	43596	35165	35672	32740	35997	37976	27647	33345	NA	NA	NA	NA	NA	NA	NA	NA	NA	NA	NA	NA	NA	157	NA	NA	NA	NA	NA	NA	245	185
Lawsonia intracellularis	S	29546	NA	NA	NA	NA	NA	NA	12	NA	NA	NA	NA	NA	NA	NA	NA	12	NA	NA	NA	NA	NA	NA	NA	NA	NA	NA	NA	NA	NA	NA	NA	NA	NA	NA	NA	NA	NA	NA	NA	NA	NA	NA	NA	NA	NA	NA	NA
Lautropia mirabilis	S	47671	20	41	NA	NA	968	28	30	NA	33	NA	178	NA	NA	NA	NA	NA	NA	NA	NA	NA	NA	NA	NA	NA	NA	NA	NA	NA	NA	NA	NA	NA	NA	NA	NA	NA	NA	NA	NA	NA	NA	NA	NA	NA	NA	NA	NA
Turicimonas muris	S	1796652	41	NA	NA	20401	NA	2673	898	NA	NA	NA	NA	NA	NA	NA	NA	20	23	18	22	41	37	34	28	22	21	NA	NA	NA	NA	NA	NA	NA	NA	NA	NA	1092	1217	1049	670	1220	946	854	869	766	1014	17	12
Neisseria elongata	S	495	NA	NA	NA	NA	744	NA	89	NA	512	NA	NA	24	114	NA	NA	NA	NA	96	NA	NA	NA	NA	NA	NA	NA	NA	NA	NA	NA	NA	NA	NA	NA	NA	NA	NA	NA	NA	NA	NA	NA	NA	NA	NA	NA	NA	NA
Sphingomonas melonis	S	152682	286	420	128	333	169	143	163	333	NA	176	480	162	NA	NA	NA	554	734	484	773	449	705	736	693	541	353	260	270	135	180	205	192	160	204	233	184	407	381	358	338	378	333	274	313	269	550	299	207
Sphingomonas sp. NIC1	S	1961362	57	75	73	89	46	37	50	104	NA	77	166	56	NA	NA	NA	178	201	122	161	97	114	152	121	144	186	43	44	114	101	77	87	62	NA	59	84	90	99	94	46	47	90	NA	62	55	71	56	80
Komagataeibacter oboediens	S	65958	856	97	NA	NA	NA	262	89	6209	NA	336	680	168	NA	NA	NA	1422	1846	1742	1993	2213	2192	1777	2031	1646	1622	6219	6473	4671	4704	5247	5139	3997	3821	5013	4640	119	141	138	224	127	112	115	121	76	134	122	74
Akkermansia muciniphila	S	239935	75	322586	1353377	620	6825	340027	8413	216	NA	80	109885	120	NA	28	15	493856	785319	597178	649238	612699	622197	718900	686971	477779	474425	394553	508612	328710	312571	275473	302511	232638	230821	240776	246131	1492164	1570460	1154233	857867	1504561	1107743	760699	925022	863273	1265023	291	133
Treponema medium	S	58231	82	55	NA	NA	35	119	864	NA	NA	44	580	NA	NA	NA	NA	83	120	71	197	145	107	151	189	124	95	140	151	98	67	70	71	72	66	91	87	NA	NA	NA	63	NA	21	NA	NA	NA	NA	64	37
Treponema peruense	S	2787628	271	147	NA	NA	41	78	92	NA	NA	192	735	131	NA	NA	NA	372	564	404	453	475	373	501	524	383	389	1293	1479	958	880	858	921	766	763	873	850	346	364	322	483	279	248	219	242	240	240	284	249
Treponema phagedenis	S	162	NA	33	NA	NA	NA	NA	18	37	NA	10	23	NA	NA	NA	NA	19	35	NA	21	30	15	25	38	15	25	14	NA	NA	NA	NA	NA	NA	NA	NA	NA	24	13	20	26	21	15	19	17	21	23	NA	NA
Cloacibacillus porcorum	S	1197717	NA	11	NA	NA	35	NA	444	22	NA	19	229	NA	NA	NA	NA	83	134	112	94	110	84	80	98	70	95	NA	12	NA	NA	NA	10	NA	NA	NA	NA	49	28	43	73	38	34	34	22	26	36	108	73
Pyramidobacter piscolens	S	638849	392	317	35	NA	NA	83	146	205	NA	54	32	442	NA	NA	NA	26	12	NA	19	18	16	26	30	22	20	NA	NA	NA	NA	NA	NA	NA	NA	NA	NA	871	949	778	829	733	584	531	585	511	634	552	369
Giardia intestinalis	S	5741	NA	NA	NA	NA	NA	NA	104	NA	NA	NA	NA	NA	NA	NA	NA	NA	12	12	NA	NA	NA	NA	NA	NA	NA	NA	NA	NA	NA	NA	NA	NA	NA	NA	NA	NA	NA	NA	NA	NA	NA	NA	NA	NA	NA	NA	NA
Homo sapiens	S	9606	28	33	67	39	65	19	32	201	70	17	44	21	22	NA	NA	32	58	108	100	93	224	87	100	74	65	50	30	34	28	44	55	35	24	38	38	18	24	26	66	26	31	24	22	15	15	30	20
CrAss-like virus sp.	S	2831617	10606	35	NA	NA	35	83164	13428	700264	NA	20	111692	16647	NA	NA	NA	6088	9491	11400	11912	12138	14968	13093	13700	8200	6216	40	36	38	35	29	37	36	41	40	40	1755	2187	2396	130431	4805	3441	3834	2560	2225	777	48120	67399
crAssphage cr125_1	S	2772091	NA	NA	NA	NA	NA	NA	5446	NA	NA	NA	NA	NA	NA	NA	NA	323	500	596	566	742	879	476	720	440	390	NA	NA	NA	NA	NA	NA	NA	NA	NA	NA	NA	NA	NA	377	NA	NA	NA	NA	NA	NA	347	318
crAssphage cr4_1	S	2772084	NA	NA	NA	NA	NA	NA	3114	NA	NA	NA	32	NA	NA	NA	NA	3316	5284	5957	6169	6683	7945	5330	6879	4245	3674	NA	NA	NA	NA	NA	NA	NA	NA	NA	NA	NA	NA	NA	NA	NA	NA	NA	NA	NA	NA	NA	NA
crAssphage cr115_1	S	2772089	NA	NA	NA	NA	NA	33	578	NA	NA	NA	4014	NA	NA	NA	NA	30	92	118	120	110	187	112	155	94	64	NA	NA	NA	NA	NA	NA	NA	NA	NA	NA	NA	NA	NA	NA	NA	NA	NA	NA	NA	NA	NA	NA
crAssphage cr55_1	S	2772060	NA	NA	NA	NA	NA	NA	17880	NA	NA	NA	NA	205	NA	NA	NA	NA	NA	NA	NA	NA	NA	NA	NA	NA	NA	NA	NA	NA	NA	NA	NA	NA	NA	NA	NA	NA	NA	NA	NA	NA	NA	NA	NA	NA	NA	NA	NA
crAssphage cr1_1	S	2772064	NA	NA	NA	NA	NA	NA	9875	NA	NA	75	NA	224	NA	NA	NA	NA	NA	NA	NA	NA	NA	NA	NA	NA	NA	158	101	127	138	133	120	97	87	146	132	NA	NA	NA	NA	NA	NA	NA	NA	NA	NA	NA	NA
crAssphage cr128_1	S	2772076	NA	NA	NA	NA	NA	NA	145	NA	NA	95	NA	NA	NA	NA	NA	38	23	26	47	95	98	74	110	74	22	NA	NA	NA	NA	NA	NA	NA	NA	NA	NA	NA	NA	NA	NA	NA	NA	NA	NA	NA	NA	NA	NA
crAssphage cr11_1	S	2772067	NA	NA	NA	NA	NA	NA	107	NA	NA	NA	NA	NA	NA	NA	NA	NA	NA	NA	NA	NA	NA	NA	NA	NA	NA	NA	NA	NA	NA	NA	NA	NA	NA	NA	NA	NA	NA	NA	NA	NA	NA	NA	NA	NA	NA	NA	NA
Taranisvirus taranis	S	2734146	2607	562	NA	NA	190	18	1303	NA	NA	1084	10094	391	NA	NA	NA	330	343	346	498	409	360	421	460	308	326	2188	2583	1690	1309	1360	1397	976	1082	1329	1319	447	647	430	446	439	365	254	361	315	503	237	158
Toutatisvirus toutatis	S	2734150	2078	2395	NA	NA	NA	NA	851	NA	NA	124	461	211	NA	NA	NA	112	123	NA	87	170	139	103	NA	98	NA	57	135	84	NA	42	NA	53	NA	52	58	2459	2244	2058	1268	1723	1464	1155	1391	1285	2114	486	294
Brigitvirus brigit	S	2734096	1177	NA	NA	NA	NA	46	236	NA	NA	1029	56	4706	NA	NA	NA	572	760	616	936	851	900	810	956	669	711	268	300	225	162	153	168	125	132	167	177	311	402	262	660	310	279	248	253	215	415	575	374
Oengusvirus oengus	S	2734262	NA	NA	NA	NA	11	NA	110	NA	NA	15	1420	NA	NA	NA	NA	184	230	218	326	316	360	340	330	250	275	142	157	91	85	124	114	77	68	135	126	623	743	586	322	541	448	437	481	434	628	11	15
Bacteroides heparinolyticus	S	28113	NA	12	NA	NA	10	NA	NA	11	NA	15	26	22	NA	NA	NA	23	32	30	30	54	37	52	64	44	28	47	55	41	38	40	42	34	34	49	41	NA	NA	NA	36	NA	NA	NA	NA	NA	NA	37	17
Tannerella serpentiformis	S	712710	NA	NA	NA	NA	2079	59	NA	13	14	NA	NA	NA	111	NA	NA	NA	NA	NA	NA	NA	NA	NA	NA	NA	NA	NA	NA	NA	NA	NA	NA	NA	NA	NA	NA	NA	NA	NA	NA	NA	NA	NA	NA	NA	NA	NA	NA
Prevotella bryantii	S	77095	974	79	31	NA	NA	14	NA	98	NA	2808	NA	611	NA	NA	NA	NA	NA	NA	NA	NA	NA	NA	NA	NA	NA	NA	NA	NA	NA	NA	NA	NA	NA	NA	NA	13	18	11	292	21	18	10	12	10	16	189	198
Prevotella oris	S	28135	NA	NA	NA	NA	876	NA	NA	49	78	NA	NA	NA	16	NA	NA	NA	NA	29	16	19	NA	17	24	NA	NA	NA	NA	NA	NA	NA	NA	NA	NA	NA	NA	NA	NA	NA	NA	NA	NA	NA	NA	NA	NA	37	NA
Prevotella multiformis	S	282402	NA	NA	NA	NA	32	NA	NA	24	NA	NA	NA	NA	NA	NA	NA	NA	NA	NA	NA	NA	NA	NA	NA	NA	NA	NA	NA	NA	NA	NA	NA	NA	NA	NA	NA	NA	NA	NA	NA	NA	NA	NA	NA	NA	NA	NA	NA
Porphyromonas endodontalis	S	28124	NA	NA	NA	NA	2832	NA	NA	554	70	NA	NA	NA	NA	NA	NA	12	NA	16	11	15	14	NA	13	12	11	NA	NA	NA	NA	NA	NA	NA	NA	NA	NA	NA	NA	NA	NA	NA	NA	NA	NA	NA	NA	NA	NA
Porphyromonas crevioricanis	S	393921	NA	NA	NA	NA	NA	NA	NA	339	NA	NA	NA	NA	NA	NA	NA	NA	11	10	NA	11	NA	14	10	12	NA	NA	NA	NA	NA	NA	NA	NA	NA	NA	NA	NA	NA	NA	NA	NA	NA	NA	NA	NA	NA	NA	NA
Porphyromonas asaccharolytica	S	28123	NA	NA	81	NA	NA	NA	NA	33	NA	NA	11	68	NA	NA	NA	84	123	119	106	126	100	129	132	74	90	NA	NA	NA	NA	NA	NA	NA	NA	NA	NA	NA	NA	NA	16	NA	NA	NA	NA	NA	NA	17	NA
Porphyromonas cangingivalis	S	36874	NA	NA	NA	NA	NA	NA	NA	35	NA	NA	NA	NA	NA	NA	NA	NA	NA	NA	NA	NA	NA	NA	NA	NA	NA	NA	NA	NA	NA	NA	NA	NA	NA	NA	NA	NA	NA	NA	NA	NA	NA	NA	NA	NA	NA	NA	NA
Lacrimispora sphenoides	S	29370	NA	NA	NA	144	NA	NA	NA	93	NA	NA	NA	NA	NA	NA	NA	NA	NA	NA	NA	NA	NA	NA	NA	NA	NA	14	23	12	13	14	NA	11	NA	12	11	NA	NA	NA	NA	NA	NA	NA	NA	NA	NA	NA	NA
Butyrivibrio fibrisolvens	S	831	NA	NA	NA	NA	NA	NA	NA	64	NA	NA	138	NA	NA	NA	NA	112	128	149	142	186	176	173	168	166	134	118	123	116	114	109	90	85	61	91	71	NA	122	NA	102	NA	85	NA	NA	NA	NA	24	NA
Anaerocolumna cellulosilytica	S	433286	NA	NA	NA	NA	NA	NA	NA	18	NA	NA	NA	NA	NA	NA	NA	NA	NA	NA	21	NA	NA	17	16	NA	16	NA	NA	NA	NA	NA	NA	NA	NA	NA	NA	NA	NA	NA	NA	NA	NA	NA	NA	NA	NA	NA	NA
Clostridium botulinum	S	1491	NA	NA	NA	NA	NA	NA	NA	1203	NA	NA	829	NA	38	NA	NA	NA	NA	NA	NA	NA	NA	NA	NA	NA	NA	NA	NA	NA	NA	NA	NA	NA	NA	NA	NA	NA	NA	NA	NA	NA	NA	NA	NA	NA	NA	NA	NA
Clostridium butyricum	S	1492	NA	NA	NA	NA	NA	NA	NA	229	NA	NA	55	NA	NA	NA	NA	NA	NA	NA	71	48	110	65	116	45	NA	NA	NA	NA	NA	NA	NA	NA	NA	NA	NA	NA	NA	NA	NA	NA	NA	NA	NA	NA	NA	NA	NA
Aminipila butyrica	S	433296	NA	NA	NA	NA	NA	NA	NA	65	NA	NA	NA	NA	NA	NA	NA	NA	NA	NA	NA	NA	NA	NA	NA	NA	NA	NA	NA	NA	NA	NA	NA	NA	NA	NA	NA	NA	NA	NA	NA	NA	NA	NA	NA	NA	NA	NA	NA
Aminipila luticellarii	S	2507160	45	NA	NA	NA	14	NA	NA	21	NA	NA	52	NA	NA	NA	NA	190	272	202	281	220	191	205	260	205	176	999	1048	663	577	578	539	448	481	394	503	120	150	108	104	139	113	79	63	80	87	NA	NA
Filifactor alocis	S	143361	NA	NA	NA	NA	33	NA	NA	509	450	77	NA	36	NA	NA	NA	NA	NA	NA	NA	19	NA	NA	NA	NA	NA	NA	NA	NA	NA	NA	NA	NA	NA	NA	NA	846	1322	1276	986	1638	1455	1125	1123	1078	753	NA	NA
Streptococcus anginosus	S	1328	123	NA	41	69	454	NA	NA	122	17187	NA	817	401	NA	NA	NA	NA	NA	NA	NA	NA	30	NA	NA	NA	NA	NA	NA	NA	NA	NA	NA	NA	NA	NA	NA	NA	NA	NA	NA	NA	NA	NA	NA	NA	NA	51	45
Streptococcus cristatus	S	45634	NA	15	NA	40	134	NA	NA	72	11150	NA	NA	49	36	NA	NA	23	29	50	39	35	49	28	55	31	33	NA	NA	NA	NA	NA	NA	NA	NA	NA	NA	NA	NA	NA	41	NA	NA	NA	NA	NA	NA	NA	30
Lactiplantibacillus plantarum	S	1590	10	17	NA	334	NA	11	NA	998	38	NA	51	NA	NA	NA	NA	147	139	187	261	185	215	213	261	140	171	99	112	76	44	67	52	60	53	76	76	NA	NA	NA	59	14	NA	NA	NA	NA	17	32	32
Leuconostoc mesenteroides	S	1245	NA	NA	NA	NA	NA	NA	NA	468	NA	NA	NA	NA	NA	NA	NA	NA	23	37	47	57	41	34	44	47	22	NA	NA	NA	NA	NA	NA	NA	NA	NA	NA	54	113	108	64	140	103	116	100	95	108	NA	NA
Leuconostoc pseudomesenteroides	S	33968	NA	NA	NA	NA	NA	NA	NA	376	NA	NA	NA	NA	NA	NA	NA	NA	NA	15	NA	NA	NA	NA	NA	24	NA	NA	NA	NA	NA	NA	NA	NA	NA	NA	NA	NA	NA	NA	NA	18	NA	NA	NA	NA	NA	NA	NA
Ligilactobacillus salivarius	S	1624	NA	NA	NA	41	NA	NA	NA	219	2000	NA	NA	1133	NA	NA	NA	16	26	NA	NA	NA	19	18	17	NA	NA	NA	NA	NA	NA	NA	NA	NA	NA	NA	NA	NA	NA	NA	NA	NA	NA	NA	NA	NA	NA	NA	NA
Ligilactobacillus murinus	S	1622	NA	NA	NA	NA	NA	NA	NA	27	NA	NA	NA	NA	NA	NA	NA	NA	NA	NA	NA	NA	NA	NA	NA	NA	NA	NA	NA	NA	NA	NA	NA	NA	NA	NA	NA	NA	NA	NA	NA	NA	NA	NA	NA	NA	NA	NA	NA
Collinsella stercoris	S	147206	188	11	NA	NA	NA	NA	NA	5542	NA	22	43	54	NA	NA	NA	28	42	30	51	34	40	42	44	23	47	30	44	27	26	31	28	14	22	21	23	NA	NA	NA	16	NA	NA	NA	NA	NA	NA	19	20
Olsenella timonensis	S	1805478	NA	NA	NA	NA	NA	NA	NA	50	NA	NA	NA	NA	NA	NA	NA	31	42	26	37	21	37	45	35	39	31	47	67	68	29	41	30	41	37	42	23	NA	NA	NA	16	NA	NA	NA	NA	NA	NA	24	23
Olsenella sp. oral taxon 807	S	712411	15	NA	NA	NA	NA	NA	NA	18	974	NA	NA	72	13	NA	NA	39	66	44	93	63	92	35	120	46	60	26	53	20	19	NA	28	14	13	24	25	60	89	72	80	59	58	38	58	61	76	35	18
Atopobium sp. oral taxon 416	S	712157	NA	NA	NA	NA	NA	NA	NA	26	34	NA	NA	15	NA	NA	NA	NA	NA	NA	NA	NA	NA	NA	NA	NA	NA	NA	NA	NA	NA	NA	NA	NA	NA	NA	NA	NA	NA	NA	NA	NA	NA	NA	NA	NA	NA	NA	NA
Lancefieldella parvula	S	1382	NA	NA	32	NA	13	NA	NA	21	30373	NA	18	39	32	NA	NA	26	43	34	66	56	60	70	58	35	46	30	24	14	21	11	19	10	16	14	NA	13	12	12	56	16	14	13	NA	NA	NA	50	32
Bifidobacterium thermophilum	S	33905	NA	NA	NA	NA	NA	33	NA	127	NA	NA	NA	NA	NA	NA	NA	NA	NA	NA	NA	NA	NA	NA	NA	NA	NA	20	22	14	15	10	24	NA	10	11	11	167	177	162	50	143	108	103	96	111	191	NA	NA
Actinomyces sp. HMT 175	S	2789425	NA	NA	NA	NA	203	NA	NA	1207	10170	NA	NA	725	64	NA	NA	56	72	68	106	NA	NA	89	107	NA	67	NA	NA	NA	NA	NA	NA	NA	NA	NA	NA	NA	NA	NA	NA	NA	NA	NA	NA	NA	77	57	NA
Actinomyces sp. oral taxon 169	S	712116	NA	NA	NA	NA	41	NA	NA	188	7067	68	167	352	49	NA	NA	38	47	74	107	67	94	100	81	105	63	NA	NA	NA	NA	NA	NA	40	NA	NA	NA	NA	NA	NA	NA	NA	37	NA	NA	NA	NA	NA	NA
Actinomyces sp. oral taxon 171	S	706438	NA	NA	NA	NA	NA	NA	NA	98	2841	NA	110	49	120	NA	NA	55	67	72	105	92	63	94	69	50	59	NA	NA	NA	NA	NA	NA	NA	NA	NA	NA	NA	36	44	NA	NA	NA	24	31	17	24	19	NA
Actinomyces viscosus	S	1656	NA	NA	NA	NA	NA	NA	NA	12	410	NA	NA	13	NA	NA	NA	NA	NA	11	NA	NA	NA	13	NA	NA	12	NA	NA	NA	NA	NA	NA	NA	NA	NA	NA	NA	NA	NA	NA	NA	NA	NA	NA	NA	NA	NA	NA
Schaalia meyeri	S	52773	NA	NA	NA	NA	NA	NA	NA	12	4703	NA	NA	13	NA	NA	NA	13	33	15	16	30	46	16	41	42	18	NA	15	NA	NA	NA	NA	NA	NA	NA	NA	NA	NA	22	17	NA	11	14	14	NA	30	13	NA
Pauljensenia hongkongensis	S	178339	NA	NA	NA	NA	NA	NA	NA	95	4360	NA	NA	180	30	NA	NA	101	98	113	105	127	161	105	178	155	98	NA	NA	NA	NA	NA	NA	NA	NA	NA	NA	15	34	20	14	15	13	18	NA	13	39	25	NA
Arachnia propionica	S	1750	10	NA	NA	NA	NA	NA	NA	43	451	NA	15	119	107	NA	NA	45	48	79	81	39	84	67	85	73	76	NA	15	NA	15	NA	NA	NA	12	NA	NA	NA	NA	NA	15	NA	NA	NA	NA	NA	NA	NA	NA
Propionibacterium acidifaciens	S	556499	NA	NA	NA	10	NA	NA	NA	10	894	NA	NA	202	NA	NA	NA	NA	NA	NA	NA	NA	NA	NA	NA	NA	NA	NA	NA	NA	NA	NA	NA	NA	NA	NA	NA	18	33	28	NA	15	20	NA	19	20	26	NA	NA
Rhodococcus erythropolis	S	1833	NA	109	NA	NA	48	NA	NA	119	177	31482	95	NA	407	264	684	86	71	NA	121	95	91	122	114	84	91	NA	NA	NA	NA	NA	NA	NA	NA	NA	NA	63	NA	NA	81	75	111	52	61	NA	102	53	NA
Rhodococcus fascians	S	1828	NA	NA	NA	NA	NA	NA	NA	19	NA	280	NA	NA	24	NA	NA	NA	NA	NA	NA	NA	NA	NA	NA	NA	NA	NA	NA	NA	NA	NA	NA	NA	NA	NA	NA	NA	NA	NA	NA	NA	NA	NA	NA	NA	NA	NA	NA
Klebsiella grimontii	S	2058152	NA	NA	NA	NA	NA	NA	NA	78	NA	NA	NA	NA	NA	NA	NA	385	572	593	164	78	103	NA	118	85	80	NA	NA	NA	NA	NA	NA	NA	NA	NA	NA	NA	NA	NA	NA	NA	NA	NA	NA	NA	NA	NA	NA
Enterobacter cancerogenus	S	69218	NA	NA	NA	NA	NA	NA	NA	13	22	NA	NA	NA	NA	NA	NA	143	223	151	191	202	175	120	200	145	150	NA	NA	NA	NA	NA	NA	NA	NA	NA	NA	NA	NA	NA	NA	NA	NA	NA	NA	NA	NA	NA	NA
Leclercia sp. W6	S	2282310	NA	NA	NA	NA	NA	NA	NA	82	NA	NA	NA	NA	NA	NA	NA	NA	NA	NA	NA	NA	NA	NA	NA	NA	NA	NA	NA	NA	NA	NA	NA	NA	NA	NA	NA	NA	NA	NA	NA	NA	NA	NA	NA	NA	NA	NA	NA
Leclercia sp. W17	S	2282309	NA	NA	NA	NA	NA	NA	NA	72	NA	NA	NA	NA	NA	NA	NA	NA	NA	NA	NA	NA	NA	NA	NA	NA	NA	NA	NA	NA	NA	NA	NA	NA	NA	NA	NA	NA	NA	NA	NA	NA	NA	NA	NA	NA	NA	NA	NA
Leclercia sp. LSNIH1	S	1920114	NA	NA	NA	NA	NA	NA	NA	202	NA	NA	NA	NA	NA	NA	NA	NA	NA	NA	NA	NA	NA	NA	NA	NA	NA	NA	NA	NA	NA	NA	NA	NA	NA	NA	NA	NA	NA	NA	NA	NA	NA	NA	NA	NA	NA	NA	NA
Enterobacteriaceae endosymbiont of Donacia cincticornis	S	2675773	NA	NA	NA	NA	NA	NA	NA	276	NA	NA	NA	NA	NA	NA	NA	NA	NA	NA	NA	NA	NA	NA	NA	NA	NA	NA	NA	NA	NA	NA	NA	NA	NA	NA	NA	NA	NA	NA	NA	NA	NA	NA	NA	NA	NA	NA	NA
Citrobacter sp. TSA-1	S	184912	NA	NA	NA	NA	NA	NA	NA	41	NA	NA	NA	NA	NA	NA	NA	NA	NA	NA	NA	NA	NA	NA	NA	NA	NA	NA	NA	NA	NA	NA	NA	NA	NA	NA	NA	NA	NA	NA	NA	NA	NA	NA	NA	NA	NA	NA	NA
Citrobacter sp. BDA59-3	S	2781952	NA	NA	NA	NA	NA	NA	NA	15	NA	NA	NA	NA	NA	NA	NA	NA	NA	NA	NA	NA	NA	NA	NA	NA	NA	NA	NA	NA	NA	NA	NA	NA	NA	NA	NA	NA	NA	NA	NA	NA	NA	NA	NA	NA	NA	NA	NA
Citrobacter arsenatis	S	2546350	NA	NA	NA	NA	NA	NA	NA	17	NA	NA	NA	NA	NA	NA	NA	NA	NA	NA	NA	NA	NA	NA	NA	NA	NA	NA	NA	NA	NA	NA	NA	NA	NA	NA	NA	NA	NA	NA	NA	NA	NA	NA	NA	NA	NA	NA	NA
Buttiauxella ferragutiae	S	82989	NA	NA	NA	NA	NA	NA	NA	114	NA	NA	NA	NA	NA	NA	NA	NA	NA	NA	NA	NA	NA	NA	NA	NA	NA	NA	NA	NA	NA	NA	NA	NA	NA	NA	NA	NA	NA	NA	NA	NA	NA	NA	NA	NA	NA	NA	NA
Cronobacter sakazakii	S	28141	NA	NA	NA	NA	NA	NA	NA	51	NA	NA	NA	NA	NA	NA	NA	NA	NA	NA	NA	NA	NA	NA	NA	NA	NA	NA	NA	NA	NA	NA	NA	NA	NA	NA	NA	NA	NA	NA	NA	NA	NA	NA	NA	NA	NA	NA	NA
Hafnia paralvei	S	546367	NA	NA	NA	NA	NA	NA	NA	427592	NA	NA	NA	NA	NA	NA	NA	58586	89963	72929	87554	93648	82303	89928	96250	75167	72314	NA	NA	NA	NA	NA	NA	NA	NA	NA	NA	NA	NA	NA	16	NA	NA	NA	NA	NA	NA	NA	NA
Hafnia alvei	S	569	NA	NA	NA	NA	NA	NA	NA	11978	11	NA	NA	NA	NA	NA	NA	31988	48455	39362	43259	45981	39351	43326	46243	37320	35111	NA	NA	NA	NA	NA	NA	NA	NA	NA	NA	NA	NA	NA	NA	NA	NA	NA	NA	NA	NA	NA	NA
Hafnia sp. CBA7124	S	1848580	NA	NA	NA	NA	NA	NA	NA	2987	NA	NA	NA	NA	NA	NA	NA	10084	17043	12417	13921	14570	14254	14216	16681	11303	11882	NA	NA	NA	NA	NA	NA	NA	NA	NA	NA	NA	NA	NA	NA	NA	NA	NA	NA	NA	NA	NA	NA
Obesumbacterium proteus	S	82983	NA	NA	NA	NA	NA	NA	NA	967	NA	NA	NA	NA	NA	NA	NA	267	381	292	350	369	322	357	369	296	337	NA	NA	NA	NA	NA	NA	NA	NA	NA	NA	NA	NA	NA	NA	NA	NA	NA	NA	NA	NA	NA	NA
Yersinia intermedia	S	631	NA	NA	NA	NA	NA	NA	NA	233	NA	NA	NA	NA	NA	NA	NA	60	199	135	104	143	115	154	190	148	116	NA	NA	NA	NA	NA	NA	NA	NA	NA	NA	NA	NA	NA	NA	NA	NA	NA	NA	NA	NA	NA	NA
Yersinia enterocolitica	S	630	NA	NA	NA	NA	NA	NA	NA	129	NA	NA	NA	NA	NA	NA	NA	18	30	37	43	40	35	25	24	24	38	NA	NA	NA	NA	NA	NA	NA	NA	NA	NA	NA	NA	NA	NA	NA	NA	NA	NA	NA	NA	NA	NA
Yersinia mollaretii	S	33060	NA	NA	NA	NA	NA	NA	NA	23	NA	NA	NA	NA	NA	NA	NA	NA	NA	NA	NA	NA	NA	NA	NA	NA	NA	NA	NA	NA	NA	NA	NA	NA	NA	NA	NA	NA	NA	NA	NA	NA	NA	NA	NA	NA	NA	NA	NA
Yersinia ruckeri	S	29486	NA	NA	NA	NA	NA	NA	NA	15	NA	NA	NA	NA	NA	NA	NA	NA	NA	NA	NA	NA	NA	NA	NA	NA	NA	NA	NA	NA	NA	NA	NA	NA	NA	NA	NA	NA	NA	NA	NA	NA	NA	NA	NA	NA	NA	NA	NA
Serratia marcescens	S	615	NA	NA	NA	NA	NA	NA	NA	62	NA	NA	NA	NA	NA	NA	NA	NA	NA	NA	NA	NA	NA	NA	NA	NA	NA	NA	NA	NA	NA	NA	NA	NA	NA	NA	NA	NA	NA	NA	NA	NA	NA	NA	NA	NA	NA	NA	NA
Rahnella sp. ERMR1:05	S	1805933	NA	NA	NA	NA	NA	NA	NA	21	NA	NA	NA	NA	NA	NA	NA	NA	NA	NA	NA	NA	NA	NA	NA	NA	NA	NA	NA	NA	NA	NA	NA	NA	NA	NA	NA	NA	NA	NA	NA	NA	NA	NA	NA	NA	NA	NA	NA
Dickeya fangzhongdai	S	1778540	NA	NA	NA	NA	NA	NA	NA	147	NA	NA	NA	NA	NA	NA	NA	NA	NA	NA	NA	NA	NA	NA	NA	NA	NA	NA	NA	NA	NA	NA	NA	NA	NA	NA	NA	NA	NA	NA	NA	NA	NA	NA	NA	NA	NA	NA	NA
Dickeya sp. DW 0440	S	1225785	NA	NA	NA	NA	NA	NA	NA	61	NA	NA	NA	NA	NA	NA	NA	NA	NA	NA	NA	NA	NA	NA	NA	NA	NA	NA	NA	NA	NA	NA	NA	NA	NA	NA	NA	NA	NA	NA	NA	NA	NA	NA	NA	NA	NA	NA	NA
Pectobacterium polaris	S	2042057	NA	NA	NA	NA	NA	NA	NA	61	NA	NA	NA	NA	NA	NA	NA	NA	NA	NA	NA	NA	NA	NA	NA	NA	NA	NA	NA	NA	NA	NA	NA	NA	NA	NA	NA	NA	NA	NA	NA	NA	NA	NA	NA	NA	NA	NA	NA
Pectobacterium atrosepticum	S	29471	NA	NA	NA	NA	NA	NA	NA	22	NA	NA	NA	NA	NA	NA	NA	NA	NA	NA	NA	NA	NA	NA	NA	NA	NA	NA	NA	NA	NA	NA	NA	NA	NA	NA	NA	NA	NA	NA	NA	NA	NA	NA	NA	NA	NA	NA	NA
Erwinia amylovora	S	552	NA	NA	NA	NA	NA	NA	NA	111	NA	NA	NA	NA	NA	NA	NA	NA	NA	NA	NA	NA	NA	NA	NA	NA	NA	NA	NA	NA	NA	NA	NA	NA	NA	NA	NA	NA	NA	NA	NA	NA	NA	NA	NA	NA	NA	NA	NA
Pantoea ananatis	S	553	NA	NA	NA	NA	NA	NA	NA	69	NA	NA	NA	NA	NA	NA	NA	NA	NA	NA	NA	NA	NA	NA	NA	NA	NA	NA	NA	NA	NA	NA	NA	NA	NA	NA	NA	NA	NA	NA	NA	NA	NA	NA	NA	NA	NA	NA	NA
Mixta gaviniae	S	665914	NA	NA	NA	NA	NA	NA	NA	48	NA	NA	NA	NA	NA	NA	NA	NA	NA	NA	NA	NA	NA	NA	NA	NA	NA	NA	NA	NA	NA	NA	NA	NA	NA	NA	NA	NA	NA	NA	NA	NA	NA	NA	NA	NA	NA	NA	NA
Providencia rettgeri	S	587	NA	NA	NA	NA	NA	NA	NA	22	NA	NA	NA	NA	NA	NA	NA	NA	NA	NA	NA	NA	NA	NA	NA	NA	NA	NA	NA	NA	NA	NA	NA	NA	NA	NA	NA	NA	NA	NA	NA	NA	NA	NA	NA	NA	NA	NA	NA
Pasteurella multocida	S	747	NA	NA	NA	NA	NA	NA	NA	35391	153	NA	407	47	NA	NA	NA	NA	NA	NA	NA	NA	NA	NA	NA	NA	NA	NA	NA	NA	NA	NA	NA	NA	NA	NA	NA	NA	NA	NA	173	NA	NA	NA	NA	NA	NA	NA	NA
Pseudomonas sp. FDAARGOS_380	S	2018067	NA	NA	NA	NA	NA	NA	NA	14	146	NA	NA	NA	291	NA	153	NA	NA	NA	NA	NA	NA	NA	NA	NA	NA	NA	NA	NA	NA	NA	NA	NA	NA	NA	NA	NA	NA	NA	12	NA	NA	NA	NA	NA	NA	NA	NA
Acinetobacter baumannii	S	470	NA	NA	NA	NA	NA	NA	NA	8806	99	NA	NA	NA	NA	NA	NA	NA	NA	NA	NA	NA	NA	NA	NA	NA	NA	NA	NA	NA	NA	NA	NA	NA	NA	NA	NA	NA	NA	NA	NA	NA	NA	NA	NA	NA	NA	NA	NA
Desulfovibrio fairfieldensis	S	44742	NA	12	1102	NA	10	NA	NA	47708	NA	NA	NA	NA	NA	NA	NA	42	56	42	38	47	40	46	39	20	37	NA	NA	NA	NA	NA	NA	NA	NA	NA	NA	NA	NA	NA	NA	NA	NA	NA	NA	NA	NA	NA	NA
Desulfovibrio sp. 86	S	2666132	NA	NA	NA	NA	53	NA	NA	183	NA	NA	NA	NA	NA	NA	NA	NA	NA	NA	NA	NA	NA	NA	NA	NA	NA	37	51	42	49	41	31	27	40	45	34	NA	NA	NA	NA	NA	NA	NA	NA	NA	NA	NA	NA
Desulfovibrio sp. G11	S	631220	NA	NA	NA	NA	129	NA	NA	475	NA	NA	NA	NA	NA	NA	NA	NA	NA	67	NA	75	NA	69	64	71	NA	86	84	83	48	68	66	32	47	67	54	NA	NA	NA	NA	NA	NA	NA	NA	NA	NA	NA	NA
Desulfovibrio desulfuricans	S	876	NA	NA	NA	NA	23843	NA	NA	1313	NA	NA	NA	NA	NA	NA	NA	27	44	33	19	20	20	40	23	27	19	20792	23624	16743	13781	12986	14203	11588	10631	12402	13609	NA	NA	NA	NA	NA	NA	NA	NA	NA	NA	NA	NA
Desulfomicrobium orale	S	132132	NA	NA	NA	NA	11	NA	NA	39	NA	NA	NA	NA	NA	NA	NA	94	136	138	106	125	110	138	139	84	92	NA	NA	NA	NA	NA	NA	NA	NA	NA	NA	NA	NA	NA	NA	NA	NA	NA	NA	NA	NA	NA	NA
Desulfobulbus oralis	S	1986146	NA	NA	NA	NA	NA	NA	NA	53	NA	NA	NA	NA	NA	NA	NA	NA	NA	NA	NA	NA	NA	NA	NA	NA	NA	NA	NA	NA	NA	NA	NA	NA	NA	NA	NA	NA	NA	NA	NA	NA	NA	NA	NA	NA	NA	NA	NA
Campylobacter concisus	S	199	NA	NA	NA	NA	4944	240	NA	27	1441	NA	55	14	NA	NA	NA	NA	17	30	NA	NA	NA	NA	NA	NA	NA	NA	NA	NA	NA	NA	NA	NA	NA	NA	NA	NA	NA	NA	2870	NA	NA	NA	NA	NA	NA	1314	1816
Candidatus Liberibacter africanus	S	34020	NA	NA	NA	NA	NA	NA	NA	767	NA	NA	NA	NA	NA	NA	NA	NA	NA	NA	NA	NA	NA	NA	NA	NA	NA	NA	NA	NA	NA	NA	NA	NA	NA	NA	NA	NA	NA	NA	NA	NA	NA	NA	NA	NA	NA	NA	NA
Methylobacterium brachiatum	S	269660	29	63	72	55	NA	71	NA	115	NA	57	39	24	NA	NA	NA	44	37	NA	98	36	29	67	45	55	47	36	44	71	NA	NA	42	NA	NA	NA	NA	62	25	44	202	76	NA	125	53	NA	33	NA	NA
Methylobacterium mesophilicum	S	39956	NA	30	NA	27	66	NA	NA	61	NA	17	34	19	NA	NA	NA	29	46	23	26	16	33	25	28	21	24	NA	22	NA	NA	16	NA	24	18	48	NA	14	NA	35	NA	NA	19	NA	17	257	24	NA	NA
Methylobacterium aquaticum	S	270351	21	37	80	15	153	88	NA	125	NA	NA	35	29	NA	NA	NA	45	29	23	28	NA	69	37	51	36	36	25	25	145	100	33	NA	NA	NA	147	NA	38	44	NA	NA	137	NA	NA	31	NA	22	276	145
Methylobacterium currus	S	2051553	NA	16	80	NA	NA	NA	NA	74	NA	NA	31	18	NA	NA	NA	NA	41	NA	NA	35	NA	NA	NA	NA	NA	NA	NA	NA	81	26	NA	NA	NA	NA	NA	NA	NA	19	NA	NA	NA	132	NA	NA	33	NA	NA
Methylobacterium organophilum	S	410	NA	66	NA	69	NA	NA	NA	55	NA	NA	61	41	NA	NA	NA	51	45	46	64	32	47	59	60	58	61	NA	28	NA	NA	NA	NA	NA	NA	NA	NA	NA	43	39	NA	44	32	NA	NA	NA	70	NA	51
Methylorubrum populi	S	223967	NA	NA	NA	NA	NA	NA	NA	19	NA	NA	NA	NA	NA	NA	NA	NA	NA	NA	NA	NA	NA	NA	20	NA	NA	NA	NA	NA	NA	NA	NA	NA	NA	NA	NA	NA	NA	27	NA	NA	NA	NA	NA	NA	NA	NA	NA
Sphingomonas sp. FARSPH	S	2219696	22	48	NA	74	NA	27	NA	25	NA	24	26	NA	NA	NA	NA	108	82	44	50	36	26	74	61	48	44	40	39	NA	NA	56	77	NA	NA	41	36	NA	39	54	NA	42	24	NA	44	25	70	NA	NA
Sphingomonas paucimobilis	S	13689	60	42	NA	75	33	NA	NA	38	NA	25	50	23	NA	NA	NA	75	38	54	106	89	74	81	47	54	68	43	50	30	37	38	34	29	NA	NA	NA	73	46	43	31	NA	56	NA	NA	29	73	NA	NA
Oxalobacter formigenes	S	847	NA	NA	NA	NA	NA	NA	NA	66	NA	NA	29985	NA	NA	NA	NA	142	142	190	187	229	180	198	188	141	146	44	31	31	33	46	55	NA	NA	63	36	NA	NA	NA	280	NA	NA	NA	NA	NA	NA	310	203
Fusobacterium nucleatum	S	851	NA	1258	1450	NA	1238	NA	NA	3659	691	NA	45	NA	NA	NA	NA	NA	NA	NA	NA	NA	13	NA	NA	NA	NA	NA	NA	NA	NA	NA	NA	NA	NA	NA	NA	NA	NA	NA	NA	NA	NA	NA	NA	NA	NA	NA	NA
Fusobacterium hwasookii	S	1583098	NA	NA	NA	NA	119	NA	NA	182	197	NA	NA	NA	NA	NA	NA	NA	NA	NA	NA	NA	NA	NA	NA	NA	NA	NA	NA	NA	NA	NA	NA	NA	NA	NA	NA	NA	NA	NA	NA	NA	NA	NA	NA	NA	NA	NA	NA
Fusobacterium canifelinum	S	285729	NA	NA	NA	NA	25	NA	NA	50	NA	NA	NA	NA	NA	NA	NA	NA	NA	NA	NA	NA	NA	NA	NA	NA	NA	NA	NA	NA	NA	NA	NA	NA	NA	NA	NA	NA	NA	NA	NA	NA	NA	NA	NA	NA	NA	NA	NA
Jonquetella anthropi	S	428712	NA	NA	NA	NA	NA	NA	NA	11	NA	NA	NA	14	NA	NA	NA	NA	NA	NA	NA	NA	NA	NA	NA	NA	NA	NA	NA	NA	NA	NA	NA	NA	NA	NA	NA	NA	NA	NA	NA	NA	NA	NA	NA	NA	NA	NA	NA
Candidatus Nanosynbacter featherlites	S	2572088	NA	NA	NA	NA	NA	NA	NA	84	570	NA	NA	28	NA	NA	NA	NA	NA	NA	NA	NA	14	NA	13	NA	NA	NA	NA	NA	NA	NA	NA	NA	NA	NA	NA	NA	NA	NA	NA	20	NA	NA	NA	NA	NA	NA	NA
Nanosynbacter sp. HMT-352	S	2899133	46	242	NA	NA	1393	149	NA	52	113383	75	764	19	NA	NA	NA	303	445	516	647	677	821	673	784	570	435	258	320	240	230	184	201	220	171	253	197	202	301	248	313	217	190	216	241	124	172	116	122
Saccharomyces cerevisiae	S	4932	NA	21	NA	341	NA	NA	NA	609	NA	31	NA	136	NA	NA	NA	61	NA	77	447	434	697	448	967	340	147	5051	5957	5452	7585	8412	9383	7652	7655	9368	9816	NA	NA	NA	1639	NA	NA	NA	NA	NA	NA	235	176
Hemiselmis andersenii	S	464988	NA	NA	NA	NA	NA	NA	NA	71	NA	NA	NA	NA	NA	NA	NA	NA	NA	NA	NA	NA	NA	NA	NA	NA	NA	NA	NA	NA	NA	NA	NA	NA	NA	NA	NA	NA	NA	NA	NA	NA	NA	NA	NA	NA	NA	NA	NA
crAssphage cr52_1	S	2772079	NA	NA	NA	NA	NA	NA	NA	12386	NA	NA	NA	NA	NA	NA	NA	NA	NA	NA	NA	NA	NA	NA	NA	NA	NA	50	37	30	45	42	37	35	24	49	39	NA	NA	NA	12	NA	NA	NA	NA	NA	NA	NA	NA
crAssphage cr60_1	S	2772082	NA	NA	NA	NA	NA	NA	NA	132	NA	NA	NA	1107	NA	NA	NA	NA	NA	NA	NA	NA	NA	NA	NA	NA	NA	NA	NA	NA	NA	NA	NA	NA	NA	NA	NA	NA	NA	NA	36	NA	NA	NA	NA	NA	NA	11	13
crAssphage cr113_1	S	2772087	NA	NA	NA	NA	NA	NA	NA	60	NA	NA	NA	452	NA	NA	NA	NA	NA	NA	NA	NA	NA	NA	NA	NA	NA	NA	NA	NA	NA	NA	NA	NA	NA	NA	NA	NA	NA	NA	NA	NA	NA	NA	NA	NA	NA	11	NA
crAssphage cr3_1	S	2772065	NA	NA	NA	NA	NA	NA	NA	4538	NA	NA	NA	NA	NA	NA	NA	NA	NA	NA	NA	NA	NA	NA	NA	NA	NA	NA	NA	NA	NA	NA	NA	NA	NA	NA	NA	NA	NA	NA	NA	NA	NA	NA	NA	NA	NA	NA	NA
Skunavirus sv16802	S	2845153	NA	NA	NA	NA	NA	NA	NA	165	NA	NA	NA	NA	NA	NA	NA	NA	NA	NA	NA	NA	NA	NA	NA	NA	NA	NA	NA	NA	NA	NA	NA	NA	NA	NA	NA	NA	NA	NA	513	218	NA	NA	481	NA	NA	NA	NA
Skunavirus P680	S	2845438	NA	NA	NA	NA	NA	NA	NA	251	NA	NA	NA	NA	NA	NA	NA	NA	NA	NA	NA	NA	NA	NA	NA	NA	NA	NA	NA	NA	NA	NA	NA	NA	NA	NA	NA	NA	NA	NA	NA	NA	NA	NA	NA	NA	NA	NA	NA
Skunavirus LP9404	S	2845416	NA	NA	NA	NA	NA	NA	NA	2333	NA	NA	NA	NA	NA	NA	NA	NA	NA	NA	NA	NA	NA	NA	NA	NA	NA	558	NA	NA	NA	NA	NA	763	NA	NA	NA	NA	NA	NA	NA	NA	NA	NA	NA	NA	NA	NA	NA
Skunavirus i0139	S	2845473	NA	NA	NA	NA	NA	NA	NA	48	NA	NA	NA	NA	NA	NA	NA	NA	NA	NA	NA	NA	NA	NA	NA	NA	NA	NA	NA	NA	NA	NA	NA	NA	NA	NA	NA	NA	NA	433	NA	149	NA	NA	NA	NA	NA	NA	NA
Skunavirus sv7	S	2845479	NA	NA	NA	NA	NA	NA	NA	66	NA	NA	NA	NA	NA	NA	NA	NA	NA	NA	NA	NA	NA	NA	NA	NA	NA	NA	NA	NA	NA	NA	NA	NA	NA	NA	NA	NA	NA	NA	NA	NA	NA	NA	NA	NA	NA	NA	NA
Skunavirus sv42	S	2845445	NA	NA	NA	NA	NA	NA	NA	48	NA	NA	NA	NA	NA	NA	NA	NA	NA	NA	NA	NA	NA	NA	NA	NA	NA	NA	NA	NA	NA	376	NA	NA	NA	NA	145	NA	NA	NA	NA	NA	NA	NA	NA	NA	NA	NA	NA
Bacteroides phage B40-8	S	99179	NA	NA	NA	NA	NA	NA	NA	472	NA	NA	NA	NA	NA	NA	NA	NA	NA	NA	NA	NA	NA	NA	NA	NA	NA	NA	NA	NA	NA	NA	NA	NA	NA	NA	NA	NA	NA	NA	NA	NA	NA	NA	NA	NA	NA	NA	NA
Salmonella sp. SSDFZ69	S	2500543	NA	NA	NA	NA	NA	NA	NA	NA	1439	NA	NA	NA	NA	NA	NA	NA	NA	NA	NA	NA	NA	NA	NA	NA	NA	NA	NA	NA	NA	NA	NA	NA	NA	NA	NA	NA	NA	NA	NA	NA	NA	NA	NA	NA	NA	NA	NA
Klebsiella oxytoca	S	571	NA	NA	NA	NA	30	NA	NA	NA	24	NA	NA	NA	NA	NA	NA	46910	59649	76546	402	471	630	NA	19	27	NA	3945	3813	3303	NA	NA	NA	NA	NA	NA	NA	300	382	342	NA	NA	NA	NA	NA	NA	NA	868	197
Raoultella terrigena	S	577	NA	NA	NA	NA	NA	NA	NA	NA	44	NA	NA	NA	NA	NA	NA	NA	NA	NA	NA	NA	NA	NA	NA	NA	NA	NA	NA	NA	NA	NA	NA	NA	NA	NA	NA	NA	NA	NA	NA	NA	NA	NA	NA	NA	NA	NA	NA
Kluyvera ascorbata	S	51288	NA	NA	NA	NA	NA	NA	NA	NA	8612	NA	NA	NA	NA	NA	NA	NA	NA	NA	NA	NA	NA	NA	NA	NA	NA	NA	NA	NA	NA	NA	NA	NA	NA	NA	NA	NA	NA	NA	NA	NA	NA	NA	NA	NA	NA	NA	NA
Kluyvera genomosp. 3	S	2774055	NA	NA	NA	NA	NA	NA	NA	NA	561	NA	NA	NA	NA	NA	NA	NA	NA	NA	NA	NA	NA	NA	NA	NA	NA	NA	NA	NA	NA	NA	NA	NA	NA	NA	NA	NA	NA	NA	NA	NA	NA	NA	NA	NA	NA	NA	NA
Enterobacter bugandensis	S	881260	NA	NA	NA	NA	NA	NA	NA	NA	4520	NA	NA	NA	NA	NA	NA	60	130	169	NA	NA	NA	NA	NA	NA	NA	NA	NA	NA	NA	NA	NA	NA	NA	NA	NA	NA	NA	NA	NA	NA	NA	NA	NA	NA	NA	NA	NA
Enterobacter roggenkampii	S	1812935	NA	NA	NA	NA	293	NA	NA	NA	71	NA	NA	NA	NA	NA	NA	NA	NA	NA	NA	NA	NA	NA	NA	NA	NA	NA	NA	NA	NA	NA	NA	NA	NA	NA	NA	NA	NA	NA	291	NA	NA	NA	NA	NA	NA	304	288
Enterobacter ludwigii	S	299767	NA	NA	NA	NA	81	NA	NA	NA	20	NA	NA	NA	NA	NA	NA	NA	NA	NA	NA	NA	NA	NA	NA	NA	NA	NA	NA	NA	NA	NA	NA	NA	NA	NA	NA	NA	NA	NA	NA	NA	NA	NA	NA	NA	NA	NA	NA
Enterobacter oligotrophicus	S	2478464	NA	NA	NA	NA	NA	NA	NA	NA	13	NA	NA	NA	NA	NA	NA	NA	NA	NA	NA	NA	NA	NA	NA	NA	NA	NA	NA	NA	NA	NA	NA	NA	NA	NA	NA	NA	NA	NA	NA	NA	NA	NA	NA	NA	NA	NA	NA
Citrobacter sp. RHB35-C17	S	2742625	NA	NA	NA	NA	NA	NA	NA	NA	327	NA	NA	NA	NA	NA	NA	NA	NA	NA	NA	NA	NA	NA	NA	NA	NA	NA	NA	NA	NA	NA	NA	NA	NA	NA	NA	NA	NA	NA	NA	NA	NA	NA	NA	NA	NA	NA	NA
Citrobacter cronae	S	1748967	NA	NA	NA	NA	NA	NA	NA	NA	60	NA	NA	NA	NA	NA	NA	NA	NA	NA	NA	NA	NA	NA	NA	NA	NA	NA	NA	NA	NA	NA	NA	NA	NA	NA	NA	NA	NA	NA	NA	NA	NA	NA	NA	NA	NA	NA	NA
Cedecea neteri	S	158822	NA	NA	NA	NA	NA	NA	NA	NA	27	NA	NA	NA	NA	NA	NA	NA	NA	NA	NA	NA	NA	NA	NA	NA	NA	NA	NA	NA	NA	NA	NA	NA	NA	NA	NA	NA	NA	NA	NA	NA	NA	NA	NA	NA	NA	NA	NA
Yokenella regensburgei	S	158877	NA	NA	NA	NA	NA	NA	NA	NA	20	NA	NA	NA	NA	NA	NA	NA	NA	NA	NA	NA	NA	NA	NA	NA	NA	NA	NA	NA	NA	NA	NA	NA	NA	NA	NA	NA	NA	NA	NA	NA	NA	NA	NA	NA	NA	NA	NA
Atlantibacter hermannii	S	565	NA	NA	NA	NA	NA	NA	NA	NA	20	NA	NA	NA	NA	NA	NA	NA	NA	NA	NA	NA	NA	NA	NA	NA	NA	NA	NA	NA	NA	NA	NA	NA	NA	NA	NA	NA	NA	NA	NA	NA	NA	NA	NA	NA	NA	NA	NA
Pantoea sp. At-9b	S	592316	NA	NA	NA	NA	NA	NA	NA	NA	328	NA	NA	NA	NA	NA	NA	NA	NA	NA	NA	NA	NA	NA	NA	NA	NA	NA	NA	NA	NA	NA	NA	NA	NA	NA	NA	NA	NA	NA	NA	NA	NA	NA	NA	NA	NA	NA	NA
Yersinia frederiksenii	S	29484	NA	NA	NA	NA	NA	NA	NA	NA	178	NA	NA	NA	NA	NA	NA	NA	NA	NA	NA	NA	NA	NA	NA	NA	NA	NA	NA	NA	NA	NA	NA	NA	NA	NA	NA	NA	NA	NA	NA	NA	NA	NA	NA	NA	NA	NA	NA
Yersinia aldovae	S	29483	NA	NA	NA	NA	NA	NA	NA	NA	26	NA	NA	NA	NA	NA	NA	NA	NA	NA	NA	NA	NA	NA	NA	NA	NA	NA	NA	NA	NA	NA	NA	NA	NA	NA	NA	NA	NA	NA	NA	NA	NA	NA	NA	NA	NA	NA	NA
Serratia sp. FGI94	S	671990	NA	NA	NA	NA	NA	NA	NA	NA	121	NA	NA	NA	NA	NA	NA	NA	NA	NA	NA	NA	NA	NA	NA	NA	NA	NA	NA	NA	NA	NA	NA	NA	NA	NA	NA	NA	NA	NA	NA	NA	NA	NA	NA	NA	NA	NA	NA
Brenneria sp. EniD312	S	598467	NA	NA	NA	NA	NA	NA	NA	NA	124	NA	NA	NA	NA	NA	NA	NA	NA	NA	NA	NA	NA	NA	NA	NA	NA	NA	NA	NA	NA	NA	NA	NA	NA	NA	NA	NA	NA	NA	NA	NA	NA	NA	NA	NA	NA	NA	NA
Edwardsiella hoshinae	S	93378	NA	NA	NA	NA	NA	NA	NA	NA	11	NA	NA	NA	NA	NA	NA	NA	NA	NA	NA	NA	NA	NA	NA	NA	NA	NA	NA	NA	NA	NA	NA	NA	NA	NA	NA	NA	NA	NA	NA	NA	NA	NA	NA	NA	NA	NA	NA
Aeromonas sp. FDAARGOS 1414	S	2778063	NA	NA	NA	NA	NA	NA	NA	NA	899314	NA	NA	NA	NA	NA	NA	NA	NA	NA	NA	NA	NA	NA	NA	NA	NA	NA	NA	NA	NA	NA	NA	NA	NA	NA	NA	NA	NA	NA	NA	NA	NA	NA	NA	NA	NA	NA	NA
Aeromonas sp. FDAARGOS 1405	S	2778054	NA	NA	NA	NA	NA	NA	NA	NA	242645	NA	NA	NA	NA	NA	NA	NA	NA	NA	NA	NA	NA	NA	NA	NA	NA	NA	NA	NA	NA	NA	NA	NA	NA	NA	NA	NA	NA	NA	NA	NA	NA	NA	NA	NA	NA	NA	NA
Aeromonas sp. FDAARGOS 1411	S	2778060	NA	NA	NA	NA	NA	NA	NA	NA	64371	NA	NA	NA	NA	NA	NA	NA	NA	NA	NA	NA	NA	NA	NA	NA	NA	NA	NA	NA	NA	NA	NA	NA	NA	NA	NA	NA	NA	NA	NA	NA	NA	NA	NA	NA	NA	NA	NA
Aeromonas sp. FDAARGOS 1419	S	2778068	NA	NA	NA	NA	NA	NA	NA	NA	58296	NA	NA	NA	NA	NA	NA	NA	NA	NA	NA	NA	NA	NA	NA	NA	NA	NA	NA	NA	NA	NA	NA	NA	NA	NA	NA	NA	NA	NA	NA	NA	NA	NA	NA	NA	NA	NA	NA
Aeromonas sp. FDAARGOS 1416	S	2778065	NA	NA	NA	NA	NA	NA	NA	NA	41920	NA	NA	NA	NA	NA	NA	NA	NA	NA	NA	NA	NA	NA	NA	NA	NA	NA	NA	NA	NA	NA	NA	NA	NA	NA	NA	NA	NA	NA	NA	NA	NA	NA	NA	NA	NA	NA	NA
Aeromonas sp. FDAARGOS 1404	S	2778053	NA	NA	NA	NA	NA	NA	NA	NA	19383	NA	NA	NA	NA	NA	NA	NA	NA	NA	NA	NA	NA	NA	NA	NA	NA	NA	NA	NA	NA	NA	NA	NA	NA	NA	NA	NA	NA	NA	NA	NA	NA	NA	NA	NA	NA	NA	NA
Aeromonas sp. FDAARGOS 1417	S	2778066	NA	NA	NA	NA	NA	NA	NA	NA	11999	NA	NA	NA	NA	NA	NA	NA	NA	NA	NA	NA	NA	NA	NA	NA	NA	NA	NA	NA	NA	NA	NA	NA	NA	NA	NA	NA	NA	NA	NA	NA	NA	NA	NA	NA	NA	NA	NA
Aeromonas sp. FDAARGOS 1410	S	2778059	NA	NA	NA	NA	NA	NA	NA	NA	5682	NA	NA	NA	NA	NA	NA	NA	NA	NA	NA	NA	NA	NA	NA	NA	NA	NA	NA	NA	NA	NA	NA	NA	NA	NA	NA	NA	NA	NA	NA	NA	NA	NA	NA	NA	NA	NA	NA
Aeromonas sp. CU5	S	2033033	NA	NA	NA	NA	NA	NA	NA	NA	846	NA	NA	NA	NA	NA	NA	NA	NA	NA	NA	NA	NA	NA	NA	NA	NA	NA	NA	NA	NA	NA	NA	NA	NA	NA	NA	NA	NA	NA	NA	NA	NA	NA	NA	NA	NA	NA	NA
Aeromonas sp. FDAARGOS 1402	S	2778051	NA	NA	NA	NA	NA	NA	NA	NA	11711	NA	NA	NA	NA	NA	NA	NA	NA	NA	NA	NA	NA	NA	NA	NA	NA	NA	NA	NA	NA	NA	NA	NA	NA	NA	NA	NA	NA	NA	NA	NA	NA	NA	NA	NA	NA	NA	NA
Aeromonas sp. FDAARGOS 1407	S	2778056	NA	NA	NA	NA	NA	NA	NA	NA	1047	NA	NA	NA	NA	NA	NA	NA	NA	NA	NA	NA	NA	NA	NA	NA	NA	NA	NA	NA	NA	NA	NA	NA	NA	NA	NA	NA	NA	NA	NA	NA	NA	NA	NA	NA	NA	NA	NA
Aeromonas sp. ASNIH1	S	1636606	NA	NA	NA	NA	NA	NA	NA	NA	3539	NA	NA	NA	NA	NA	NA	NA	NA	NA	NA	NA	NA	NA	NA	NA	NA	NA	NA	NA	NA	NA	NA	NA	NA	NA	NA	NA	NA	NA	NA	NA	NA	NA	NA	NA	NA	NA	NA
Aeromonas sp. FDAARGOS 1408	S	2778057	NA	NA	NA	NA	NA	NA	NA	NA	1467	NA	NA	NA	NA	NA	NA	NA	NA	NA	NA	NA	NA	NA	NA	NA	NA	NA	NA	NA	NA	NA	NA	NA	NA	NA	NA	NA	NA	NA	NA	NA	NA	NA	NA	NA	NA	NA	NA
Aeromonas sp. ASNIH7	S	1920107	NA	NA	NA	NA	NA	NA	NA	NA	4596	NA	NA	NA	NA	NA	NA	NA	NA	NA	NA	NA	NA	NA	NA	NA	NA	NA	NA	NA	NA	NA	NA	NA	NA	NA	NA	NA	NA	NA	NA	NA	NA	NA	NA	NA	NA	NA	NA
Aeromonas sp. CA23	S	2033032	NA	NA	NA	NA	NA	NA	NA	NA	97	NA	NA	NA	NA	NA	NA	NA	NA	NA	NA	NA	NA	NA	NA	NA	NA	NA	NA	NA	NA	NA	NA	NA	NA	NA	NA	NA	NA	NA	NA	NA	NA	NA	NA	NA	NA	NA	NA
Aeromonas sp. 2692-1	S	2560029	NA	NA	NA	NA	NA	NA	NA	NA	892	NA	NA	NA	NA	NA	NA	NA	NA	NA	NA	NA	NA	NA	NA	NA	NA	NA	NA	NA	NA	NA	NA	NA	NA	NA	NA	NA	NA	NA	NA	NA	NA	NA	NA	NA	NA	NA	NA
Aeromonas sp. FDAARGOS 1406	S	2778055	NA	NA	NA	NA	NA	NA	NA	NA	1140	NA	NA	NA	NA	NA	NA	NA	NA	NA	NA	NA	NA	NA	NA	NA	NA	NA	NA	NA	NA	NA	NA	NA	NA	NA	NA	NA	NA	NA	NA	NA	NA	NA	NA	NA	NA	NA	NA
Aeromonas sp. 1805	S	2560028	NA	NA	NA	NA	NA	NA	NA	NA	381	NA	NA	NA	NA	NA	NA	NA	NA	NA	NA	NA	NA	NA	NA	NA	NA	NA	NA	NA	NA	NA	NA	NA	NA	NA	NA	NA	NA	NA	NA	NA	NA	NA	NA	NA	NA	NA	NA
Aeromonas sp. ASNIH2	S	1636607	NA	NA	NA	NA	NA	NA	NA	NA	731	NA	NA	NA	NA	NA	NA	NA	NA	NA	NA	NA	NA	NA	NA	NA	NA	NA	NA	NA	NA	NA	NA	NA	NA	NA	NA	NA	NA	NA	NA	NA	NA	NA	NA	NA	NA	NA	NA
Aeromonas sp. FDAARGOS 1415	S	2778064	NA	NA	NA	NA	NA	NA	NA	NA	50	NA	NA	NA	NA	NA	NA	NA	NA	NA	NA	NA	NA	NA	NA	NA	NA	NA	NA	NA	NA	NA	NA	NA	NA	NA	NA	NA	NA	NA	NA	NA	NA	NA	NA	NA	NA	NA	NA
Aeromonas sp. FDAARGOS 1409	S	2778058	NA	NA	NA	NA	NA	NA	NA	NA	66	NA	NA	NA	NA	NA	NA	NA	NA	NA	NA	NA	NA	NA	NA	NA	NA	NA	NA	NA	NA	NA	NA	NA	NA	NA	NA	NA	NA	NA	NA	NA	NA	NA	NA	NA	NA	NA	NA
Aeromonas sp. FDAARGOS 1403	S	2778052	NA	NA	NA	NA	NA	NA	NA	NA	127	30	NA	NA	NA	NA	NA	NA	NA	NA	NA	NA	NA	NA	NA	NA	NA	121	137	116	139	144	127	78	122	104	93	NA	NA	NA	NA	NA	NA	NA	NA	NA	NA	NA	NA
Aeromonas sp. ASNIH4	S	1636609	NA	NA	NA	NA	NA	NA	NA	NA	79	NA	NA	NA	NA	NA	NA	NA	NA	NA	NA	NA	NA	NA	NA	NA	NA	NA	NA	NA	NA	NA	NA	NA	NA	NA	NA	NA	NA	NA	NA	NA	NA	NA	NA	NA	NA	NA	NA
Aeromonas veronii	S	654	NA	NA	NA	NA	NA	NA	NA	NA	1473184	NA	NA	NA	NA	NA	NA	NA	NA	NA	NA	NA	NA	NA	NA	NA	NA	NA	NA	NA	NA	NA	NA	NA	NA	NA	NA	NA	NA	NA	NA	NA	NA	NA	NA	NA	NA	NA	NA
Aeromonas jandaei	S	650	NA	NA	NA	NA	NA	NA	NA	NA	41427	NA	NA	NA	NA	NA	NA	NA	NA	NA	NA	NA	NA	NA	NA	NA	NA	NA	NA	NA	NA	NA	NA	NA	NA	NA	NA	NA	NA	NA	NA	NA	NA	NA	NA	NA	NA	NA	NA
Aeromonas hydrophila	S	644	NA	NA	NA	NA	NA	NA	NA	NA	16120	NA	NA	NA	NA	NA	NA	NA	NA	NA	NA	NA	NA	NA	NA	NA	NA	NA	NA	NA	NA	NA	NA	NA	NA	NA	NA	NA	NA	NA	NA	NA	NA	NA	NA	NA	NA	NA	NA
Aeromonas caviae	S	648	NA	NA	NA	NA	NA	NA	NA	NA	22670	NA	NA	NA	NA	NA	NA	NA	NA	NA	NA	NA	NA	NA	NA	NA	NA	NA	NA	NA	NA	NA	NA	NA	NA	NA	NA	NA	NA	NA	NA	NA	NA	NA	NA	NA	NA	NA	NA
Aeromonas dhakensis	S	196024	NA	NA	NA	NA	NA	NA	NA	NA	4772	NA	NA	NA	NA	NA	NA	NA	NA	NA	NA	NA	NA	NA	NA	NA	NA	NA	NA	NA	NA	NA	NA	NA	NA	NA	NA	NA	NA	NA	NA	NA	NA	NA	NA	NA	NA	NA	NA
Aeromonas allosaccharophila	S	656	NA	NA	NA	NA	NA	NA	NA	NA	2418	NA	NA	NA	NA	NA	NA	NA	NA	NA	NA	NA	NA	NA	NA	NA	NA	NA	NA	NA	NA	NA	NA	NA	NA	NA	NA	NA	NA	NA	NA	NA	NA	NA	NA	NA	NA	NA	NA
Aeromonas enteropelogenes	S	29489	NA	NA	NA	NA	NA	NA	NA	NA	1191	NA	NA	NA	NA	NA	NA	NA	NA	NA	NA	NA	NA	NA	NA	NA	NA	NA	NA	NA	NA	NA	NA	NA	NA	NA	NA	NA	NA	NA	NA	NA	NA	NA	NA	NA	NA	NA	NA
Aeromonas media	S	651	NA	NA	NA	NA	NA	NA	NA	NA	935	NA	NA	NA	NA	NA	NA	NA	NA	NA	NA	NA	NA	NA	NA	NA	NA	NA	NA	NA	NA	NA	NA	NA	NA	NA	NA	NA	NA	NA	NA	NA	NA	NA	NA	NA	NA	NA	NA
Aeromonas simiae	S	218936	NA	NA	NA	NA	NA	NA	NA	NA	376	NA	NA	NA	NA	NA	NA	NA	NA	NA	NA	NA	NA	NA	NA	NA	NA	NA	NA	NA	NA	NA	NA	NA	NA	NA	NA	NA	NA	NA	NA	NA	NA	NA	NA	NA	NA	NA	NA
Aeromonas sanarellii	S	633415	NA	NA	NA	NA	NA	NA	NA	NA	1321	NA	NA	NA	NA	NA	NA	NA	NA	NA	NA	NA	NA	NA	NA	NA	NA	NA	NA	NA	NA	NA	NA	NA	NA	NA	NA	NA	NA	NA	NA	NA	NA	NA	NA	NA	NA	NA	NA
Aeromonas schubertii	S	652	NA	NA	NA	NA	NA	NA	NA	NA	207	NA	NA	NA	NA	NA	NA	NA	NA	NA	NA	NA	NA	NA	NA	NA	NA	NA	NA	NA	NA	NA	NA	NA	NA	NA	NA	NA	NA	NA	NA	NA	NA	NA	NA	NA	NA	NA	NA
Aeromonas rivipollensis	S	948519	NA	NA	NA	NA	NA	NA	NA	NA	341	NA	NA	NA	NA	NA	NA	NA	NA	NA	NA	NA	NA	NA	NA	NA	NA	NA	NA	NA	NA	NA	NA	NA	NA	NA	NA	NA	NA	NA	NA	NA	NA	NA	NA	NA	NA	NA	NA
Aeromonas encheleia	S	73010	NA	NA	NA	NA	NA	NA	NA	NA	88	NA	NA	NA	NA	NA	NA	NA	NA	NA	NA	NA	NA	NA	NA	NA	NA	NA	NA	NA	NA	NA	NA	NA	NA	NA	NA	NA	NA	NA	NA	NA	NA	NA	NA	NA	NA	NA	NA
Aeromonas rivuli	S	648794	NA	NA	NA	NA	NA	NA	NA	NA	35	NA	NA	NA	NA	NA	NA	NA	NA	NA	NA	NA	NA	NA	NA	NA	NA	NA	NA	NA	NA	NA	NA	NA	NA	NA	NA	NA	NA	NA	NA	NA	NA	NA	NA	NA	NA	NA	NA
Haemophilus sp. oral taxon 036	S	712310	NA	NA	NA	NA	7458	NA	NA	NA	602	NA	28	NA	NA	NA	NA	NA	NA	NA	NA	NA	NA	NA	NA	NA	NA	NA	NA	NA	NA	NA	NA	NA	NA	NA	NA	NA	NA	NA	NA	NA	NA	NA	NA	NA	NA	NA	NA
Haemophilus parahaemolyticus	S	735	NA	NA	NA	NA	NA	NA	NA	NA	171	NA	141	NA	NA	NA	NA	NA	NA	NA	NA	NA	NA	NA	NA	NA	NA	NA	NA	NA	NA	NA	NA	NA	NA	NA	NA	NA	NA	NA	12	NA	NA	NA	NA	NA	NA	NA	NA
Haemophilus pittmaniae	S	249188	203	NA	NA	NA	20	NA	NA	NA	40	NA	62	175	NA	NA	NA	NA	NA	NA	NA	NA	NA	NA	NA	NA	NA	NA	NA	NA	NA	NA	NA	NA	NA	NA	NA	NA	NA	NA	NA	NA	NA	NA	NA	NA	NA	NA	NA
[Haemophilus] ducreyi	S	730	NA	NA	NA	NA	NA	NA	NA	NA	15	NA	NA	NA	NA	NA	NA	NA	NA	NA	NA	NA	NA	NA	NA	NA	NA	NA	NA	NA	NA	NA	NA	NA	NA	NA	NA	NA	NA	NA	NA	NA	NA	NA	NA	NA	NA	NA	NA
Aggregatibacter sp. 2125159857	S	2820817	NA	NA	NA	NA	269	NA	NA	NA	254	NA	71	20	29	NA	NA	NA	NA	NA	NA	NA	NA	NA	NA	NA	NA	NA	NA	NA	NA	NA	NA	NA	NA	NA	NA	NA	NA	NA	NA	NA	NA	NA	NA	NA	NA	NA	NA
Aggregatibacter sp. Marseille-P9115	S	2866570	NA	NA	NA	NA	155	NA	NA	NA	114	NA	29	142	NA	NA	NA	NA	NA	NA	NA	NA	NA	NA	NA	NA	NA	NA	NA	NA	NA	NA	NA	NA	NA	NA	NA	NA	NA	NA	NA	NA	NA	NA	NA	NA	NA	NA	NA
Aggregatibacter segnis	S	739	NA	NA	NA	NA	215	NA	NA	NA	180	NA	NA	262	NA	NA	NA	NA	NA	NA	NA	NA	NA	NA	NA	NA	NA	NA	NA	NA	NA	NA	NA	NA	NA	NA	NA	NA	NA	NA	NA	NA	NA	NA	NA	NA	NA	NA	NA
Pseudomonas putida	S	303	NA	NA	NA	NA	NA	NA	NA	NA	432	NA	NA	NA	NA	NA	NA	NA	NA	NA	NA	NA	NA	NA	NA	NA	NA	NA	NA	NA	NA	NA	NA	NA	NA	NA	NA	NA	NA	NA	NA	NA	NA	NA	NA	NA	NA	NA	NA
Pseudomonas fluorescens	S	294	NA	NA	NA	NA	NA	NA	NA	NA	41	NA	NA	NA	NA	NA	119	NA	NA	NA	NA	NA	NA	NA	NA	NA	NA	NA	NA	NA	NA	NA	NA	NA	NA	NA	NA	NA	NA	NA	NA	NA	NA	NA	NA	NA	NA	NA	NA
Cardiobacterium hominis	S	2718	NA	NA	NA	NA	25	NA	NA	NA	535	NA	NA	NA	NA	NA	NA	NA	NA	NA	NA	NA	NA	NA	NA	NA	NA	NA	NA	NA	NA	NA	NA	NA	NA	NA	NA	NA	NA	NA	NA	NA	NA	NA	NA	NA	NA	NA	NA
Cardiobacterium sp. Marseille-Q4385	S	2866573	NA	NA	NA	NA	35	NA	NA	NA	331	NA	NA	18	NA	NA	NA	NA	NA	NA	NA	NA	NA	NA	NA	NA	NA	NA	NA	NA	NA	NA	NA	NA	NA	NA	NA	NA	NA	NA	NA	NA	NA	NA	NA	NA	NA	NA	NA
Acinetobacter calcoaceticus	S	471	NA	NA	NA	NA	NA	NA	NA	NA	48	NA	NA	NA	NA	NA	NA	NA	NA	NA	NA	NA	NA	NA	NA	NA	NA	NA	NA	NA	NA	NA	NA	NA	NA	NA	NA	NA	NA	NA	NA	NA	NA	NA	NA	NA	NA	NA	NA
Acinetobacter pseudolwoffii	S	2053287	NA	NA	NA	NA	NA	NA	NA	NA	46	NA	NA	NA	NA	NA	NA	NA	NA	NA	NA	NA	NA	NA	NA	NA	NA	NA	NA	NA	NA	NA	NA	NA	NA	NA	NA	NA	NA	NA	NA	NA	NA	NA	NA	NA	NA	NA	NA
Stenotrophomonas maltophilia	S	40324	NA	NA	NA	NA	NA	NA	NA	NA	36	4047	NA	NA	82	NA	NA	NA	NA	NA	NA	NA	NA	NA	NA	NA	NA	NA	NA	NA	NA	NA	NA	NA	NA	NA	NA	NA	NA	NA	NA	NA	NA	NA	NA	NA	NA	NA	NA
Sutterella wadsworthensis	S	40545	173081	88256	NA	64	NA	NA	NA	NA	13900	NA	478872	NA	NA	NA	NA	399	575	768	732	915	1015	650	1070	612	572	NA	NA	NA	NA	NA	NA	NA	NA	NA	NA	NA	NA	NA	58	NA	NA	NA	NA	NA	NA	85	66
Sutterella faecalis	S	2584944	NA	NA	148154	NA	NA	NA	NA	NA	83	38	4595	NA	NA	NA	NA	3156	3979	5255	4342	5894	6345	3931	6032	3898	3944	NA	NA	NA	NA	NA	NA	NA	NA	NA	NA	NA	NA	NA	115	NA	NA	NA	NA	NA	NA	185	151
Ralstonia sp. 56D2	S	2842456	NA	NA	NA	32	NA	NA	NA	NA	60	NA	NA	NA	207	48	132	NA	16	NA	NA	NA	15	NA	15	17	NA	NA	NA	NA	NA	NA	NA	NA	NA	NA	NA	NA	NA	NA	13	NA	NA	NA	NA	NA	NA	NA	NA
Ralstonia insidiosa	S	190721	NA	NA	NA	NA	NA	NA	NA	NA	51	NA	NA	NA	158	24	36	NA	NA	22	NA	NA	NA	NA	NA	NA	NA	NA	NA	NA	NA	NA	NA	NA	NA	NA	NA	NA	NA	NA	NA	NA	NA	NA	NA	NA	NA	NA	NA
Burkholderia contaminans	S	488447	NA	25	NA	NA	13	NA	NA	NA	134	NA	NA	NA	24	NA	NA	44	29	NA	NA	NA	49	NA	51	NA	34	NA	NA	NA	NA	NA	NA	NA	NA	NA	NA	NA	NA	NA	NA	NA	NA	NA	NA	NA	NA	NA	NA
Paraburkholderia phymatum	S	148447	NA	NA	NA	NA	NA	NA	NA	NA	33	NA	NA	NA	19	NA	NA	NA	NA	NA	NA	NA	NA	NA	NA	NA	NA	NA	NA	NA	NA	NA	NA	NA	NA	NA	NA	NA	NA	NA	NA	NA	NA	NA	NA	NA	NA	NA	NA
Ottowia sp. oral taxon 894	S	1658672	NA	NA	NA	NA	NA	NA	NA	NA	271	NA	NA	NA	NA	NA	NA	NA	NA	NA	NA	NA	NA	NA	NA	NA	NA	NA	NA	NA	NA	NA	NA	NA	NA	NA	NA	NA	NA	NA	NA	NA	NA	NA	NA	NA	NA	NA	NA
Comamonas testosteroni	S	285	NA	NA	NA	NA	NA	NA	NA	NA	87	NA	NA	NA	NA	NA	NA	NA	NA	NA	NA	NA	NA	NA	NA	NA	NA	NA	NA	NA	NA	NA	NA	NA	NA	NA	NA	NA	NA	NA	NA	NA	NA	NA	NA	NA	NA	NA	NA
Acidovorax sp. KKS102	S	358220	NA	NA	NA	NA	NA	NA	NA	NA	42	27117	NA	NA	289	76	265	NA	NA	NA	NA	NA	NA	NA	NA	NA	NA	NA	NA	NA	NA	NA	NA	NA	NA	NA	NA	NA	NA	NA	NA	NA	NA	NA	NA	NA	NA	NA	NA
Achromobacter xylosoxidans	S	85698	NA	NA	NA	NA	NA	NA	NA	NA	24	140	NA	NA	NA	NA	NA	NA	NA	NA	NA	NA	NA	NA	NA	NA	NA	NA	NA	NA	NA	NA	NA	NA	NA	NA	NA	NA	NA	NA	NA	NA	NA	NA	NA	NA	NA	NA	NA
Eikenella corrodens	S	539	NA	NA	NA	NA	1432	NA	NA	NA	7985	NA	NA	NA	NA	NA	NA	NA	NA	NA	NA	NA	NA	NA	NA	NA	NA	NA	NA	NA	NA	NA	NA	NA	NA	NA	NA	NA	NA	NA	NA	NA	NA	NA	NA	NA	NA	NA	NA
Eikenella exigua	S	2528037	NA	NA	NA	NA	60	NA	NA	NA	501	NA	NA	NA	NA	NA	NA	NA	NA	NA	NA	NA	NA	NA	NA	NA	NA	NA	NA	NA	NA	NA	NA	NA	NA	NA	NA	NA	NA	NA	NA	NA	NA	NA	NA	NA	NA	NA	NA
Neisseria sicca	S	490	NA	NA	NA	NA	4462	NA	NA	NA	632	NA	99	71	NA	NA	NA	NA	NA	NA	NA	NA	NA	NA	NA	NA	NA	NA	NA	NA	NA	NA	NA	NA	NA	NA	NA	NA	NA	NA	NA	NA	NA	NA	NA	NA	NA	NA	NA
Neisseria mucosa	S	488	NA	154	NA	NA	20772	NA	NA	NA	234	NA	823	66	NA	NA	NA	NA	NA	NA	NA	NA	NA	NA	NA	NA	NA	NA	NA	NA	NA	NA	259	NA	NA	NA	NA	NA	NA	NA	NA	NA	NA	NA	NA	NA	NA	NA	NA
Neisseria flavescens	S	484	NA	NA	NA	NA	5128	NA	NA	NA	108	NA	260	NA	NA	NA	NA	NA	NA	NA	NA	NA	NA	NA	NA	NA	NA	NA	NA	NA	NA	NA	NA	NA	NA	NA	NA	NA	NA	NA	NA	NA	NA	NA	NA	NA	NA	NA	NA
Neisseria sp. oral taxon 014	S	641148	NA	NA	NA	NA	75	NA	NA	NA	36	NA	NA	NA	NA	NA	NA	NA	NA	NA	NA	NA	NA	NA	NA	NA	NA	NA	NA	NA	NA	NA	NA	NA	NA	NA	NA	NA	NA	NA	NA	NA	NA	NA	NA	NA	NA	NA	NA
Neisseria sp. KEM232	S	655307	NA	NA	NA	NA	NA	NA	NA	NA	10	NA	NA	NA	NA	NA	NA	NA	NA	NA	NA	NA	NA	NA	NA	NA	NA	NA	NA	NA	NA	NA	NA	NA	NA	NA	NA	NA	NA	NA	NA	NA	NA	NA	NA	NA	NA	NA	NA
Neisseria subflava	S	28449	NA	NA	NA	NA	6229	NA	NA	NA	45	NA	279	NA	NA	NA	NA	NA	NA	NA	NA	NA	NA	NA	NA	NA	NA	NA	NA	NA	NA	NA	NA	NA	NA	NA	NA	NA	NA	NA	NA	NA	NA	NA	NA	NA	NA	NA	NA
Neisseria lactamica	S	486	NA	NA	NA	NA	260	NA	NA	NA	58	NA	NA	NA	NA	NA	NA	NA	NA	NA	NA	NA	NA	NA	NA	NA	NA	NA	NA	NA	NA	NA	NA	NA	NA	NA	NA	NA	NA	NA	NA	NA	NA	NA	NA	NA	NA	NA	NA
Neisseria cinerea	S	483	NA	NA	NA	NA	920	NA	NA	NA	31	NA	NA	NA	NA	NA	NA	NA	NA	NA	NA	NA	NA	NA	NA	NA	NA	NA	NA	NA	NA	NA	NA	NA	NA	NA	NA	NA	NA	NA	NA	NA	NA	NA	NA	NA	NA	NA	NA
Neisseria bacilliformis	S	267212	NA	NA	NA	NA	172	NA	NA	NA	23	NA	NA	70	NA	NA	NA	NA	NA	20	NA	NA	NA	NA	NA	NA	NA	NA	NA	NA	NA	NA	NA	NA	NA	NA	NA	NA	NA	NA	NA	NA	NA	NA	NA	NA	NA	NA	NA
Neisseria macacae	S	496	NA	NA	NA	NA	206	NA	NA	NA	50	NA	NA	NA	NA	NA	NA	NA	NA	NA	NA	NA	NA	NA	NA	NA	NA	NA	NA	NA	NA	NA	NA	NA	NA	NA	NA	NA	NA	NA	NA	NA	NA	NA	NA	NA	NA	NA	NA
Neisseria meningitidis	S	487	NA	NA	NA	NA	2086	NA	NA	NA	88	NA	149	NA	NA	NA	NA	NA	NA	NA	NA	NA	NA	NA	NA	NA	NA	NA	NA	NA	NA	NA	NA	NA	NA	NA	NA	NA	NA	NA	NA	NA	NA	NA	NA	NA	NA	NA	NA
Kingella oralis	S	505	NA	NA	NA	NA	17	NA	NA	NA	50	NA	NA	NA	56	NA	NA	NA	NA	190	NA	NA	NA	NA	NA	NA	NA	NA	NA	NA	NA	NA	NA	NA	NA	NA	NA	NA	NA	NA	NA	NA	NA	NA	NA	NA	NA	NA	NA
Kingella denitrificans	S	502	NA	NA	NA	NA	NA	NA	NA	NA	30	NA	11	NA	34	NA	NA	NA	NA	35	NA	NA	NA	NA	NA	NA	NA	NA	NA	NA	NA	NA	NA	NA	NA	NA	NA	NA	NA	NA	NA	NA	NA	NA	NA	NA	NA	NA	NA
Campylobacter gracilis	S	824	NA	NA	NA	NA	11	NA	NA	NA	90	NA	NA	87	NA	NA	NA	NA	10	16	11	16	NA	NA	NA	NA	NA	NA	NA	NA	NA	NA	NA	NA	NA	NA	NA	NA	NA	NA	NA	NA	NA	NA	NA	NA	NA	NA	NA
Campylobacter showae	S	204	NA	NA	NA	NA	214	NA	NA	NA	58	NA	13	NA	NA	NA	NA	NA	NA	NA	NA	NA	NA	NA	NA	NA	NA	NA	NA	NA	NA	NA	NA	NA	NA	NA	NA	NA	NA	NA	NA	NA	NA	NA	NA	NA	NA	NA	NA
Campylobacter curvus	S	200	NA	NA	NA	NA	12	NA	NA	NA	14	NA	NA	NA	NA	NA	NA	NA	NA	NA	NA	NA	NA	NA	NA	NA	NA	NA	NA	NA	NA	NA	NA	NA	NA	NA	NA	NA	NA	NA	NA	NA	NA	NA	NA	NA	NA	NA	NA
Campylobacter sp. RM6914	S	1032243	NA	NA	NA	NA	NA	NA	NA	NA	12	NA	NA	NA	NA	NA	NA	NA	NA	NA	NA	NA	NA	NA	NA	NA	NA	NA	NA	NA	NA	NA	NA	NA	NA	NA	NA	NA	NA	NA	NA	NA	NA	NA	NA	NA	NA	NA	NA
Streptococcus sp. 116-D4	S	2598453	NA	NA	NA	NA	47	NA	NA	NA	4647	NA	NA	NA	NA	NA	NA	NA	NA	NA	NA	NA	NA	NA	NA	NA	NA	NA	NA	NA	NA	NA	NA	NA	NA	NA	NA	NA	NA	NA	NA	NA	NA	NA	NA	NA	NA	NA	NA
Streptococcus sp. A12	S	1759399	NA	59	NA	102	485	NA	NA	NA	3510	37	570	102	NA	NA	NA	36	25	22	60	58	60	47	56	46	31	32	83	51	33	44	31	50	49	49	58	65	99	94	209	94	76	52	94	44	52	130	95
Streptococcus sp. NSJ-72	S	2763068	NA	NA	NA	NA	343	NA	NA	NA	15967	NA	NA	NA	NA	NA	NA	NA	NA	NA	NA	NA	NA	NA	NA	NA	NA	NA	NA	NA	NA	NA	NA	NA	NA	NA	NA	NA	NA	NA	NA	NA	NA	NA	NA	NA	NA	NA	NA
Streptococcus sp. 1643	S	2576376	NA	NA	NA	NA	72	NA	NA	NA	6107	NA	NA	NA	NA	NA	NA	NA	NA	NA	NA	NA	NA	NA	NA	NA	NA	NA	NA	NA	NA	NA	NA	NA	NA	NA	NA	NA	NA	NA	NA	NA	NA	NA	NA	NA	NA	NA	NA
Streptococcus sp. NPS 308	S	1902136	NA	NA	NA	NA	34	NA	NA	NA	1958	NA	NA	NA	35	NA	NA	NA	NA	NA	NA	NA	NA	NA	NA	NA	NA	NA	NA	NA	NA	NA	NA	NA	NA	NA	NA	NA	NA	NA	NA	NA	NA	NA	NA	NA	NA	NA	NA
Streptococcus sp. oral taxon 064	S	712624	NA	NA	NA	NA	108	NA	NA	NA	7027	NA	NA	NA	NA	NA	NA	NA	NA	50	NA	NA	NA	NA	NA	NA	NA	NA	NA	NA	NA	NA	NA	NA	NA	NA	NA	NA	NA	NA	NA	NA	NA	NA	NA	NA	NA	NA	NA
Streptococcus sp. NCTC 11567	S	2583584	NA	NA	NA	NA	NA	NA	NA	NA	862	NA	NA	NA	NA	NA	NA	NA	NA	NA	NA	NA	NA	NA	NA	NA	NA	NA	NA	NA	NA	NA	NA	NA	NA	NA	NA	NA	NA	NA	NA	NA	NA	NA	NA	NA	NA	NA	NA
Streptococcus constellatus	S	76860	NA	NA	NA	NA	174	NA	NA	NA	17918	NA	NA	NA	NA	NA	NA	NA	NA	NA	NA	NA	NA	NA	NA	NA	NA	NA	NA	NA	NA	NA	NA	NA	NA	NA	NA	NA	NA	NA	130	NA	NA	NA	NA	NA	NA	NA	NA
Streptococcus intermedius	S	1338	NA	NA	NA	NA	52	NA	NA	NA	2877	NA	NA	40	NA	NA	NA	NA	23	56	20	34	24	44	49	19	NA	NA	NA	NA	NA	NA	NA	NA	NA	NA	NA	NA	NA	NA	NA	NA	NA	NA	NA	NA	NA	NA	NA
Streptococcus gwangjuense	S	1433513	NA	NA	NA	42	234	NA	NA	NA	16210	NA	NA	NA	56	NA	NA	NA	NA	NA	NA	NA	NA	22	NA	NA	NA	NA	NA	NA	NA	NA	NA	NA	NA	NA	NA	NA	NA	NA	NA	NA	NA	NA	NA	NA	NA	NA	NA
Streptococcus infantis	S	68892	16	28	NA	81	162	NA	NA	NA	6776	NA	31	44	NA	NA	NA	24	35	22	54	51	62	66	60	55	38	19	23	19	16	23	20	30	15	29	29	NA	NA	22	28	NA	NA	NA	NA	NA	NA	23	14
Streptococcus dysgalactiae	S	1334	NA	NA	NA	NA	NA	NA	NA	NA	1842	NA	NA	NA	NA	NA	NA	NA	NA	NA	NA	NA	NA	NA	NA	NA	NA	NA	NA	NA	NA	NA	NA	NA	NA	NA	NA	NA	NA	NA	NA	NA	NA	NA	NA	NA	NA	NA	NA
Streptococcus equi	S	1336	NA	NA	NA	22	11	NA	NA	NA	103	NA	11	14	NA	NA	NA	NA	NA	NA	NA	10	16	NA	13	NA	NA	12	NA	12	NA	NA	NA	NA	NA	NA	NA	NA	NA	NA	NA	NA	NA	NA	NA	NA	NA	NA	NA
Streptococcus pseudopneumoniae	S	257758	NA	NA	NA	NA	64	NA	NA	NA	4388	NA	NA	NA	NA	NA	NA	NA	NA	NA	NA	NA	NA	NA	NA	NA	NA	NA	NA	NA	NA	NA	NA	NA	NA	NA	NA	NA	NA	NA	NA	NA	NA	NA	NA	NA	NA	NA	NA
Streptococcus milleri	S	33040	NA	NA	NA	NA	NA	NA	NA	NA	12602	NA	NA	117	NA	NA	NA	NA	NA	NA	NA	NA	NA	NA	NA	NA	NA	NA	NA	NA	NA	NA	NA	NA	NA	NA	NA	NA	NA	NA	NA	NA	NA	NA	NA	NA	NA	NA	NA
Streptococcus koreensis	S	2382163	NA	NA	NA	NA	83	NA	NA	NA	6946	NA	248	81	NA	NA	NA	NA	NA	NA	70	33	21	NA	55	NA	44	NA	44	NA	NA	NA	NA	NA	NA	NA	NA	NA	NA	NA	58	NA	NA	NA	NA	NA	37	NA	NA
Streptococcus rubneri	S	1234680	NA	NA	NA	64	96	NA	NA	NA	2495	NA	247	76	NA	NA	NA	41	NA	NA	28	33	32	NA	52	NA	NA	NA	NA	NA	NA	NA	33	NA	NA	NA	NA	NA	NA	NA	60	26	NA	24	NA	NA	NA	38	35
Streptococcus pyogenes	S	1314	NA	NA	NA	NA	NA	NA	NA	NA	16467	NA	NA	40	NA	NA	NA	64	76	97	115	132	84	101	93	136	82	NA	NA	NA	NA	19	NA	NA	NA	NA	NA	NA	NA	NA	NA	NA	NA	NA	NA	NA	NA	NA	NA
Streptococcus periodonticum	S	2490633	NA	NA	NA	NA	NA	NA	NA	NA	1275	NA	NA	NA	NA	NA	NA	NA	NA	NA	NA	NA	NA	NA	NA	NA	NA	NA	NA	NA	NA	NA	NA	NA	NA	NA	NA	NA	NA	NA	NA	NA	NA	NA	NA	NA	NA	NA	NA
Streptococcus merionis	S	400065	NA	NA	NA	NA	NA	NA	NA	NA	131	NA	NA	NA	NA	NA	NA	NA	NA	NA	NA	NA	NA	NA	NA	NA	NA	NA	NA	NA	NA	NA	NA	NA	NA	NA	NA	NA	NA	NA	NA	NA	NA	NA	NA	NA	NA	NA	NA
Streptococcus gallolyticus	S	315405	NA	NA	NA	NA	NA	NA	NA	NA	161	NA	NA	NA	NA	NA	NA	NA	NA	NA	NA	NA	NA	NA	NA	NA	NA	NA	NA	NA	NA	NA	NA	NA	NA	NA	NA	NA	NA	NA	NA	NA	NA	NA	NA	NA	NA	NA	NA
Streptococcus pseudoporcinus	S	361101	NA	NA	NA	NA	NA	NA	NA	NA	44	NA	NA	NA	NA	NA	NA	NA	NA	NA	NA	NA	NA	NA	NA	NA	NA	NA	NA	NA	NA	NA	NA	NA	NA	NA	NA	NA	NA	NA	NA	NA	NA	NA	NA	NA	NA	NA	NA
Streptococcus parauberis	S	1348	NA	NA	NA	NA	NA	NA	NA	NA	27	NA	NA	NA	NA	NA	NA	NA	NA	NA	NA	14	NA	NA	25	NA	NA	NA	NA	NA	NA	NA	NA	NA	NA	NA	NA	NA	NA	NA	NA	NA	NA	NA	NA	NA	NA	NA	NA
Streptococcus himalayensis	S	1888195	NA	NA	NA	NA	NA	NA	NA	NA	18	NA	NA	NA	NA	NA	NA	NA	NA	NA	NA	NA	NA	NA	NA	NA	NA	NA	NA	NA	NA	NA	NA	NA	NA	NA	NA	NA	NA	NA	NA	NA	NA	NA	NA	NA	NA	NA	NA
Lactococcus raffinolactis	S	1366	NA	NA	NA	NA	NA	NA	NA	NA	60	NA	NA	NA	NA	NA	NA	NA	NA	NA	NA	NA	NA	NA	NA	NA	NA	NA	NA	NA	NA	NA	NA	NA	NA	NA	NA	NA	NA	NA	NA	NA	NA	NA	NA	NA	NA	NA	NA
Granulicatella elegans	S	137732	NA	NA	NA	NA	30	NA	NA	NA	8423	NA	NA	NA	NA	NA	NA	NA	NA	NA	NA	NA	NA	NA	NA	NA	NA	NA	NA	NA	NA	NA	NA	NA	NA	NA	NA	405	411	388	398	386	368	253	290	333	231	36	34
Lactobacillus ultunensis	S	227945	NA	NA	NA	NA	NA	NA	NA	NA	14846	NA	NA	10	NA	NA	NA	57	75	86	NA	NA	NA	NA	NA	NA	NA	21	42	NA	NA	NA	NA	NA	NA	NA	NA	61	59	55	NA	NA	NA	NA	NA	NA	NA	27	27
Lactobacillus iners	S	147802	20	24	NA	NA	20	NA	NA	NA	438	NA	NA	NA	25	NA	NA	NA	NA	NA	NA	NA	NA	NA	NA	NA	NA	NA	NA	NA	NA	71	NA	NA	NA	NA	NA	16	39	28	18	51	42	NA	39	23	36	NA	NA
Lactobacillus crispatus	S	47770	NA	NA	NA	39	NA	NA	NA	NA	237	NA	NA	233	12	NA	NA	110	68	84	NA	NA	NA	NA	NA	NA	NA	40	40	46	NA	NA	NA	NA	NA	NA	NA	71	76	49	NA	NA	NA	NA	NA	NA	NA	38	24
Lactobacillus amylovorus	S	1604	NA	NA	NA	NA	NA	NA	NA	NA	108	NA	NA	NA	NA	NA	NA	NA	NA	NA	NA	NA	NA	NA	NA	NA	NA	NA	NA	NA	NA	NA	NA	NA	NA	NA	NA	NA	NA	NA	NA	NA	NA	NA	NA	NA	NA	NA	NA
Lactobacillus paragasseri	S	2107999	NA	NA	NA	NA	NA	NA	NA	NA	204	NA	NA	NA	NA	NA	NA	NA	NA	NA	NA	NA	NA	NA	NA	NA	NA	NA	NA	NA	NA	NA	NA	NA	NA	NA	NA	NA	NA	NA	NA	NA	NA	NA	NA	NA	NA	NA	NA
Lactobacillus gasseri	S	1596	NA	NA	26	NA	NA	NA	NA	NA	46	NA	NA	364	NA	NA	NA	171	256	219	NA	NA	NA	NA	NA	NA	NA	NA	NA	NA	NA	NA	NA	NA	NA	NA	NA	134	134	173	347	NA	NA	NA	NA	NA	NA	310	307
Limosilactobacillus vaginalis	S	1633	NA	NA	NA	NA	NA	NA	NA	NA	288	NA	NA	190	NA	NA	NA	NA	NA	NA	NA	NA	NA	NA	NA	NA	NA	NA	NA	NA	NA	NA	NA	NA	NA	NA	NA	NA	NA	NA	NA	NA	NA	25	NA	NA	NA	NA	NA
Limosilactobacillus fermentum	S	1613	NA	NA	111	319	NA	NA	NA	NA	62	NA	NA	277	NA	NA	NA	1495	2286	1839	15	37	49	NA	NA	NA	NA	272	261	186	NA	NA	NA	NA	NA	NA	NA	737	680	580	NA	NA	NA	NA	NA	NA	NA	454	286
Lacticaseibacillus rhamnosus	S	47715	NA	6826	963	262	NA	9431	NA	NA	24	NA	NA	139	47	NA	NA	929	1113	1198	1712	1429	1476	1544	1703	1284	1140	36	41	13	NA	NA	NA	NA	NA	NA	NA	83	112	58	NA	NA	NA	NA	NA	NA	NA	22	10
Companilactobacillus paralimentarius	S	83526	NA	NA	NA	NA	NA	NA	NA	NA	15	NA	NA	NA	NA	NA	NA	NA	NA	NA	NA	NA	NA	NA	NA	NA	NA	NA	NA	NA	NA	NA	NA	NA	NA	NA	NA	NA	NA	NA	NA	NA	NA	NA	NA	NA	NA	NA	NA
Gemella morbillorum	S	29391	NA	NA	NA	NA	135	NA	NA	NA	25373	NA	NA	NA	NA	NA	NA	NA	NA	NA	NA	NA	NA	NA	NA	NA	NA	NA	NA	NA	NA	NA	NA	NA	NA	NA	NA	24	36	149	96	93	67	80	63	58	NA	NA	NA
Gemella sp. oral taxon 928	S	1785995	132	46	NA	NA	NA	NA	NA	NA	81	NA	NA	NA	NA	NA	NA	NA	NA	NA	NA	NA	NA	NA	NA	NA	NA	NA	NA	NA	NA	NA	NA	NA	NA	NA	NA	NA	NA	NA	153	NA	NA	NA	NA	NA	NA	140	225
Staphylococcus succinus	S	61015	NA	NA	NA	NA	NA	NA	NA	NA	54	NA	NA	NA	58	NA	NA	16	NA	20	NA	17	14	NA	NA	NA	NA	NA	377	NA	NA	15	68	NA	NA	NA	NA	NA	NA	NA	14	NA	NA	NA	46	NA	NA	NA	NA
Staphylococcus haemolyticus	S	1283	NA	NA	NA	NA	NA	NA	NA	NA	29	NA	NA	NA	NA	NA	NA	NA	NA	61	NA	130	NA	NA	NA	NA	NA	NA	NA	NA	NA	NA	NA	NA	NA	NA	NA	NA	NA	NA	NA	NA	NA	NA	NA	NA	NA	NA	NA
Staphylococcus pasteuri	S	45972	NA	NA	NA	NA	NA	NA	NA	NA	13	NA	NA	NA	43	NA	NA	NA	NA	3154	NA	NA	NA	NA	NA	NA	NA	NA	NA	NA	NA	NA	NA	NA	NA	NA	NA	NA	NA	NA	NA	NA	87	19	NA	NA	NA	NA	NA
Staphylococcus warneri	S	1292	NA	NA	NA	NA	NA	NA	NA	NA	22	NA	NA	NA	39	NA	NA	NA	NA	3301	NA	NA	NA	NA	NA	NA	NA	NA	NA	NA	NA	28	NA	NA	NA	NA	NA	NA	NA	NA	NA	NA	NA	65	NA	NA	NA	NA	NA
Alicyclobacillus acidocaldarius	S	405212	NA	NA	NA	NA	NA	NA	NA	NA	10	NA	NA	NA	NA	NA	NA	NA	NA	NA	NA	NA	NA	NA	NA	NA	NA	NA	NA	NA	NA	NA	NA	NA	NA	NA	NA	NA	NA	NA	NA	NA	NA	NA	NA	NA	NA	NA	NA
Dialister pneumosintes	S	39950	3512	3799	NA	NA	47501	NA	NA	NA	44234	569	14	13684	NA	NA	NA	NA	NA	NA	NA	NA	14	NA	NA	10	10	NA	NA	NA	NA	NA	NA	NA	NA	NA	NA	7827	8564	7446	9859	7456	6242	4988	5418	4950	6345	NA	NA
Megasphaera stantonii	S	2144175	NA	NA	NA	NA	NA	NA	NA	NA	71	NA	15	NA	NA	NA	NA	27	28	26	19	NA	NA	12	NA	NA	12	NA	NA	NA	NA	NA	NA	NA	NA	NA	NA	NA	24	NA	NA	NA	NA	NA	NA	NA	36	NA	NA
Selenomonas sp. oral taxon 478	S	712538	NA	NA	817	NA	558	38	NA	NA	1367	NA	NA	NA	NA	NA	NA	NA	NA	NA	NA	NA	NA	NA	NA	NA	NA	NA	NA	NA	NA	NA	NA	NA	NA	NA	NA	NA	NA	NA	NA	NA	NA	NA	NA	NA	NA	NA	NA
Selenomonas sp. oral taxon 136	S	713030	NA	NA	809	NA	285	NA	NA	NA	713	NA	NA	NA	32	NA	NA	NA	NA	NA	NA	NA	NA	NA	NA	NA	NA	NA	NA	NA	NA	NA	NA	NA	NA	NA	NA	NA	NA	NA	NA	NA	NA	NA	NA	NA	NA	NA	NA
Selenomonas sp. oral taxon 920	S	1884263	NA	NA	NA	NA	21	NA	NA	NA	88	NA	NA	NA	NA	NA	NA	NA	NA	NA	NA	NA	NA	NA	NA	NA	NA	NA	NA	NA	NA	NA	NA	NA	NA	NA	NA	NA	NA	NA	NA	NA	NA	NA	NA	NA	NA	NA	NA
Selenomonas sp. oral taxon 126	S	712528	NA	NA	NA	NA	33	NA	NA	NA	47	NA	NA	NA	NA	NA	NA	NA	NA	NA	NA	NA	NA	NA	NA	NA	NA	NA	NA	NA	NA	NA	NA	NA	NA	NA	NA	NA	NA	NA	NA	NA	NA	NA	NA	NA	NA	NA	NA
Selenomonas sputigena	S	69823	NA	NA	NA	NA	89	NA	NA	NA	557	NA	NA	NA	512	NA	NA	NA	NA	NA	NA	NA	NA	NA	NA	NA	NA	NA	NA	NA	NA	NA	NA	NA	NA	NA	NA	NA	NA	NA	47	NA	NA	NA	NA	NA	NA	67	52
Selenomonas timonae	S	2754044	NA	NA	11	NA	NA	NA	NA	NA	25	NA	NA	NA	NA	NA	NA	NA	NA	NA	NA	NA	NA	NA	NA	NA	NA	NA	NA	NA	NA	NA	NA	NA	NA	NA	NA	NA	NA	NA	NA	NA	NA	NA	NA	NA	NA	NA	NA
Mogibacterium pumilum	S	86332	68	24	19	NA	48	NA	NA	NA	878	NA	NA	388	NA	NA	NA	13	NA	22	28	35	40	NA	31	22	16	NA	NA	NA	NA	NA	NA	NA	NA	NA	NA	60	89	85	77	120	106	98	69	58	61	NA	NA
Parvimonas micra	S	33033	NA	NA	NA	NA	122	NA	NA	NA	6212	NA	NA	650	15	NA	NA	NA	22	24	NA	NA	30	NA	NA	NA	NA	NA	NA	NA	NA	NA	NA	NA	NA	NA	NA	NA	NA	NA	NA	NA	NA	NA	NA	NA	NA	NA	NA
Anaerococcus vaginalis	S	33037	NA	NA	NA	NA	NA	NA	NA	NA	40	NA	NA	NA	NA	NA	NA	NA	NA	NA	NA	NA	NA	NA	NA	NA	NA	NA	NA	NA	NA	NA	NA	NA	NA	NA	NA	NA	NA	NA	NA	NA	NA	NA	NA	NA	NA	NA	NA
Anaerococcus obesiensis	S	1287640	NA	NA	NA	NA	NA	NA	NA	NA	26	NA	NA	NA	NA	NA	NA	NA	NA	NA	NA	NA	NA	NA	NA	NA	NA	NA	NA	NA	NA	NA	NA	NA	NA	NA	NA	NA	NA	NA	NA	NA	NA	NA	NA	NA	NA	NA	NA
Miniphocaeibacter halophilus	S	2931922	NA	NA	NA	NA	NA	NA	NA	NA	18	NA	NA	NA	NA	NA	NA	NA	NA	NA	NA	NA	NA	NA	NA	NA	NA	NA	NA	NA	NA	NA	NA	NA	NA	NA	NA	NA	NA	NA	NA	NA	NA	NA	NA	NA	NA	NA	NA
Peptoniphilus harei	S	54005	21	NA	34	NA	NA	NA	NA	NA	14	NA	NA	NA	NA	NA	NA	NA	NA	NA	NA	NA	NA	NA	NA	NA	NA	NA	NA	NA	NA	NA	NA	NA	NA	NA	NA	NA	NA	NA	NA	NA	NA	NA	NA	NA	NA	NA	NA
Bulleidia sp. zg-1006	S	2806552	NA	NA	NA	NA	132	NA	NA	NA	118	12	NA	NA	NA	NA	NA	NA	NA	NA	NA	NA	NA	NA	NA	NA	NA	11	10	NA	NA	NA	NA	NA	NA	NA	10	19	34	37	155	74	49	64	42	49	19	49	54
Ndongobacter massiliensis	S	1871025	NA	NA	NA	NA	NA	NA	NA	NA	13	NA	NA	NA	NA	NA	NA	16	NA	NA	NA	20	NA	NA	NA	NA	NA	NA	NA	NA	NA	NA	NA	NA	NA	NA	NA	NA	NA	NA	NA	NA	NA	NA	NA	NA	NA	NA	NA
Schaalia cardiffensis	S	181487	NA	NA	NA	NA	NA	NA	NA	NA	1989	NA	NA	19	NA	NA	NA	NA	NA	NA	NA	NA	NA	NA	NA	NA	NA	NA	NA	NA	NA	NA	NA	NA	NA	NA	NA	NA	NA	NA	NA	NA	NA	NA	NA	NA	NA	NA	NA
Schaalia turicensis	S	131111	NA	NA	NA	NA	NA	NA	NA	NA	229	NA	NA	1556	NA	NA	NA	41	37	44	60	54	NA	54	24	31	24	NA	NA	NA	NA	NA	NA	NA	NA	NA	NA	948	905	706	497	762	646	563	652	621	614	36	NA
Schaalia sp. JY-X169	S	2758572	NA	NA	NA	NA	NA	NA	NA	NA	30	NA	NA	NA	NA	NA	NA	NA	NA	NA	NA	NA	NA	NA	NA	NA	NA	NA	NA	NA	NA	NA	NA	NA	NA	NA	NA	NA	NA	NA	NA	NA	NA	NA	NA	NA	NA	NA	NA
Schaalia sp. 19OD2882	S	2794089	NA	NA	NA	NA	NA	NA	NA	NA	30	NA	NA	NA	NA	NA	NA	NA	NA	NA	NA	NA	NA	NA	NA	NA	NA	NA	NA	NA	NA	NA	NA	NA	NA	NA	NA	NA	NA	NA	NA	NA	NA	NA	NA	NA	NA	NA	NA
Schaalia sp. ZJ405	S	2709403	NA	NA	NA	NA	NA	NA	NA	NA	14	NA	NA	NA	NA	NA	NA	NA	NA	NA	NA	NA	NA	NA	NA	NA	NA	NA	NA	NA	NA	NA	NA	NA	NA	NA	NA	NA	NA	NA	NA	NA	NA	NA	NA	NA	NA	NA	NA
Actinomyces sp. oral taxon 414	S	712122	NA	NA	NA	NA	17	12	NA	NA	3716	NA	37	528	82	NA	NA	35	63	47	44	83	136	66	49	85	58	23	52	15	NA	NA	21	NA	NA	20	17	145	144	196	66	81	132	111	151	99	238	38	NA
Actinomyces sp. Chiba101	S	1851395	NA	NA	NA	NA	NA	NA	NA	NA	102	NA	NA	NA	NA	NA	NA	NA	NA	NA	NA	NA	NA	NA	NA	NA	NA	NA	NA	NA	NA	NA	NA	NA	NA	NA	NA	NA	NA	NA	NA	NA	NA	NA	NA	NA	NA	NA	NA
Actinomyces sp. HMT897	S	2789424	NA	NA	NA	NA	NA	NA	NA	NA	347	NA	NA	NA	NA	NA	NA	NA	NA	NA	NA	NA	NA	NA	NA	NA	NA	NA	NA	NA	NA	NA	NA	NA	NA	NA	NA	63	40	89	NA	NA	51	NA	NA	51	142	NA	NA
Actinomyces sp. oral taxon 897	S	2081702	NA	NA	NA	NA	NA	NA	NA	NA	189	NA	NA	NA	NA	NA	NA	NA	NA	NA	NA	NA	NA	NA	NA	NA	NA	NA	NA	NA	NA	NA	NA	NA	NA	NA	NA	NA	34	NA	NA	78	40	NA	NA	NA	87	NA	NA
Actinomyces slackii	S	52774	NA	NA	NA	NA	NA	NA	NA	NA	19	NA	NA	NA	NA	NA	NA	NA	NA	NA	NA	NA	NA	NA	NA	NA	NA	NA	NA	NA	NA	NA	NA	NA	NA	NA	NA	NA	NA	NA	NA	NA	NA	NA	NA	NA	NA	NA	NA
Actinomyces trachealis	S	2763540	NA	NA	NA	NA	NA	NA	NA	NA	17	NA	NA	NA	NA	NA	NA	NA	NA	NA	NA	NA	NA	NA	NA	NA	NA	NA	NA	NA	NA	NA	NA	NA	NA	NA	NA	NA	NA	NA	NA	NA	NA	NA	NA	NA	NA	NA	NA
Actinomyces radicidentis	S	111015	NA	NA	NA	NA	NA	NA	NA	NA	18	NA	NA	247	NA	NA	NA	NA	NA	NA	NA	NA	NA	NA	NA	NA	NA	NA	NA	NA	NA	NA	NA	NA	NA	NA	NA	NA	NA	NA	NA	NA	NA	NA	NA	NA	NA	NA	NA
Trueperella pyogenes	S	1661	NA	NA	NA	NA	NA	NA	NA	NA	38	NA	38	NA	NA	NA	NA	22	63	27	29	47	29	45	51	31	27	NA	NA	NA	NA	NA	NA	NA	NA	NA	NA	131	119	95	125	117	90	85	106	79	128	58	46
Mobiluncus curtisii	S	2051	NA	NA	NA	NA	NA	NA	NA	NA	19	NA	NA	NA	NA	NA	NA	NA	NA	NA	NA	NA	NA	NA	NA	NA	NA	NA	NA	NA	NA	NA	NA	NA	NA	NA	NA	NA	NA	NA	NA	NA	NA	NA	NA	NA	NA	NA	NA
Rothia aeria	S	172042	NA	23	NA	16	21	18	NA	NA	883	NA	23	35	49	NA	NA	14	NA	36	NA	NA	NA	18	NA	NA	NA	16	13	13	NA	NA	NA	NA	NA	NA	NA	NA	NA	NA	19	NA	11	NA	NA	NA	NA	NA	13
Paeniglutamicibacter sp. Y32M11	S	2853258	NA	NA	NA	NA	NA	NA	NA	NA	10	NA	NA	NA	NA	NA	NA	NA	NA	NA	NA	NA	NA	NA	NA	NA	NA	NA	NA	NA	NA	NA	NA	NA	NA	NA	NA	NA	NA	NA	NA	NA	NA	NA	NA	NA	NA	NA	NA
Microbacterium sp. PAMC21962	S	2861280	NA	NA	NA	NA	NA	NA	NA	NA	272	NA	NA	NA	NA	NA	NA	NA	NA	NA	NA	NA	NA	NA	NA	NA	NA	NA	NA	NA	NA	NA	NA	NA	NA	NA	NA	NA	NA	NA	NA	NA	NA	NA	NA	NA	NA	NA	NA
Microbacterium sp. Nx66	S	2766784	NA	NA	NA	NA	NA	NA	NA	NA	26	NA	NA	NA	132	NA	NA	NA	NA	NA	NA	NA	NA	NA	NA	NA	NA	NA	NA	NA	NA	NA	NA	NA	NA	NA	NA	NA	NA	NA	NA	NA	NA	NA	NA	NA	NA	NA	NA
Microbacterium amylolyticum	S	936337	NA	NA	NA	NA	NA	NA	NA	NA	113	NA	NA	NA	NA	NA	NA	NA	NA	NA	NA	NA	NA	NA	NA	NA	NA	NA	NA	NA	NA	NA	NA	NA	NA	NA	NA	NA	NA	NA	NA	NA	NA	NA	NA	NA	NA	NA	NA
Microbacterium chocolatum	S	84292	NA	NA	NA	NA	NA	NA	NA	NA	16	NA	NA	NA	NA	NA	NA	NA	NA	NA	NA	NA	NA	NA	NA	NA	NA	NA	NA	NA	NA	NA	NA	NA	NA	NA	NA	NA	NA	NA	NA	NA	NA	NA	NA	NA	NA	NA	NA
Plantibacter sp. PA-3-X8	S	2480625	NA	NA	NA	NA	NA	NA	NA	NA	40	NA	NA	NA	NA	NA	NA	NA	NA	NA	NA	NA	NA	NA	NA	NA	NA	NA	NA	NA	NA	NA	NA	NA	NA	NA	NA	NA	NA	NA	NA	NA	NA	NA	NA	NA	NA	NA	NA
Leucobacter triazinivorans	S	1784719	NA	NA	NA	NA	NA	NA	NA	NA	22	14	NA	NA	NA	NA	NA	NA	NA	NA	NA	NA	NA	NA	NA	NA	NA	NA	NA	NA	NA	NA	NA	NA	NA	NA	NA	NA	NA	NA	NA	NA	NA	NA	NA	NA	NA	NA	NA
Brevibacterium aurantiacum	S	273384	NA	NA	NA	NA	NA	NA	NA	NA	299	5042	NA	NA	28	NA	NA	NA	NA	18	NA	NA	208	NA	24	26	NA	NA	NA	NA	NA	NA	NA	NA	NA	NA	NA	NA	NA	NA	NA	NA	NA	NA	NA	NA	NA	NA	NA
Brachybacterium sp. SGAir0954	S	2571029	NA	NA	NA	NA	NA	NA	NA	NA	18	NA	NA	NA	NA	NA	NA	NA	NA	NA	NA	NA	NA	NA	NA	NA	NA	NA	NA	NA	NA	NA	NA	NA	NA	NA	NA	NA	NA	NA	NA	NA	NA	NA	NA	NA	NA	NA	NA
Dermacoccus nishinomiyaensis	S	1274	NA	NA	NA	NA	NA	NA	NA	NA	11	NA	NA	NA	282	NA	NA	NA	NA	NA	NA	NA	NA	NA	NA	NA	21	NA	NA	NA	NA	NA	16	NA	NA	NA	NA	NA	NA	NA	NA	NA	NA	NA	NA	NA	NA	NA	NA
Corynebacterium matruchotii	S	43768	NA	NA	NA	NA	56	NA	NA	NA	7367	NA	NA	NA	207	NA	NA	25	NA	132	NA	NA	11	NA	NA	NA	NA	10	NA	NA	NA	11	13	NA	NA	NA	NA	NA	NA	15	NA	NA	NA	NA	NA	NA	18	15	NA
Corynebacterium deserti	S	1408191	NA	NA	NA	NA	NA	NA	NA	NA	178	NA	NA	NA	NA	NA	NA	NA	NA	NA	NA	NA	NA	NA	NA	NA	NA	NA	NA	NA	NA	NA	NA	NA	NA	NA	NA	NA	NA	NA	NA	NA	NA	NA	NA	NA	NA	NA	NA
Corynebacterium kefirresidentii	S	1979527	NA	NA	NA	NA	NA	NA	NA	NA	48	NA	NA	NA	177	NA	NA	48	NA	NA	NA	NA	NA	148	NA	NA	NA	NA	NA	NA	NA	NA	NA	NA	NA	NA	NA	NA	NA	NA	NA	NA	NA	NA	NA	NA	NA	NA	NA
Corynebacterium tuberculostearicum	S	38304	NA	NA	NA	NA	NA	NA	NA	NA	29	NA	NA	NA	128	NA	NA	364	15	24	NA	NA	NA	3494	NA	NA	NA	19	NA	27	NA	NA	107	NA	NA	NA	NA	NA	NA	NA	NA	NA	NA	NA	NA	NA	NA	39	NA
Corynebacterium simulans	S	146827	NA	NA	NA	NA	NA	NA	NA	NA	25	NA	NA	NA	NA	NA	NA	NA	NA	NA	NA	NA	NA	NA	NA	NA	NA	NA	NA	NA	NA	NA	NA	NA	NA	NA	NA	NA	NA	NA	NA	NA	NA	NA	NA	NA	NA	NA	NA
Corynebacterium diphtheriae	S	1717	NA	NA	NA	NA	NA	NA	NA	NA	47	NA	NA	NA	NA	NA	NA	NA	NA	NA	NA	NA	NA	NA	NA	NA	NA	NA	NA	NA	NA	NA	NA	NA	NA	NA	NA	NA	NA	NA	NA	NA	NA	NA	NA	NA	NA	NA	NA
Lawsonella clevelandensis	S	1528099	NA	NA	16	NA	NA	NA	NA	NA	36	NA	NA	27	12	NA	NA	NA	NA	NA	NA	NA	NA	NA	NA	NA	NA	NA	NA	NA	NA	NA	NA	NA	NA	NA	NA	NA	NA	NA	NA	NA	NA	NA	NA	NA	NA	NA	NA
Parascardovia denticolens	S	78258	NA	NA	NA	11	NA	NA	NA	NA	66	NA	NA	NA	NA	NA	NA	36	51	42	13	13	10	15	14	NA	14	NA	12	NA	NA	NA	NA	NA	NA	NA	NA	25	28	18	NA	NA	NA	NA	NA	NA	NA	NA	18
Nakamurella multipartita	S	53461	NA	NA	NA	NA	NA	NA	NA	NA	12	NA	NA	NA	NA	NA	NA	NA	NA	NA	NA	NA	NA	NA	NA	NA	NA	NA	NA	NA	NA	NA	NA	NA	NA	NA	NA	NA	NA	NA	NA	NA	NA	NA	NA	NA	NA	NA	NA
Candidatus Planktophila sulfonica	S	1884904	NA	NA	NA	NA	NA	NA	NA	NA	10	NA	NA	NA	17	NA	NA	NA	NA	NA	NA	NA	NA	NA	NA	NA	NA	NA	NA	NA	NA	NA	NA	NA	NA	NA	NA	NA	NA	NA	NA	NA	NA	NA	NA	NA	NA	NA	NA
Olsenella uli	S	133926	NA	NA	NA	NA	NA	NA	NA	NA	1932	NA	NA	NA	NA	NA	NA	14	20	NA	16	22	11	20	14	NA	12	15	NA	NA	NA	13	NA	NA	NA	NA	NA	10	NA	NA	30	NA	21	NA	NA	NA	NA	44	21
Collinsella sp. zg1085	S	2844380	NA	NA	NA	NA	NA	NA	NA	NA	51	NA	NA	NA	NA	NA	NA	NA	NA	NA	NA	NA	NA	NA	NA	NA	NA	NA	NA	NA	NA	NA	NA	NA	NA	NA	NA	NA	NA	NA	NA	NA	NA	NA	NA	NA	NA	NA	NA
Cryptobacterium curtum	S	84163	NA	NA	NA	10	NA	NA	NA	NA	835	NA	NA	NA	NA	NA	NA	NA	NA	NA	NA	NA	NA	NA	NA	NA	NA	NA	NA	NA	NA	NA	NA	NA	NA	NA	NA	NA	NA	NA	NA	10	NA	NA	NA	NA	NA	NA	NA
Prevotella melaninogenica	S	28132	115	312	NA	NA	5499	34	NA	NA	737	NA	301	222	47	NA	NA	NA	NA	NA	28	NA	NA	16	NA	NA	NA	99	59	133	40	58	55	58	42	40	54	34	25	34	207	73	24	105	30	39	25	99	74
Prevotella histicola	S	470565	NA	NA	NA	NA	101	97	NA	NA	492	NA	NA	NA	NA	NA	NA	NA	NA	NA	NA	NA	NA	NA	NA	NA	NA	NA	NA	22	NA	NA	NA	NA	NA	NA	NA	NA	NA	NA	NA	NA	14	NA	NA	NA	NA	NA	NA
Prevotella jejuni	S	1177574	432	NA	30	NA	3226	19	NA	NA	141	12082	NA	5559	29	NA	NA	NA	NA	NA	NA	NA	NA	NA	NA	NA	NA	NA	NA	NA	NA	NA	NA	NA	NA	NA	NA	NA	NA	NA	NA	NA	NA	NA	NA	NA	NA	NA	NA
Prevotella denticola	S	28129	17	NA	NA	NA	147	NA	NA	NA	112	NA	NA	62	38	NA	NA	45	98	104	66	65	49	62	89	61	62	NA	NA	NA	NA	NA	NA	NA	NA	NA	NA	NA	NA	NA	NA	NA	NA	NA	NA	NA	NA	NA	71
Prevotella dentalis	S	52227	611	NA	NA	NA	14	NA	NA	NA	86	NA	NA	1597	NA	NA	NA	NA	NA	140	NA	20	NA	13	NA	14	NA	NA	NA	NA	NA	NA	NA	NA	NA	NA	NA	NA	NA	NA	47	NA	NA	NA	NA	NA	NA	97	51
Capnocytophaga gingivalis	S	1017	NA	NA	NA	NA	974	NA	NA	NA	192	NA	NA	NA	79	NA	NA	NA	NA	NA	NA	NA	NA	NA	NA	NA	NA	NA	NA	NA	NA	NA	NA	NA	NA	NA	NA	NA	30	NA	NA	NA	NA	NA	NA	NA	NA	NA	NA
Capnocytophaga sputigena	S	1019	NA	NA	NA	NA	2845	NA	NA	NA	109	NA	NA	NA	NA	NA	NA	NA	NA	NA	NA	NA	NA	NA	NA	NA	NA	NA	NA	NA	NA	NA	NA	NA	NA	NA	NA	NA	NA	NA	NA	NA	NA	NA	NA	NA	NA	NA	NA
Capnocytophaga leadbetteri	S	327575	NA	NA	NA	NA	2730	NA	NA	NA	115	NA	NA	NA	NA	NA	NA	NA	NA	NA	NA	NA	NA	NA	NA	NA	NA	NA	NA	NA	NA	NA	NA	NA	NA	NA	NA	NA	NA	NA	NA	NA	NA	NA	NA	NA	NA	NA	NA
Capnocytophaga sp. FDAARGOS_737	S	2545799	NA	NA	NA	NA	3211	NA	NA	NA	42	NA	NA	NA	NA	NA	NA	NA	NA	NA	NA	NA	NA	NA	NA	NA	NA	NA	NA	NA	NA	NA	NA	NA	NA	NA	NA	NA	NA	NA	NA	NA	NA	NA	NA	NA	NA	NA	NA
Capnocytophaga sp. oral taxon 878	S	1316596	NA	NA	NA	NA	47	NA	NA	NA	19	NA	NA	NA	NA	NA	NA	NA	NA	NA	NA	NA	NA	NA	NA	NA	NA	NA	NA	NA	NA	NA	NA	NA	NA	NA	NA	NA	NA	NA	NA	NA	NA	NA	NA	NA	NA	NA	NA
Capnocytophaga endodontalis	S	2708117	NA	NA	NA	NA	235	NA	NA	NA	34	NA	NA	NA	NA	NA	NA	NA	NA	NA	NA	NA	NA	NA	NA	NA	NA	NA	NA	NA	NA	NA	NA	NA	NA	NA	NA	NA	NA	NA	NA	NA	NA	NA	NA	NA	NA	NA	NA
Candidatus Nanosynbacter sp. HMT352	S	2902423	NA	579	NA	NA	741	NA	NA	NA	11125	NA	27	NA	NA	NA	NA	79	64	80	98	87	131	135	119	73	71	NA	NA	NA	28	20	27	28	19	27	27	24	30	26	37	38	34	25	NA	NA	NA	NA	NA
Candidatus Nanosynbacter lyticus	S	2093824	NA	NA	NA	NA	30	NA	NA	NA	2810	NA	51	80	NA	NA	NA	NA	39	NA	42	52	NA	NA	NA	NA	NA	NA	NA	NA	NA	NA	NA	NA	NA	NA	NA	59	85	69	61	95	65	NA	NA	54	31	NA	NA
Candidatus Minimicrobia vallesae	S	2841264	NA	NA	NA	NA	204	NA	NA	NA	25269	NA	96	NA	NA	NA	NA	80	109	88	128	163	202	138	250	160	88	78	60	NA	NA	53	62	NA	59	NA	39	NA	NA	51	NA	53	NA	NA	NA	NA	NA	NA	NA
Leptotrichia wadei	S	157687	NA	NA	NA	NA	211	NA	NA	NA	631	NA	14	NA	NA	NA	NA	NA	NA	NA	NA	NA	NA	NA	NA	NA	NA	NA	NA	NA	NA	NA	NA	NA	NA	NA	NA	NA	NA	NA	NA	NA	NA	NA	NA	NA	NA	NA	NA
Leptotrichia hongkongensis	S	554406	NA	NA	NA	NA	34	NA	NA	NA	522	NA	NA	NA	16	NA	NA	NA	NA	NA	NA	NA	NA	NA	NA	NA	NA	NA	NA	NA	NA	NA	NA	NA	NA	NA	NA	NA	NA	NA	NA	NA	NA	NA	NA	NA	NA	NA	NA
Leptotrichia sp. oral taxon 212	S	712357	NA	15	NA	NA	509	NA	NA	NA	161	NA	NA	NA	NA	NA	NA	NA	NA	NA	NA	NA	NA	NA	NA	NA	NA	NA	NA	NA	NA	NA	NA	NA	NA	NA	NA	NA	NA	NA	15	NA	NA	NA	NA	NA	NA	NA	NA
Leptotrichia sp. oral taxon 218	S	712361	NA	NA	NA	NA	17	NA	NA	NA	69	NA	NA	NA	NA	NA	NA	NA	NA	NA	13	NA	16	12	15	17	14	NA	NA	NA	NA	NA	NA	NA	NA	NA	NA	NA	NA	NA	NA	NA	NA	NA	NA	NA	NA	NA	NA
Leptotrichia sp. oral taxon 221	S	712362	NA	NA	NA	NA	538	NA	NA	NA	52	NA	NA	NA	NA	NA	NA	NA	NA	NA	NA	NA	NA	NA	NA	NA	NA	NA	NA	NA	NA	NA	NA	NA	NA	NA	NA	NA	NA	NA	NA	NA	NA	NA	NA	NA	NA	NA	NA
Leptotrichia sp. oral taxon 498	S	712368	NA	NA	NA	NA	NA	NA	NA	NA	30	NA	NA	NA	NA	NA	NA	NA	NA	NA	NA	NA	NA	NA	NA	NA	NA	NA	NA	NA	NA	NA	NA	NA	NA	NA	NA	NA	NA	NA	NA	NA	NA	NA	NA	NA	NA	NA	NA
Leptotrichia trevisanii	S	109328	NA	66	NA	NA	21	NA	NA	NA	100	NA	NA	NA	NA	NA	NA	NA	NA	NA	NA	NA	NA	NA	NA	NA	NA	NA	NA	NA	NA	NA	NA	NA	NA	NA	NA	NA	NA	NA	NA	NA	NA	NA	NA	NA	NA	NA	NA
Leptotrichia hofstadii	S	157688	NA	NA	NA	NA	NA	NA	NA	NA	105	NA	NA	NA	18	NA	NA	NA	NA	NA	NA	NA	NA	NA	NA	NA	NA	NA	NA	NA	NA	NA	NA	NA	NA	NA	NA	NA	NA	NA	NA	NA	NA	NA	NA	NA	NA	NA	NA
Leptotrichia shahii	S	157691	NA	NA	NA	NA	NA	NA	NA	NA	18	NA	NA	NA	NA	NA	NA	NA	NA	NA	NA	NA	NA	NA	NA	NA	NA	NA	NA	NA	NA	NA	NA	NA	NA	NA	NA	NA	NA	NA	NA	NA	NA	NA	NA	NA	NA	NA	NA
Streptobacillus moniliformis	S	34105	NA	NA	NA	NA	NA	NA	NA	NA	29	NA	NA	NA	NA	NA	NA	NA	NA	NA	NA	NA	NA	NA	NA	NA	NA	NA	NA	NA	NA	NA	NA	NA	NA	NA	NA	NA	NA	NA	NA	NA	NA	NA	NA	NA	NA	NA	NA
Fusobacterium pseudoperiodonticum	S	2663009	NA	37	NA	NA	14384	NA	NA	NA	170	NA	52	NA	NA	NA	NA	NA	NA	NA	NA	NA	NA	NA	NA	NA	NA	NA	NA	NA	NA	NA	24	NA	NA	NA	NA	NA	NA	NA	NA	NA	NA	NA	NA	NA	NA	NA	NA
Fusobacterium necrophorum	S	859	NA	NA	NA	NA	NA	NA	NA	NA	48	NA	NA	145	NA	NA	NA	NA	NA	NA	NA	NA	NA	NA	NA	NA	NA	NA	NA	NA	NA	NA	NA	NA	NA	NA	NA	NA	NA	NA	NA	NA	NA	NA	NA	NA	NA	NA	NA
Fretibacterium fastidiosum	S	651822	NA	NA	NA	NA	15	NA	NA	NA	250	NA	NA	NA	NA	NA	NA	NA	NA	NA	NA	NA	NA	NA	NA	NA	NA	NA	NA	NA	NA	NA	NA	NA	NA	NA	NA	NA	NA	NA	NA	NA	NA	NA	NA	NA	NA	NA	NA
Treponema pedis	S	409322	NA	NA	NA	NA	NA	NA	NA	NA	28	NA	10	NA	NA	NA	NA	11	NA	11	NA	10	NA	13	NA	NA	NA	NA	NA	NA	NA	NA	NA	NA	NA	NA	NA	NA	NA	NA	40	NA	NA	NA	NA	NA	NA	28	26
Candida albicans	S	5476	NA	NA	NA	10115	NA	716	NA	NA	330	169	NA	NA	NA	NA	NA	NA	NA	NA	NA	NA	NA	NA	NA	NA	NA	NA	NA	NA	NA	NA	NA	NA	NA	NA	NA	NA	NA	NA	NA	NA	NA	NA	NA	NA	NA	NA	NA
Malassezia restricta	S	76775	NA	NA	NA	NA	NA	NA	NA	NA	158	NA	NA	NA	3499	NA	13	163	24	35	NA	76	129	102	113	190	57	125	56	57	37	126	193	59	NA	46	NA	NA	33	37	25	121	252	NA	26	30	82	86	NA
Streptococcus phage Dp-1	S	59241	NA	NA	NA	NA	NA	NA	NA	NA	16	NA	NA	NA	NA	NA	NA	NA	NA	NA	NA	NA	NA	NA	NA	NA	NA	NA	NA	NA	NA	NA	NA	NA	NA	NA	NA	NA	NA	NA	NA	NA	NA	NA	NA	NA	NA	NA	NA
Streptococcus phage SpSL1	S	1566990	NA	NA	NA	NA	NA	NA	NA	NA	15	NA	NA	NA	NA	NA	NA	NA	NA	NA	NA	NA	NA	NA	NA	NA	NA	NA	NA	NA	NA	NA	NA	NA	NA	NA	NA	NA	NA	NA	NA	NA	NA	NA	NA	NA	NA	NA	NA
Streptococcus phage PH10	S	644007	NA	NA	NA	NA	NA	NA	NA	NA	12	NA	NA	NA	NA	NA	NA	NA	NA	NA	NA	NA	NA	NA	NA	NA	NA	NA	NA	NA	NA	NA	NA	NA	NA	NA	NA	NA	NA	NA	NA	NA	NA	NA	NA	NA	NA	NA	NA
Latrobevirus FNU1	S	2844309	NA	NA	NA	NA	NA	NA	NA	NA	38	NA	NA	NA	NA	NA	NA	NA	NA	NA	NA	NA	NA	NA	NA	NA	NA	NA	NA	NA	NA	NA	NA	NA	NA	NA	NA	NA	NA	NA	NA	NA	NA	NA	NA	NA	NA	NA	NA
Streptococcus phage YMC-2011	S	1051631	NA	NA	NA	NA	NA	NA	NA	NA	13	NA	NA	NA	NA	NA	NA	NA	NA	NA	NA	NA	NA	NA	NA	NA	NA	NA	NA	NA	NA	NA	NA	NA	NA	NA	NA	NA	NA	NA	NA	NA	NA	NA	NA	NA	NA	NA	NA
Streptococcus phage EJ-1	S	12402	NA	NA	NA	NA	NA	NA	NA	NA	10	NA	NA	NA	NA	NA	NA	NA	NA	NA	NA	NA	NA	NA	NA	NA	NA	NA	NA	NA	NA	NA	NA	NA	NA	NA	NA	NA	NA	NA	NA	NA	NA	NA	NA	NA	NA	NA	NA
Bacteroides sp. PHL 2737	S	2162637	NA	32616	NA	NA	695	NA	NA	NA	NA	4801	NA	NA	NA	NA	NA	NA	2879	5614	NA	3286	4892	3027	2972	NA	NA	3997	3360	NA	NA	NA	NA	NA	NA	NA	3745	NA	NA	NA	NA	NA	NA	NA	NA	NA	NA	NA	NA
Bacteroides coprosuis	S	151276	102	NA	NA	NA	NA	NA	NA	NA	NA	34	NA	140	NA	NA	NA	NA	NA	20	14	13	18	11	14	NA	NA	NA	NA	NA	NA	NA	NA	NA	NA	NA	NA	NA	NA	NA	90	NA	NA	NA	NA	NA	NA	141	72
Prevotella sp. E13-3	S	2913617	NA	NA	NA	NA	NA	NA	NA	NA	NA	2689	NA	NA	NA	NA	NA	NA	NA	NA	NA	NA	NA	NA	NA	NA	NA	NA	NA	NA	NA	NA	NA	NA	NA	NA	NA	NA	NA	NA	87	NA	NA	NA	NA	NA	NA	127	77
Prevotella sp. oral taxon 475	S	712471	NA	NA	NA	NA	NA	NA	NA	NA	NA	54	NA	NA	NA	NA	NA	NA	NA	NA	NA	NA	NA	NA	NA	62	NA	NA	NA	NA	NA	NA	NA	NA	NA	NA	NA	NA	NA	NA	NA	NA	NA	NA	NA	NA	NA	NA	NA
Prevotella sp. E9-3	S	2913621	NA	NA	NA	NA	NA	NA	NA	NA	NA	28	NA	NA	NA	NA	NA	14	22	19	15	22	37	28	26	33	22	NA	NA	NA	NA	NA	NA	NA	NA	NA	NA	NA	NA	NA	NA	NA	NA	NA	NA	NA	NA	NA	NA
Prevotella sp. E15-22	S	2937774	603	NA	NA	NA	NA	NA	NA	NA	NA	15	NA	NA	NA	NA	NA	NA	NA	NA	NA	NA	NA	NA	NA	NA	NA	NA	NA	NA	NA	NA	NA	NA	NA	NA	NA	NA	NA	NA	NA	NA	NA	NA	NA	NA	NA	NA	NA
Prevotella enoeca	S	76123	157	NA	NA	NA	81	NA	NA	NA	NA	301	NA	NA	NA	NA	NA	NA	NA	NA	NA	NA	NA	NA	NA	NA	NA	NA	NA	NA	NA	NA	NA	NA	NA	NA	NA	NA	NA	NA	NA	NA	NA	NA	NA	NA	NA	NA	NA
Prevotella ruminicola	S	839	NA	NA	NA	NA	NA	NA	NA	NA	NA	18	NA	NA	NA	NA	NA	NA	NA	NA	NA	NA	NA	NA	NA	NA	NA	NA	NA	NA	NA	NA	NA	NA	NA	NA	NA	NA	NA	NA	NA	NA	NA	NA	NA	NA	NA	NA	NA
Chryseobacterium sp. 3008163	S	2478663	NA	NA	NA	NA	NA	NA	NA	NA	NA	98441	NA	NA	NA	NA	24	NA	NA	NA	NA	NA	NA	NA	NA	NA	NA	NA	NA	NA	NA	NA	NA	NA	NA	NA	NA	NA	NA	NA	NA	NA	NA	NA	NA	NA	NA	NA	NA
Chryseobacterium sp. C-17	S	2898076	NA	NA	NA	NA	NA	NA	NA	NA	NA	58929	NA	NA	NA	NA	20	NA	NA	NA	NA	NA	NA	NA	NA	NA	NA	NA	NA	NA	NA	NA	NA	NA	NA	NA	NA	NA	NA	NA	NA	NA	NA	NA	NA	NA	NA	NA	NA
Chryseobacterium sp. LJ668	S	2864040	NA	NA	NA	NA	NA	NA	NA	NA	NA	698	NA	NA	NA	NA	NA	NA	NA	NA	NA	NA	NA	NA	NA	NA	NA	NA	NA	NA	NA	NA	NA	NA	NA	NA	NA	NA	NA	NA	NA	NA	NA	NA	NA	NA	NA	NA	NA
Chryseobacterium sp. G0201	S	2487065	NA	NA	NA	NA	NA	NA	NA	NA	NA	346	NA	NA	NA	NA	NA	NA	NA	NA	NA	NA	NA	NA	NA	NA	NA	NA	NA	NA	NA	NA	NA	NA	NA	NA	NA	NA	NA	NA	NA	NA	NA	NA	NA	NA	NA	NA	NA
Chryseobacterium sp. ZHDP1	S	2838877	NA	NA	NA	NA	NA	NA	NA	NA	NA	135	NA	NA	NA	NA	NA	NA	NA	NA	NA	NA	NA	NA	NA	NA	NA	NA	NA	NA	NA	NA	NA	NA	NA	NA	NA	NA	NA	NA	NA	NA	NA	NA	NA	NA	NA	NA	NA
Chryseobacterium sp. IHB B 17019	S	1721091	NA	NA	NA	NA	NA	NA	NA	NA	NA	60	NA	NA	NA	NA	NA	NA	NA	NA	NA	NA	NA	NA	NA	NA	NA	NA	NA	NA	NA	NA	NA	NA	NA	NA	NA	NA	NA	NA	NA	NA	NA	NA	NA	NA	NA	NA	NA
Chryseobacterium sp. G0162	S	2487063	NA	NA	NA	NA	NA	NA	NA	NA	NA	181	NA	NA	34	NA	NA	NA	NA	NA	NA	NA	NA	NA	NA	NA	NA	NA	NA	NA	NA	NA	NA	NA	NA	NA	NA	NA	NA	NA	NA	NA	NA	NA	NA	NA	NA	NA	NA
Chryseobacterium sp. MEBOG06	S	2879938	NA	NA	NA	NA	NA	NA	NA	NA	NA	45	NA	NA	NA	NA	NA	NA	NA	NA	NA	NA	NA	NA	NA	NA	NA	NA	NA	NA	NA	NA	NA	NA	NA	NA	NA	NA	NA	NA	NA	NA	NA	NA	NA	NA	NA	NA	NA
Chryseobacterium sp. ADR-1	S	2929799	NA	NA	NA	NA	NA	NA	NA	NA	NA	83	NA	NA	NA	NA	NA	NA	NA	NA	NA	NA	NA	NA	NA	NA	NA	NA	NA	NA	NA	NA	NA	NA	NA	NA	NA	NA	NA	NA	NA	NA	NA	NA	NA	NA	NA	NA	NA
Chryseobacterium sp. StRB126	S	878220	NA	NA	NA	NA	NA	NA	NA	NA	NA	34	NA	NA	NA	NA	NA	NA	NA	NA	NA	NA	NA	NA	NA	NA	NA	NA	NA	NA	NA	NA	NA	NA	NA	NA	NA	NA	NA	NA	NA	NA	NA	NA	NA	NA	NA	NA	NA
Chryseobacterium sp. T16E-39	S	2015076	NA	NA	NA	NA	NA	NA	NA	NA	NA	20	NA	NA	NA	NA	NA	NA	NA	NA	NA	NA	NA	NA	NA	NA	NA	NA	NA	NA	NA	NA	NA	NA	NA	NA	NA	NA	NA	NA	NA	NA	NA	NA	NA	NA	NA	NA	NA
Chryseobacterium sp. Y16C	S	2920939	NA	NA	NA	NA	NA	NA	NA	NA	NA	45	NA	NA	NA	NA	NA	NA	NA	NA	NA	NA	NA	NA	NA	NA	NA	NA	NA	NA	NA	NA	NA	NA	NA	NA	NA	NA	NA	NA	NA	NA	NA	NA	NA	NA	NA	NA	NA
Chryseobacterium indoltheticum	S	254	NA	NA	NA	NA	NA	NA	NA	NA	NA	1347	NA	NA	NA	NA	NA	NA	NA	NA	NA	NA	NA	NA	NA	NA	NA	NA	NA	NA	NA	NA	NA	NA	NA	NA	NA	NA	NA	NA	NA	NA	NA	NA	NA	NA	NA	NA	NA
Chryseobacterium shandongense	S	1493872	NA	NA	NA	NA	NA	NA	NA	NA	NA	2281	NA	NA	NA	NA	NA	NA	NA	NA	NA	NA	NA	NA	NA	NA	NA	NA	NA	NA	NA	NA	NA	NA	NA	NA	NA	NA	NA	NA	NA	NA	NA	NA	NA	NA	NA	NA	NA
Chryseobacterium carnipullorum	S	1124835	NA	NA	NA	NA	NA	NA	NA	NA	NA	1387	NA	NA	NA	NA	NA	NA	NA	NA	NA	NA	NA	NA	NA	NA	NA	NA	NA	NA	NA	NA	NA	NA	NA	NA	NA	NA	NA	NA	NA	NA	NA	NA	NA	NA	NA	NA	NA
Chryseobacterium indologenes	S	253	NA	NA	NA	NA	NA	NA	NA	NA	NA	716	NA	NA	NA	NA	NA	NA	NA	NA	NA	NA	NA	NA	NA	NA	NA	NA	NA	NA	NA	NA	NA	NA	NA	NA	NA	NA	NA	NA	NA	NA	NA	NA	NA	NA	NA	NA	NA
Chryseobacterium balustinum	S	246	NA	NA	NA	NA	NA	NA	NA	NA	NA	472	NA	NA	NA	NA	NA	NA	NA	NA	NA	NA	NA	NA	NA	NA	NA	NA	NA	NA	NA	NA	NA	NA	NA	NA	NA	NA	NA	NA	NA	NA	NA	NA	NA	NA	NA	NA	NA
Chryseobacterium glaciei	S	1685010	NA	NA	NA	NA	NA	NA	NA	NA	NA	307	NA	NA	NA	NA	NA	NA	NA	NA	NA	NA	NA	NA	NA	NA	NA	NA	NA	NA	NA	NA	NA	NA	NA	NA	NA	NA	NA	NA	NA	NA	NA	NA	NA	NA	NA	NA	NA
Chryseobacterium nakagawai	S	1241982	NA	NA	NA	NA	NA	NA	NA	NA	NA	853	NA	NA	NA	NA	NA	NA	NA	NA	NA	NA	NA	NA	NA	NA	NA	NA	NA	NA	NA	NA	NA	NA	NA	NA	NA	NA	NA	NA	NA	NA	NA	NA	NA	NA	NA	NA	NA
Chryseobacterium taklimakanense	S	536441	NA	NA	NA	NA	NA	NA	NA	NA	NA	138	NA	NA	NA	NA	NA	NA	NA	NA	NA	NA	NA	NA	NA	NA	NA	NA	NA	NA	NA	NA	NA	NA	NA	NA	NA	NA	NA	NA	NA	NA	NA	NA	NA	NA	NA	NA	NA
Chryseobacterium gleum	S	250	NA	NA	NA	NA	NA	NA	NA	NA	NA	294	NA	NA	NA	NA	NA	NA	NA	NA	NA	NA	NA	NA	NA	NA	NA	NA	NA	NA	NA	NA	NA	NA	NA	NA	NA	NA	NA	NA	NA	NA	NA	NA	NA	NA	NA	NA	NA
Chryseobacterium bernardetii	S	1241978	NA	NA	NA	NA	NA	NA	NA	NA	NA	1491	NA	NA	NA	NA	NA	NA	NA	NA	NA	NA	NA	NA	NA	NA	NA	NA	NA	NA	NA	NA	NA	NA	NA	NA	NA	NA	NA	NA	NA	NA	NA	NA	NA	NA	NA	NA	NA
Chryseobacterium lactis	S	1241981	NA	NA	NA	NA	NA	NA	NA	NA	NA	62	NA	NA	NA	NA	NA	NA	NA	NA	NA	NA	NA	NA	NA	NA	NA	NA	NA	NA	NA	NA	NA	NA	NA	NA	NA	NA	NA	NA	NA	NA	NA	NA	NA	NA	NA	NA	NA
Chryseobacterium piperi	S	558152	NA	NA	NA	NA	NA	NA	NA	NA	NA	23	NA	NA	NA	NA	NA	NA	NA	NA	NA	NA	NA	NA	NA	NA	NA	NA	NA	NA	NA	NA	NA	NA	NA	NA	NA	NA	NA	NA	NA	NA	NA	NA	NA	NA	NA	NA	NA
Chryseobacterium manosquense	S	2754694	NA	NA	NA	NA	NA	NA	NA	NA	NA	57	NA	NA	NA	NA	NA	NA	NA	NA	NA	NA	NA	NA	NA	NA	NA	NA	NA	NA	NA	NA	NA	NA	NA	NA	NA	NA	NA	NA	NA	NA	NA	NA	NA	NA	NA	NA	NA
Epilithonimonas vandammei	S	2487072	NA	NA	NA	NA	NA	NA	NA	NA	NA	437	NA	NA	NA	NA	NA	NA	NA	NA	NA	NA	NA	NA	NA	NA	NA	NA	NA	30	NA	NA	NA	NA	NA	NA	NA	NA	NA	NA	NA	NA	NA	NA	NA	NA	NA	NA	NA
Kaistella sp. 97-N-M2	S	2908645	NA	NA	NA	NA	NA	NA	NA	NA	NA	26	NA	NA	NA	NA	NA	NA	NA	NA	NA	NA	NA	NA	NA	NA	NA	NA	NA	NA	NA	NA	NA	NA	NA	NA	NA	NA	NA	NA	NA	NA	NA	NA	NA	NA	NA	NA	NA
Cloacibacterium caeni	S	2004710	NA	NA	NA	NA	NA	NA	NA	NA	NA	550	NA	NA	77	NA	NA	NA	NA	NA	NA	NA	NA	NA	NA	NA	NA	NA	NA	NA	NA	NA	NA	NA	NA	NA	NA	NA	NA	NA	27	NA	NA	NA	NA	NA	NA	NA	NA
Empedobacter falsenii	S	343874	NA	NA	NA	NA	NA	NA	NA	NA	NA	352	NA	NA	NA	NA	NA	NA	NA	NA	NA	NA	NA	NA	NA	NA	NA	NA	NA	NA	NA	NA	NA	NA	NA	NA	NA	NA	NA	NA	NA	NA	NA	NA	NA	NA	NA	NA	NA
Elizabethkingia anophelis	S	1117645	NA	NA	NA	NA	NA	NA	NA	NA	NA	142	NA	NA	NA	NA	NA	NA	NA	NA	NA	NA	NA	NA	NA	NA	NA	NA	NA	NA	NA	NA	NA	NA	NA	NA	NA	NA	NA	NA	NA	NA	NA	NA	NA	NA	NA	NA	NA
Weeksella virosa	S	1014	NA	NA	NA	NA	NA	NA	NA	NA	NA	34	NA	NA	NA	NA	NA	NA	NA	NA	NA	NA	NA	NA	NA	NA	NA	NA	NA	NA	NA	NA	NA	NA	NA	NA	NA	NA	NA	NA	NA	NA	NA	NA	NA	NA	NA	NA	NA
Flavobacterium sp. I3-2	S	2748319	NA	NA	NA	NA	NA	NA	NA	NA	NA	872	NA	NA	NA	NA	NA	NA	NA	NA	NA	NA	NA	NA	NA	NA	NA	NA	NA	NA	NA	NA	NA	NA	NA	NA	NA	NA	NA	NA	NA	NA	NA	NA	NA	NA	NA	NA	NA
Flavobacterium sp. xlx-214	S	2654325	NA	NA	NA	NA	NA	NA	NA	NA	NA	274	NA	NA	NA	NA	NA	NA	NA	NA	NA	NA	NA	NA	NA	NA	NA	NA	NA	NA	NA	NA	NA	NA	NA	NA	NA	NA	NA	NA	NA	NA	NA	NA	NA	NA	NA	NA	NA
Flavobacterium sp. CLA17	S	2724135	NA	NA	NA	NA	NA	NA	NA	NA	NA	178	NA	NA	NA	NA	NA	NA	NA	NA	NA	NA	NA	NA	NA	NA	NA	NA	NA	NA	NA	NA	NA	NA	NA	NA	NA	NA	NA	NA	NA	NA	NA	NA	NA	NA	NA	NA	NA
Flavobacterium sp. F-29	S	2893883	NA	NA	NA	NA	NA	NA	NA	NA	NA	34	NA	NA	NA	NA	NA	NA	NA	NA	NA	NA	NA	NA	NA	NA	NA	NA	NA	NA	NA	NA	NA	NA	NA	NA	NA	NA	NA	NA	NA	NA	NA	NA	NA	NA	NA	NA	NA
Flavobacterium johnsoniae	S	986	NA	NA	NA	NA	NA	NA	NA	NA	NA	313	NA	NA	NA	NA	NA	NA	NA	NA	NA	NA	NA	NA	NA	NA	NA	NA	NA	NA	NA	NA	NA	NA	NA	NA	NA	NA	NA	NA	NA	NA	NA	NA	NA	NA	NA	NA	NA
Myroides odoratimimus	S	76832	NA	NA	NA	NA	NA	NA	NA	NA	NA	125	NA	NA	NA	NA	NA	NA	NA	NA	NA	NA	NA	NA	NA	NA	NA	NA	NA	NA	NA	NA	NA	NA	NA	NA	NA	NA	NA	NA	NA	NA	NA	NA	NA	NA	NA	NA	NA
Sphingobacterium sp. ML3W	S	1538644	NA	NA	NA	NA	NA	NA	NA	NA	NA	71	NA	NA	NA	NA	NA	NA	NA	NA	NA	NA	NA	NA	NA	NA	NA	NA	NA	NA	NA	NA	NA	NA	NA	NA	NA	NA	NA	NA	NA	NA	NA	NA	NA	NA	NA	NA	NA
Sphingobacterium sp. UDSM-2020	S	2795738	NA	NA	NA	NA	NA	NA	NA	NA	NA	48	NA	NA	NA	NA	NA	NA	NA	NA	NA	NA	NA	NA	NA	NA	NA	NA	NA	NA	NA	NA	NA	NA	NA	NA	NA	NA	NA	NA	NA	NA	NA	NA	NA	NA	NA	NA	NA
Sphingobacterium spiritivorum	S	258	NA	NA	NA	NA	NA	NA	NA	NA	NA	56	NA	NA	NA	NA	NA	NA	NA	NA	NA	NA	NA	NA	NA	NA	NA	NA	NA	NA	NA	NA	NA	NA	NA	NA	NA	NA	NA	NA	NA	NA	NA	NA	NA	NA	NA	NA	NA
Leadbetterella byssophila	S	316068	NA	NA	NA	NA	NA	NA	NA	NA	NA	13	NA	NA	NA	NA	NA	NA	NA	NA	NA	NA	NA	NA	NA	NA	NA	NA	NA	NA	NA	NA	NA	NA	NA	NA	NA	NA	NA	NA	NA	NA	NA	NA	NA	NA	NA	NA	NA
Enterobacter sp. BIDMC100	S	1686399	NA	NA	NA	NA	NA	NA	NA	NA	NA	1869	NA	NA	NA	NA	NA	NA	NA	NA	NA	NA	NA	NA	NA	NA	NA	NA	NA	NA	NA	NA	NA	NA	NA	NA	NA	NA	NA	NA	NA	NA	NA	NA	NA	NA	NA	NA	NA
Enterobacter cloacae complex sp.	S	2027919	NA	NA	NA	NA	NA	NA	NA	NA	NA	1416	NA	NA	NA	NA	NA	NA	NA	NA	NA	NA	NA	NA	NA	NA	NA	NA	NA	NA	NA	NA	NA	NA	NA	NA	NA	NA	NA	NA	NA	NA	NA	NA	NA	NA	NA	NA	NA
Enterobacter sp. E20	S	1560339	NA	NA	NA	NA	243	NA	NA	NA	NA	3962	NA	NA	NA	NA	NA	NA	NA	NA	NA	NA	NA	NA	NA	NA	NA	NA	NA	NA	NA	NA	NA	NA	NA	NA	NA	NA	NA	NA	NA	NA	NA	NA	NA	NA	NA	NA	NA
Enterobacter sp. LU1	S	1848517	NA	NA	NA	NA	NA	NA	NA	NA	NA	1555	NA	NA	NA	NA	NA	NA	NA	NA	NA	NA	NA	NA	NA	NA	NA	NA	NA	NA	NA	NA	NA	NA	NA	NA	NA	NA	NA	NA	NA	NA	NA	NA	NA	NA	NA	NA	NA
Enterobacter huaxiensis	S	2494702	NA	NA	NA	NA	NA	NA	NA	NA	NA	19	NA	NA	NA	NA	NA	14	NA	NA	13	17	13	NA	22	17	33	NA	NA	NA	NA	NA	NA	NA	NA	NA	NA	NA	NA	NA	NA	NA	NA	NA	NA	NA	NA	NA	NA
Citrobacter sp. Y3	S	2716879	NA	NA	NA	NA	NA	NA	NA	NA	NA	88	NA	NA	NA	NA	NA	NA	NA	NA	NA	NA	NA	NA	NA	NA	NA	NA	NA	NA	NA	NA	NA	NA	NA	NA	NA	NA	NA	NA	NA	NA	NA	NA	NA	NA	NA	NA	NA
Stenotrophomonas rhizophila	S	216778	NA	NA	NA	NA	NA	NA	NA	NA	NA	9975	NA	NA	NA	NA	NA	NA	NA	NA	NA	NA	NA	NA	NA	NA	NA	NA	NA	NA	NA	NA	NA	NA	NA	NA	NA	NA	NA	NA	NA	NA	NA	NA	NA	NA	NA	NA	NA
Stenotrophomonas sp. LM091	S	1904944	NA	NA	NA	NA	NA	NA	NA	NA	NA	1855	NA	NA	NA	NA	NA	NA	NA	NA	NA	NA	NA	NA	NA	NA	NA	NA	NA	NA	NA	NA	NA	NA	NA	NA	NA	NA	NA	NA	NA	NA	NA	NA	NA	NA	NA	NA	NA
Stenotrophomonas sp. 364	S	2691571	NA	NA	NA	NA	NA	NA	NA	NA	NA	85	NA	NA	NA	NA	NA	NA	NA	NA	NA	NA	NA	NA	NA	NA	NA	NA	NA	NA	NA	NA	NA	NA	NA	NA	NA	NA	NA	NA	NA	NA	NA	NA	NA	NA	NA	NA	NA
Stenotrophomonas sp. 169	S	2770322	NA	NA	NA	NA	NA	NA	NA	NA	NA	19	NA	NA	62	NA	NA	NA	NA	NA	NA	NA	NA	NA	NA	NA	NA	NA	NA	NA	NA	NA	NA	NA	NA	NA	NA	NA	NA	NA	NA	NA	49	NA	NA	NA	NA	NA	NA
Stenotrophomonas acidaminiphila	S	128780	NA	NA	NA	NA	NA	NA	NA	NA	NA	2297	NA	NA	NA	NA	NA	NA	NA	NA	NA	NA	NA	NA	NA	NA	NA	NA	NA	NA	NA	NA	NA	NA	NA	NA	NA	NA	NA	NA	NA	NA	NA	NA	NA	NA	NA	NA	NA
Pseudoxanthomonas mexicana	S	128785	NA	NA	NA	NA	NA	NA	NA	NA	NA	686	NA	NA	NA	NA	NA	NA	NA	NA	NA	NA	NA	NA	NA	NA	NA	NA	NA	NA	NA	NA	NA	NA	NA	NA	NA	NA	NA	NA	NA	NA	NA	NA	NA	NA	NA	NA	NA
Lysobacter oculi	S	2698682	NA	NA	NA	NA	NA	NA	NA	NA	NA	131	NA	NA	NA	NA	NA	NA	NA	NA	NA	NA	NA	NA	NA	NA	NA	NA	NA	NA	NA	NA	NA	NA	NA	NA	NA	NA	NA	NA	NA	NA	NA	NA	NA	NA	NA	NA	NA
Xanthomonas citri	S	346	NA	NA	NA	NA	NA	NA	NA	NA	NA	91	NA	NA	NA	NA	NA	NA	NA	NA	NA	NA	NA	NA	NA	NA	NA	NA	NA	NA	NA	NA	NA	NA	NA	NA	NA	NA	NA	NA	NA	NA	NA	NA	NA	NA	NA	NA	NA
Xanthomonas oryzae	S	347	NA	NA	NA	NA	NA	NA	NA	NA	NA	20	NA	NA	NA	NA	NA	NA	NA	NA	NA	NA	NA	NA	NA	NA	NA	NA	NA	NA	NA	NA	NA	NA	NA	NA	NA	NA	NA	NA	NA	NA	NA	NA	NA	NA	NA	NA	NA
Dokdonella koreensis	S	323415	NA	NA	NA	NA	NA	NA	NA	NA	NA	2106	NA	NA	NA	NA	NA	NA	NA	NA	NA	NA	NA	NA	NA	NA	NA	NA	NA	NA	NA	NA	NA	NA	NA	NA	NA	NA	NA	NA	NA	NA	NA	NA	NA	NA	NA	NA	NA
Pseudomonas sp. J380	S	2605424	NA	NA	NA	NA	NA	NA	NA	NA	NA	1655	NA	NA	NA	NA	NA	NA	NA	NA	NA	NA	NA	NA	NA	NA	NA	NA	NA	NA	NA	NA	NA	NA	NA	NA	NA	NA	NA	NA	NA	NA	NA	NA	NA	NA	NA	NA	NA
Pseudomonas sp. MYb193	S	1827300	NA	NA	NA	NA	NA	NA	NA	NA	NA	207	NA	NA	NA	NA	NA	NA	NA	NA	NA	NA	NA	NA	NA	NA	NA	NA	NA	NA	NA	NA	NA	NA	NA	NA	NA	NA	NA	NA	NA	NA	NA	NA	NA	NA	NA	NA	NA
Pseudomonas sp. Y5-11	S	2749808	NA	NA	NA	NA	NA	NA	NA	NA	NA	50	NA	NA	NA	NA	NA	NA	NA	NA	NA	NA	NA	NA	NA	NA	NA	NA	NA	NA	NA	NA	NA	NA	NA	NA	NA	NA	NA	NA	NA	NA	NA	NA	NA	NA	NA	NA	NA
Pseudomonas libanensis	S	75588	NA	NA	NA	NA	NA	NA	NA	NA	NA	75	NA	NA	NA	NA	NA	NA	NA	NA	NA	NA	NA	NA	NA	NA	NA	NA	NA	NA	NA	NA	NA	NA	NA	NA	NA	NA	NA	NA	NA	NA	NA	NA	NA	NA	NA	NA	NA
Pseudomonas synxantha	S	47883	NA	NA	NA	NA	NA	NA	NA	NA	NA	71	NA	NA	NA	NA	NA	NA	NA	NA	NA	NA	NA	NA	NA	NA	NA	NA	NA	NA	NA	NA	NA	NA	NA	NA	NA	NA	NA	NA	NA	NA	NA	NA	NA	NA	NA	NA	NA
Pseudomonas tohonis	S	2725477	NA	NA	NA	NA	NA	NA	NA	NA	NA	95	NA	NA	NA	NA	NA	NA	NA	NA	NA	NA	NA	NA	NA	NA	NA	NA	NA	NA	NA	NA	NA	NA	NA	NA	NA	NA	NA	NA	NA	NA	NA	NA	NA	NA	NA	NA	NA
Variovorax sp. RKNM96	S	2681552	NA	NA	NA	NA	NA	NA	NA	NA	NA	2394	NA	NA	NA	NA	NA	NA	NA	NA	NA	NA	NA	NA	NA	NA	NA	NA	NA	NA	NA	NA	NA	NA	NA	NA	NA	NA	NA	NA	NA	NA	NA	NA	NA	NA	NA	NA	NA
Variovorax sp. PBS-H4	S	434008	NA	NA	NA	NA	NA	NA	NA	NA	NA	2016	NA	NA	NA	NA	NA	NA	NA	NA	NA	NA	NA	NA	NA	NA	NA	NA	NA	NA	NA	NA	NA	NA	NA	NA	NA	NA	NA	NA	NA	NA	NA	NA	NA	NA	NA	NA	NA
Variovorax sp. PAMC26660	S	2762322	NA	NA	NA	NA	NA	NA	NA	NA	NA	566	NA	NA	NA	NA	NA	NA	NA	NA	NA	NA	NA	NA	NA	NA	NA	NA	NA	NA	NA	NA	NA	NA	NA	NA	NA	NA	NA	NA	NA	NA	NA	NA	NA	NA	NA	NA	NA
Variovorax sp. RA8	S	662548	NA	NA	NA	NA	NA	NA	NA	NA	NA	866	NA	NA	NA	NA	NA	NA	NA	NA	NA	NA	NA	NA	NA	NA	NA	NA	NA	NA	NA	NA	NA	NA	NA	NA	NA	NA	NA	NA	NA	NA	NA	NA	NA	NA	NA	NA	NA
Variovorax sp. PAMC 28711	S	1795631	NA	NA	NA	NA	NA	NA	NA	NA	NA	181	NA	NA	NA	NA	NA	NA	NA	NA	NA	NA	NA	NA	NA	NA	NA	NA	NA	NA	NA	NA	NA	NA	NA	NA	NA	NA	NA	NA	NA	NA	NA	NA	NA	NA	NA	NA	NA
Variovorax sp. 38R	S	2774875	NA	NA	NA	NA	NA	NA	NA	NA	NA	1374	NA	NA	NA	NA	NA	NA	NA	NA	NA	NA	NA	NA	NA	NA	NA	NA	NA	NA	NA	NA	NA	NA	NA	NA	NA	NA	NA	NA	NA	NA	NA	NA	NA	NA	NA	NA	NA
Variovorax sp. PMC12	S	2126319	NA	NA	NA	NA	NA	NA	NA	NA	NA	9993	NA	NA	NA	NA	NA	NA	NA	NA	NA	NA	NA	NA	NA	NA	NA	NA	NA	NA	NA	NA	NA	NA	NA	NA	NA	NA	NA	NA	NA	NA	NA	NA	NA	NA	NA	NA	NA
Variovorax sp. HW608	S	1034889	NA	NA	NA	NA	NA	NA	NA	NA	NA	119	NA	NA	NA	NA	NA	NA	NA	NA	NA	NA	NA	NA	NA	NA	NA	NA	NA	NA	NA	NA	NA	NA	NA	NA	NA	NA	NA	NA	NA	NA	NA	NA	NA	NA	NA	NA	NA
Variovorax sp. PAMC28562	S	2762323	NA	NA	NA	NA	NA	NA	NA	NA	NA	45	NA	NA	NA	NA	NA	NA	NA	NA	NA	NA	NA	NA	NA	NA	NA	NA	NA	NA	NA	NA	NA	NA	NA	NA	NA	NA	NA	NA	NA	NA	NA	NA	NA	NA	NA	NA	NA
Variovorax sp. PDNC026	S	2811425	NA	NA	NA	NA	NA	NA	NA	NA	NA	2390	NA	NA	NA	NA	NA	NA	NA	NA	NA	NA	NA	NA	NA	NA	NA	NA	NA	NA	NA	NA	NA	NA	NA	NA	NA	NA	NA	NA	NA	NA	NA	NA	NA	NA	NA	NA	NA
Variovorax sp. PBL-H6	S	434009	NA	NA	NA	NA	NA	NA	NA	NA	NA	225	NA	NA	NA	NA	NA	NA	NA	NA	NA	NA	NA	NA	NA	NA	NA	NA	NA	NA	NA	NA	NA	NA	NA	NA	NA	NA	NA	NA	NA	NA	NA	NA	NA	NA	NA	NA	NA
Variovorax sp. PBL-E5	S	434014	NA	NA	NA	NA	NA	NA	NA	NA	NA	146	NA	NA	NA	NA	NA	NA	NA	NA	NA	NA	NA	NA	NA	NA	NA	NA	NA	NA	NA	NA	NA	NA	NA	NA	NA	NA	NA	NA	NA	NA	NA	NA	NA	NA	NA	NA	NA
Variovorax sp. SRS16	S	282217	NA	NA	NA	NA	NA	NA	NA	NA	NA	106	NA	NA	NA	NA	NA	NA	NA	NA	NA	NA	NA	NA	NA	NA	NA	NA	NA	NA	NA	NA	NA	NA	NA	NA	NA	NA	NA	NA	NA	NA	NA	NA	NA	NA	NA	NA	NA
Variovorax sp. WDL1	S	207745	NA	NA	NA	NA	NA	NA	NA	NA	NA	68	NA	NA	NA	NA	NA	NA	NA	NA	NA	NA	NA	NA	NA	NA	NA	NA	NA	NA	NA	NA	NA	NA	NA	NA	NA	NA	NA	NA	NA	NA	NA	NA	NA	NA	NA	NA	NA
Variovorax paradoxus	S	34073	NA	NA	NA	NA	NA	NA	NA	NA	NA	54529	NA	NA	NA	NA	NA	NA	NA	NA	NA	NA	NA	NA	NA	NA	NA	NA	NA	NA	NA	NA	NA	NA	NA	NA	NA	NA	NA	NA	NA	NA	NA	NA	NA	NA	NA	NA	NA
Variovorax boronicumulans	S	436515	NA	NA	NA	NA	NA	NA	NA	NA	NA	4478	NA	NA	NA	NA	NA	NA	NA	NA	NA	NA	NA	NA	NA	NA	NA	NA	NA	NA	NA	NA	NA	NA	NA	NA	NA	NA	NA	NA	NA	NA	NA	NA	NA	NA	NA	NA	NA
Acidovorax sp. YS12	S	2738413	NA	NA	NA	NA	NA	NA	NA	NA	NA	3212	NA	NA	NA	NA	NA	NA	NA	NA	NA	NA	NA	NA	NA	NA	NA	NA	NA	NA	NA	NA	NA	NA	NA	NA	NA	NA	NA	NA	NA	NA	NA	NA	NA	NA	NA	NA	NA
Acidovorax sp. JMULE5	S	2518343	NA	NA	NA	NA	NA	NA	NA	NA	NA	979	NA	NA	NA	NA	NA	NA	NA	NA	NA	NA	NA	NA	NA	NA	NA	NA	NA	NA	NA	NA	NA	NA	NA	NA	NA	NA	NA	NA	NA	NA	NA	NA	NA	NA	NA	NA	NA
Acidovorax sp. RAC01	S	1842533	NA	NA	NA	NA	NA	NA	NA	NA	NA	942	NA	NA	NA	NA	NA	NA	NA	NA	NA	NA	NA	NA	NA	NA	NA	NA	NA	NA	NA	NA	NA	NA	NA	NA	NA	NA	NA	NA	NA	NA	NA	NA	NA	NA	NA	NA	NA
Acidovorax sp. 1608163	S	2478662	NA	NA	NA	NA	NA	NA	NA	NA	NA	227	NA	NA	NA	NA	NA	NA	NA	NA	NA	NA	NA	NA	NA	NA	NA	NA	NA	NA	NA	NA	NA	NA	NA	NA	NA	NA	NA	NA	NA	NA	NA	NA	NA	NA	NA	NA	NA
Acidovorax sp. T1	S	1858609	NA	NA	NA	NA	NA	NA	NA	NA	NA	1157	NA	NA	NA	NA	NA	NA	NA	NA	NA	NA	NA	NA	NA	NA	NA	NA	NA	NA	NA	NA	NA	NA	NA	NA	NA	NA	NA	NA	NA	NA	NA	NA	NA	NA	NA	NA	NA
Acidovorax sp. HDW3	S	2714923	NA	NA	NA	NA	NA	NA	NA	NA	NA	39	NA	NA	NA	NA	NA	NA	NA	NA	NA	NA	NA	NA	NA	NA	NA	NA	NA	NA	NA	NA	NA	NA	NA	NA	NA	NA	NA	NA	NA	NA	NA	NA	NA	NA	NA	NA	NA
Acidovorax carolinensis	S	553814	NA	NA	NA	NA	NA	NA	NA	NA	NA	1609	NA	NA	NA	NA	NA	NA	NA	NA	NA	NA	NA	NA	NA	NA	NA	NA	NA	NA	NA	NA	NA	NA	NA	NA	NA	NA	NA	NA	NA	NA	NA	NA	NA	NA	NA	NA	NA
Acidovorax monticola	S	1926868	NA	NA	NA	NA	NA	NA	NA	NA	NA	324	NA	NA	NA	NA	NA	NA	NA	NA	NA	NA	NA	NA	NA	NA	NA	NA	NA	NA	NA	NA	NA	NA	NA	NA	NA	NA	NA	NA	NA	NA	NA	NA	NA	NA	NA	NA	NA
Acidovorax radicis	S	758826	NA	NA	NA	NA	NA	NA	NA	NA	NA	194	NA	NA	NA	NA	NA	NA	NA	NA	NA	NA	NA	NA	NA	NA	NA	NA	NA	NA	NA	NA	NA	NA	NA	NA	NA	NA	NA	NA	NA	NA	NA	NA	NA	NA	NA	NA	NA
Acidovorax avenae	S	80867	NA	NA	NA	NA	NA	NA	NA	NA	NA	272	NA	NA	NA	NA	NA	NA	NA	NA	NA	NA	NA	NA	NA	NA	NA	NA	NA	NA	NA	NA	NA	NA	NA	NA	NA	NA	NA	NA	NA	NA	NA	NA	NA	NA	NA	NA	NA
Acidovorax antarcticus	S	2743470	NA	NA	NA	NA	NA	NA	NA	NA	NA	54	NA	NA	NA	NA	NA	NA	NA	NA	NA	NA	NA	NA	NA	NA	NA	NA	NA	NA	NA	NA	NA	NA	NA	NA	NA	NA	NA	NA	NA	NA	NA	NA	NA	NA	NA	NA	NA
Alicycliphilus denitrificans	S	179636	NA	NA	NA	NA	NA	NA	NA	NA	NA	21282	NA	NA	NA	NA	NA	NA	NA	NA	NA	NA	NA	NA	NA	NA	NA	NA	NA	NA	NA	NA	NA	NA	NA	NA	NA	NA	NA	NA	NA	NA	NA	NA	NA	NA	NA	NA	NA
Diaphorobacter sp. MNS-0	S	2866628	NA	NA	NA	NA	NA	NA	NA	NA	NA	1006	NA	NA	NA	NA	NA	NA	NA	NA	NA	NA	NA	NA	NA	NA	NA	NA	NA	NA	NA	NA	NA	NA	NA	NA	NA	NA	NA	NA	NA	NA	NA	NA	NA	NA	NA	NA	NA
Diaphorobacter sp. JS3051	S	2792224	NA	NA	NA	NA	NA	NA	NA	NA	NA	1737	NA	NA	NA	NA	NA	NA	NA	NA	NA	NA	NA	NA	NA	NA	NA	NA	NA	NA	NA	NA	NA	NA	NA	NA	NA	NA	NA	NA	NA	NA	NA	NA	NA	NA	NA	NA	NA
Diaphorobacter sp. HDW4A	S	2714924	NA	NA	NA	NA	NA	NA	NA	NA	NA	113	NA	NA	NA	NA	NA	NA	NA	NA	NA	NA	NA	NA	NA	NA	NA	NA	NA	NA	NA	NA	NA	NA	NA	NA	NA	NA	NA	NA	NA	NA	NA	NA	NA	NA	NA	NA	NA
Diaphorobacter nitroreducens	S	164759	NA	NA	NA	NA	NA	NA	NA	NA	NA	263	NA	NA	NA	NA	NA	NA	NA	NA	NA	NA	NA	NA	NA	NA	NA	NA	NA	NA	NA	NA	NA	NA	NA	NA	NA	NA	NA	NA	NA	NA	NA	NA	NA	NA	NA	NA	NA
Diaphorobacter ruginosibacter	S	1715720	NA	NA	NA	NA	NA	NA	NA	NA	NA	20	NA	NA	NA	NA	NA	NA	NA	NA	NA	NA	NA	NA	NA	NA	NA	NA	NA	NA	NA	NA	NA	NA	NA	NA	NA	NA	NA	NA	NA	NA	NA	NA	NA	NA	NA	NA	NA
Hydrogenophaga sp. RAC07	S	1842537	NA	NA	NA	NA	NA	NA	NA	NA	NA	391	NA	NA	NA	NA	NA	NA	NA	NA	NA	NA	NA	NA	NA	NA	NA	NA	NA	NA	NA	NA	NA	NA	NA	NA	NA	NA	NA	NA	NA	NA	NA	NA	NA	NA	NA	NA	NA
Hydrogenophaga sp. YM1	S	2806262	NA	NA	NA	NA	NA	NA	NA	NA	NA	137	NA	NA	NA	NA	NA	NA	NA	NA	NA	NA	NA	NA	NA	NA	NA	NA	NA	NA	NA	NA	NA	NA	NA	NA	NA	NA	NA	NA	NA	NA	NA	NA	NA	NA	NA	NA	NA
Hydrogenophaga sp. PBC	S	795665	NA	NA	NA	NA	NA	NA	NA	NA	NA	108	NA	NA	NA	NA	NA	NA	NA	NA	NA	NA	NA	NA	NA	NA	NA	NA	NA	NA	NA	NA	NA	NA	NA	NA	NA	NA	NA	NA	NA	NA	NA	NA	NA	NA	NA	NA	NA
Hydrogenophaga sp. BPS33	S	2651974	NA	NA	NA	NA	NA	NA	NA	NA	NA	84	NA	NA	NA	NA	NA	NA	NA	NA	NA	NA	NA	NA	NA	NA	NA	NA	NA	NA	NA	NA	NA	NA	NA	NA	NA	NA	NA	NA	NA	NA	NA	NA	NA	NA	NA	NA	NA
Hydrogenophaga sp. NH-16	S	2184519	NA	NA	NA	NA	NA	NA	NA	NA	NA	162	NA	NA	NA	NA	NA	NA	NA	NA	NA	NA	NA	NA	NA	NA	NA	NA	NA	NA	NA	NA	NA	NA	NA	NA	NA	NA	NA	NA	NA	NA	NA	NA	NA	NA	NA	NA	NA
Hydrogenophaga sp. BA0156	S	2716225	NA	NA	NA	NA	NA	NA	NA	NA	NA	63	NA	NA	NA	NA	NA	NA	NA	NA	NA	NA	NA	NA	NA	NA	NA	NA	NA	NA	NA	NA	NA	NA	NA	NA	NA	NA	NA	NA	NA	NA	NA	NA	NA	NA	NA	NA	NA
Hydrogenophaga crassostreae	S	1763535	NA	NA	NA	NA	NA	NA	NA	NA	NA	13	NA	NA	NA	NA	NA	NA	NA	NA	NA	NA	NA	NA	NA	NA	NA	NA	NA	NA	NA	NA	NA	NA	NA	NA	NA	NA	NA	NA	NA	NA	NA	NA	NA	NA	NA	NA	NA
Delftia acidovorans	S	80866	NA	NA	NA	NA	NA	NA	NA	NA	NA	162	NA	NA	NA	NA	NA	NA	NA	NA	NA	NA	NA	NA	NA	NA	NA	NA	NA	NA	NA	NA	NA	NA	NA	NA	NA	NA	NA	NA	NA	NA	NA	NA	NA	NA	NA	NA	NA
Delftia tsuruhatensis	S	180282	NA	NA	NA	NA	NA	NA	NA	NA	NA	244	NA	NA	NA	NA	NA	NA	NA	NA	NA	NA	NA	NA	NA	NA	NA	NA	NA	NA	NA	NA	NA	NA	NA	NA	NA	NA	NA	NA	NA	NA	NA	NA	NA	NA	NA	NA	NA
Pulveribacter suum	S	2116657	NA	NA	NA	NA	NA	NA	NA	NA	NA	184	NA	NA	NA	NA	NA	NA	NA	NA	NA	NA	NA	NA	NA	NA	NA	NA	NA	NA	NA	NA	NA	NA	NA	NA	NA	NA	NA	NA	NA	NA	NA	NA	NA	NA	NA	NA	NA
Comamonas serinivorans	S	1082851	NA	NA	NA	NA	NA	NA	NA	NA	NA	24	NA	NA	NA	NA	NA	NA	NA	NA	NA	NA	NA	NA	NA	NA	NA	NA	NA	NA	NA	NA	NA	NA	NA	NA	NA	NA	NA	NA	NA	NA	NA	NA	NA	NA	NA	NA	NA
Comamonas aquatica	S	225991	NA	NA	NA	NA	NA	NA	NA	NA	NA	90	NA	NA	NA	NA	NA	NA	NA	NA	NA	NA	NA	NA	NA	NA	NA	NA	NA	NA	NA	NA	NA	NA	NA	NA	NA	NA	NA	NA	NA	NA	NA	NA	NA	NA	NA	NA	NA
Melaminivora sp. SC2-9	S	2109913	NA	NA	NA	NA	NA	NA	NA	NA	NA	60	NA	NA	NA	NA	NA	NA	NA	NA	NA	NA	NA	NA	NA	NA	NA	NA	NA	NA	NA	NA	NA	NA	NA	NA	NA	NA	NA	NA	NA	NA	NA	NA	NA	NA	NA	NA	NA
Melaminivora jejuensis	S	1267217	NA	NA	NA	NA	NA	NA	NA	NA	NA	31	NA	NA	NA	NA	NA	NA	NA	NA	NA	NA	NA	NA	NA	NA	NA	NA	NA	NA	NA	NA	NA	NA	NA	NA	NA	NA	NA	NA	NA	NA	NA	NA	NA	NA	NA	NA	NA
Verminephrobacter eiseniae	S	364317	NA	NA	NA	NA	NA	NA	NA	NA	NA	49	NA	NA	NA	NA	NA	NA	NA	NA	NA	NA	NA	NA	NA	NA	NA	NA	NA	NA	NA	NA	NA	NA	NA	NA	NA	NA	NA	NA	NA	NA	NA	NA	NA	NA	NA	NA	NA
Kinneretia sp. XES5	S	2877940	NA	NA	NA	NA	NA	NA	NA	NA	NA	37	NA	NA	NA	NA	NA	NA	NA	NA	NA	NA	NA	NA	NA	NA	NA	NA	NA	NA	NA	NA	NA	NA	NA	NA	NA	NA	NA	NA	NA	NA	NA	NA	NA	NA	NA	NA	NA
Alcaligenes faecalis	S	511	NA	NA	NA	NA	NA	NA	NA	NA	NA	26070	NA	NA	NA	NA	NA	NA	NA	NA	NA	54	NA	NA	NA	NA	NA	NA	NA	NA	NA	NA	NA	NA	NA	NA	NA	NA	NA	NA	NA	NA	NA	NA	NA	NA	NA	NA	NA
Bordetella hinzii	S	103855	NA	NA	NA	NA	NA	NA	NA	NA	NA	503	NA	NA	NA	NA	NA	NA	NA	NA	NA	NA	NA	NA	NA	NA	NA	NA	NA	NA	NA	NA	NA	NA	NA	NA	NA	NA	NA	NA	NA	NA	NA	NA	NA	NA	NA	NA	NA
Achromobacter denitrificans	S	32002	NA	NA	NA	NA	NA	NA	NA	NA	NA	29	NA	NA	NA	NA	NA	NA	NA	NA	NA	NA	NA	NA	NA	NA	NA	NA	NA	NA	NA	NA	NA	NA	NA	NA	NA	NA	NA	NA	NA	NA	NA	NA	NA	NA	NA	NA	NA
Ralstonia solanacearum	S	305	NA	NA	NA	NA	NA	NA	NA	NA	NA	32	NA	NA	42	NA	NA	NA	NA	NA	NA	NA	NA	NA	NA	NA	NA	NA	NA	NA	NA	NA	NA	NA	NA	NA	NA	NA	NA	NA	NA	NA	NA	NA	NA	NA	NA	NA	NA
Xylophilus rhododendri	S	2697032	NA	NA	NA	NA	NA	NA	NA	NA	NA	115	NA	NA	NA	NA	NA	NA	NA	NA	NA	NA	NA	NA	NA	NA	NA	NA	NA	NA	NA	NA	NA	NA	NA	NA	NA	NA	NA	NA	NA	NA	NA	NA	NA	NA	NA	NA	NA
Methylibium petroleiphilum	S	105560	NA	NA	NA	NA	NA	NA	NA	NA	NA	52	NA	NA	NA	NA	NA	NA	NA	NA	NA	NA	NA	NA	NA	NA	NA	NA	NA	NA	NA	NA	NA	NA	NA	NA	NA	NA	NA	NA	NA	NA	NA	NA	NA	NA	NA	NA	NA
Rhizobacter gummiphilus	S	946333	NA	NA	NA	NA	NA	NA	NA	NA	NA	34	NA	NA	NA	NA	NA	NA	NA	NA	NA	NA	NA	NA	NA	NA	NA	NA	NA	NA	NA	NA	NA	NA	NA	NA	NA	NA	NA	NA	NA	NA	NA	NA	NA	NA	NA	NA	NA
Thauera sp. MZ1T	S	85643	NA	NA	NA	NA	NA	NA	NA	NA	NA	80	NA	NA	NA	NA	NA	NA	NA	NA	NA	NA	NA	NA	NA	NA	NA	NA	NA	NA	NA	NA	NA	NA	NA	NA	NA	NA	NA	NA	NA	NA	NA	NA	NA	NA	NA	NA	NA
Brevundimonas sp. CS1	S	2813778	NA	NA	NA	NA	NA	NA	NA	NA	NA	5791	NA	NA	NA	NA	NA	NA	NA	NA	NA	NA	NA	NA	NA	NA	NA	NA	NA	NA	NA	NA	NA	NA	NA	NA	NA	NA	NA	NA	NA	NA	NA	NA	NA	NA	NA	NA	NA
Brevundimonas sp. GW460-12-10-14-LB2	S	1827469	NA	NA	NA	NA	NA	NA	NA	NA	NA	6740	NA	NA	NA	NA	NA	NA	NA	NA	NA	NA	NA	NA	NA	NA	NA	NA	NA	NA	NA	NA	NA	NA	NA	NA	NA	NA	NA	NA	NA	NA	NA	NA	NA	NA	NA	NA	NA
Brevundimonas sp. 'scallop'	S	2562582	NA	NA	NA	NA	NA	NA	NA	NA	NA	6335	NA	NA	NA	NA	NA	NA	NA	NA	NA	NA	NA	NA	NA	NA	NA	NA	NA	NA	NA	NA	NA	NA	NA	NA	NA	NA	NA	NA	NA	NA	NA	NA	NA	NA	NA	NA	NA
Brevundimonas sp. SGAir0440	S	2579977	NA	NA	NA	NA	NA	NA	NA	NA	NA	2002	NA	NA	NA	NA	NA	NA	NA	NA	NA	NA	NA	NA	NA	NA	NA	NA	NA	NA	NA	NA	NA	NA	NA	NA	NA	NA	NA	NA	NA	NA	NA	NA	NA	NA	NA	NA	NA
Brevundimonas sp. DS20	S	1532555	NA	NA	NA	NA	NA	NA	NA	NA	NA	448	NA	NA	NA	NA	NA	NA	NA	NA	NA	NA	NA	NA	NA	NA	NA	NA	NA	NA	NA	NA	NA	NA	NA	NA	NA	NA	NA	NA	NA	NA	NA	NA	NA	NA	NA	NA	NA
Brevundimonas sp. Bb-A	S	2560058	NA	NA	NA	NA	NA	NA	NA	NA	NA	199	NA	NA	NA	NA	NA	NA	NA	NA	NA	NA	NA	NA	NA	NA	NA	NA	NA	NA	NA	NA	NA	NA	NA	NA	NA	NA	NA	NA	NA	NA	NA	NA	NA	NA	NA	NA	NA
Brevundimonas sp. MF30-B	S	2561924	NA	NA	NA	NA	NA	NA	NA	NA	NA	12	NA	NA	NA	NA	NA	NA	NA	NA	NA	NA	NA	NA	NA	NA	NA	NA	NA	NA	NA	NA	NA	NA	NA	NA	NA	NA	NA	NA	NA	NA	NA	NA	NA	NA	NA	NA	NA
Brevundimonas vesicularis	S	41276	NA	NA	NA	NA	NA	NA	NA	NA	NA	20916	NA	NA	NA	NA	NA	NA	NA	NA	NA	NA	NA	NA	NA	NA	NA	NA	NA	NA	NA	NA	NA	NA	NA	NA	NA	NA	NA	NA	NA	NA	NA	NA	NA	NA	NA	NA	NA
Brevundimonas diminuta	S	293	NA	NA	NA	NA	NA	NA	NA	NA	NA	17714	NA	NA	NA	NA	NA	NA	NA	NA	NA	NA	NA	NA	NA	NA	NA	NA	NA	NA	NA	NA	NA	NA	NA	NA	NA	NA	NA	NA	NA	NA	NA	NA	NA	NA	NA	NA	NA
Brevundimonas naejangsanensis	S	588932	NA	NA	NA	NA	NA	NA	NA	NA	NA	2341	NA	NA	NA	NA	NA	NA	NA	NA	NA	NA	NA	NA	NA	NA	NA	NA	NA	NA	NA	NA	NA	NA	NA	NA	NA	NA	NA	NA	NA	NA	NA	NA	NA	NA	NA	NA	NA
Brevundimonas vancanneytii	S	1325724	NA	NA	NA	NA	NA	NA	NA	NA	NA	9027	NA	NA	NA	NA	NA	NA	NA	NA	NA	NA	NA	NA	NA	NA	NA	NA	NA	NA	NA	NA	NA	NA	NA	NA	NA	NA	NA	NA	NA	NA	NA	NA	NA	NA	NA	NA	NA
Brevundimonas mediterranea	S	74329	NA	NA	NA	NA	NA	NA	NA	NA	NA	497	NA	NA	NA	NA	NA	NA	NA	NA	NA	NA	NA	NA	NA	NA	NA	NA	NA	NA	NA	NA	NA	NA	NA	NA	NA	NA	NA	NA	NA	NA	NA	NA	NA	NA	NA	NA	NA
Brevundimonas nasdae	S	172043	NA	NA	NA	NA	NA	NA	NA	NA	NA	328	NA	NA	NA	NA	NA	NA	NA	NA	NA	NA	NA	NA	NA	NA	NA	NA	NA	NA	NA	NA	NA	NA	NA	NA	NA	NA	NA	NA	NA	NA	NA	NA	NA	NA	NA	NA	NA
Brevundimonas pondensis	S	2774189	NA	NA	NA	NA	NA	NA	NA	NA	NA	112	NA	NA	NA	NA	NA	NA	NA	NA	NA	NA	NA	NA	NA	NA	NA	NA	NA	NA	NA	NA	NA	NA	NA	NA	NA	NA	NA	NA	NA	NA	NA	NA	NA	NA	NA	NA	NA
Brevundimonas vitisensis	S	2800818	NA	NA	NA	NA	NA	NA	NA	NA	NA	22	NA	NA	NA	NA	NA	NA	NA	NA	NA	NA	NA	NA	NA	NA	NA	NA	NA	NA	NA	NA	NA	NA	NA	NA	NA	NA	NA	NA	NA	NA	NA	NA	NA	NA	NA	NA	NA
Sphingopyxis sp. YF1	S	2482763	NA	NA	NA	NA	NA	NA	NA	NA	NA	608	NA	NA	NA	NA	NA	NA	NA	NA	NA	NA	NA	NA	NA	NA	NA	NA	NA	NA	NA	NA	NA	NA	NA	NA	NA	NA	NA	NA	NA	NA	NA	NA	NA	NA	NA	NA	NA
Sphingopyxis sp. OPL5	S	2486273	NA	NA	NA	NA	NA	NA	NA	NA	NA	360	NA	NA	NA	NA	NA	NA	NA	NA	NA	NA	NA	NA	NA	NA	NA	NA	NA	NA	NA	NA	NA	NA	NA	NA	NA	NA	NA	NA	NA	NA	NA	NA	NA	NA	NA	NA	NA
Sphingopyxis sp. MG	S	1866325	NA	NA	NA	NA	NA	NA	NA	NA	NA	1218	NA	NA	NA	NA	NA	NA	NA	NA	NA	NA	NA	NA	NA	NA	NA	NA	NA	NA	NA	NA	NA	NA	NA	NA	NA	NA	NA	NA	NA	NA	NA	NA	NA	NA	NA	NA	NA
Sphingopyxis lindanitolerans	S	2054227	NA	NA	NA	NA	NA	NA	NA	NA	NA	231	NA	NA	NA	NA	NA	NA	NA	NA	NA	NA	NA	NA	NA	NA	NA	NA	NA	NA	NA	NA	NA	NA	NA	NA	NA	NA	NA	NA	NA	NA	NA	NA	NA	NA	NA	NA	NA
Sphingopyxis fribergensis	S	1515612	NA	NA	NA	NA	NA	NA	NA	NA	NA	217	NA	NA	NA	NA	NA	NA	NA	NA	NA	NA	NA	NA	NA	NA	NA	NA	NA	NA	NA	NA	NA	NA	NA	NA	NA	NA	NA	NA	NA	NA	NA	NA	NA	NA	NA	NA	NA
Sphingopyxis granuli	S	267128	NA	NA	NA	NA	NA	NA	NA	NA	NA	387	NA	NA	NA	NA	NA	NA	NA	NA	NA	NA	NA	NA	NA	NA	NA	NA	NA	NA	NA	NA	NA	NA	NA	NA	NA	NA	NA	NA	NA	NA	NA	NA	NA	NA	NA	NA	NA
Sphingopyxis macrogoltabida	S	33050	NA	NA	NA	NA	NA	NA	NA	NA	NA	93	NA	NA	NA	NA	NA	NA	NA	NA	NA	NA	NA	NA	NA	NA	NA	NA	NA	NA	NA	NA	NA	NA	NA	NA	NA	NA	NA	NA	21	NA	NA	NA	NA	NA	NA	NA	NA
Sphingopyxis terrae	S	33052	NA	NA	NA	NA	NA	NA	NA	NA	NA	32	NA	NA	NA	NA	NA	NA	NA	NA	NA	NA	NA	NA	NA	NA	NA	NA	NA	NA	NA	NA	NA	NA	NA	NA	NA	NA	NA	NA	NA	NA	NA	NA	NA	NA	NA	NA	NA
Sphingopyxis alaskensis	S	117207	NA	NA	NA	NA	NA	NA	NA	NA	NA	13	NA	NA	NA	NA	NA	NA	NA	NA	NA	NA	NA	NA	NA	NA	NA	NA	NA	NA	NA	NA	NA	NA	NA	NA	NA	NA	NA	NA	NA	NA	NA	NA	NA	NA	NA	NA	NA
[truncated: 447 more rows]
[truncated: 10 more columns]
