# Supplementary material for: Evaluation of shotgun metagenomics as a diagnostic tool for infectious gastroenteritis
Source: PLoS One. 2025 Sep 2;20(9):e0331288. doi: 10.1371/journal.pone.0331288 (PMC12404398; doi:10.1371/journal.pone.0331288)
Supplement: S3 Table — (XLSX) [file pone.0331288.s004.xlsx]

## Sheet: Ark1
Sample No.	BP1_Neg		BP2_Neg		BP3_Neg		BP4_Neg
Pathogen	C. difficile	C. jejuni	C. difficile	C. jejuni	C. difficile	C. jejuni	C. difficile	C. jejuni
NODE_1	mobC - plasmid associated	pCJ3K-03 - plasmid associated	mobC - plasmid associated	Unid. plasmid FAKO27_6409 - plasmid associated	Conjugal transfer protein	Recombinase family protein	TraG/TraD family - putative conjugative coupling factor	C. perfringens strain 21-D-5 - plasmid associated
NODE_2	conjugal transfer protein TraE - plasmid associated	Unid. plasmid FAKO03_2022 - plasmid associated	Close to mobC - plasmid associated	C. perfringens strain 21-D-5 - plasmid associated	mobC - plasmid associated	C. perfringens strain 21-D-5 - plasmid associated	Transposon-encoded protein TnpV	C. jejuni THJ056 pTHJ056 - plasmid associated
NODE_3	C. difficile Tn6103 - transposon	Unid. plasmid FAKO27_6409 - plasmid associated	Conjugal transfer protein associated	C. coli pCC20JX12-60K - plasmid associated	ParB/RepB/Spo0J family partition protein - plasmid associated	C. perfringens strain 21-D-5 - plasmid associated	Close to recombinase family protein	C. perfringens strain 21-D-5 - plasmid associated
NODE_4	mob C - plasmid associated	C. perfringens strain 21-D-5 - plasmid associated	ParB/RepB/Spo0J family partition protein - plasmid associated	Transposon-encoded protein TnpV	Transposon-encoded protein TnpV	Unid. plasmid FAKO27_6409 - plasmid associated	N terminal extension of bacteriophage endosialidase	CTP synthase
NODE_5	mobA/mobL - plasmid associated	Unid. plasmid FAKO27_6409 - plasmid associated	MobA/MobL family protein - plasmid associated	C. perfringens strain 21-D-5 - plasmid associated	Clostridium difficile strain R20291 transposon Tn6103	Pusillimonas faecalis MM59 plasmid pMM59_01	MobC - plasmid associated	CTP synthase
NODE_6	Conjugal transfer protein - plasmid associated	C. jejuni THJ004 pTHJ004 - plasmid associated	Excisionase - bacteriophage protein	C. jejuni THJ004 pTHJ004 - plasmid associated	plasmid recombination-like protein	No significant similarity found	ParB/RepB/Spo0J family partition protein - plasmid associated	C. jejuni THJ056 pTHJ056 - plasmid associated
NODE_7	conjugative DNA transfer family protein	C. perfringens strain 21-D-5 - plasmid associated	C. difficile strain Cd-13Lar pCd13_cfrC - plasmid associated	B. fragilis strain C1789-3 transposon Tn6994	conjugal transfer protein	Phocaeicola vulgatus	ParB/RepB/Spo0J family partition protein - plasmid associated	HAD-superfamily phosphatase, C. jejuni
NODE_8	Close to transposase	C. perfringens strain 21-D-5 - plasmid associated	plasmid recombination protein	C. perfringens strain 21-D-5 - plasmid associated	Close to conjugal transfer protein	MAG: Anaerotruncus sp. isolate nC33	MobC - plasmid associated	No significant similarity found
NODE_9	pCd13 - plasmid associated	C. perfringens strain 21-D-5 - plasmid associated	mobA/mobL - plasmid associated	Unid. plasmid FAKO27_6409 - plasmid associated	Close to MobQ family relaxase - plasmid associated	MAG: Anaerotruncus sp. isolate nC33	Phage integrase structure	C. perfringens strain 21-D-5 - plasmid associated
NODE_10	ParB/RepB/Spo0J family partition protein - plasmid associated	MAG TPA_asm: Siphoviridae sp. ctBLh2, partial genome	Conjugal transfer protein	plasmid recombination protein	mobC - plasmid associated	MAG: Anaerotruncus sp. isolate nC33	TrbL/VirB6 plasmid conjugal transfer protein	Bacteroides fragilis strain C1789-3 transposon Tn6994
