# Supplementary material for: Evaluation of shotgun metagenomics as a diagnostic tool for infectious gastroenteritis
Source: PLoS One. 2025 Sep 2;20(9):e0331288. doi: 10.1371/journal.pone.0331288 (PMC12404398; doi:10.1371/journal.pone.0331288)
Supplement: S4 Table — (XLSX) [file pone.0331288.s005.xlsx]

## Sheet: Ark1
Dilution	Coverage				Total reads mapped (%)				Total detection*
	BP1	BP2	BP4	BP5	BP1	BP2	BP4	BP5	BP1	BP2	BP4	BP5
10-1	1.021	1.326	1.442	1.295	7727 (0.0176)	10064 (0.0251)	11071 (0.0221)	7261 (0.0181)	0.513	0.606	0.596	0.505
10-1	1.601	1.248	2.261	1.435	12095 (0.0202)	9484 (0.0216)	17341 (0.0312)	8998 (0.0285)	0.654	0.568	0.722	0.609
10-1	2.536	1.423	3.252	1.479	19069 (0.0344)	10854 (0.0346)	24921 (0.0510)	9731 (0.0356)	0.811	0.633	0.831	0.624
Mean ± SD	1.693 ± 0.449				12385 ± 5315				0.639 ± 0.103
10-3	0.034	0.024	0.102	0.242	267 (0.0004)	181 (0.0006)	786 (0.0029)	154 (0.0006)	0.022	0.019	0.062	0.015
10-3	0.034	0.035	0.066	0.383	258 (0.0004)	271 (0.0008)	512 (0.0012)	280 (0.0007)	0.022	0.029	0.043	0.021
10-3	0.044	0.015	0.047	0.485	336 (0.0005)	117 (0.0004)	378 (0.0007)	162 (0.0003)	0.027	0.01	0.031	0.006
Mean ± SD	0.126 ± 0.164				309 ± 186				0.0259 ± 0.015
10-5	0.008	0.003	0.011	0.42	68 (0.0001)	25 (0.0001)	93 (0.0002)	175 (0.0004)	0.001	0.001	0.002	0.006
10-5	0.011	0.004	0.015	0.413	89 (0.0001)	33 (0.0001)	122 (0.0003)	122 (0.0003)	0.002	0.002	0.002	0.006
10-5	0.007	0.003	0.009	0.611	56 (0.0001)	23 (0.0001)	75 (0.0002)	207 (0.0003)	0.002	0.001	0.001	0.005
Mean ± SD	0.126 ± 0.237				91 ± 58				0.00256± 0.0019
Non-spiked (BP_Neg)	0.004	0.003	0.01	0.517	36 (0.0001)	27 (0.0001)	85 (0.0002)	407 (0.0007)	0.001	0.001	0.001	0.031
Mean ± SD	0.007 ± 0.004				139 ± 181				0.0085 ± 0.015
*Proportion of nucleotides in a contig that are covered at least one time
