# Supplementary material for: Evaluation of shotgun metagenomics as a diagnostic tool for infectious gastroenteritis
Source: PLoS One. 2025 Sep 2;20(9):e0331288. doi: 10.1371/journal.pone.0331288 (PMC12404398; doi:10.1371/journal.pone.0331288)
Supplement: S5 Table — (XLSX) [file pone.0331288.s006.xlsx]

## Sheet: Ark1
Dilution	Coverage				Total reads mapped (%)				Total detection*
	BP1	BP2	BP4	BP5	BP1	BP2	BP4	BP5	BP1	BP2	BP4	BP5
10-1	905.39	819.80	1128.78	669.12	208362.00 (0.475834)	187094.00 (0.467113)	257483.00 (0.513696)	152687.00 (0.380307)	1.00	1.00	1.00	1.00
10-1	1213.71	1812.68	1207.75	475. 66	278059.00 (0.463625)	413477.00 (0.941885)	275435.00 (0.4995501)	108695.00 (0.343705)	1.00	1.00	1.00	1.00
10-1	1256.18	555.15	1020.98	344.53	286720.00 (0.517610)	127417.00 (0.406688)	233062.00 (0.476522)	78513.00 (0.287021)	1.00	1.00	1.00	1.00
Mean ± SD	950.81 ± 304.23				217250.33 ± 93683.19				1.00 ± 8.89E-05
10-3	9.32	21.61	10.16	3.18	2142.00 (0.003552)	4952.00 (0.016433)	2315.00 (0.003410)	723.00 (0.002670)	0.99	1.00	1.00	0.92
10-3	9.61	7.99	9.81	5.46	2204.00 (0.003465)	1825.00 (0.005628)	2235.00 (0.004155)	1244.00 (0.003017)	0.99	0.99	0.99	0.96
10-3	11.48	2.93	6.83	0.07	2633.00 (0.004292)	669.00 (0.002033)	1569.00 (0.003355)	16.00 (0.000029)	1.00	0.93	0.99	0.06
Mean ± SD	8.20 ± 3.62				1877.25 ± 1253.25				0.90 ± 0.27
10-5	0.15	0.07	0.15	0.01	34.00 (0.000057)	15.00 (0.000056)	33.00 (0.000084)	2.00 (0.000004)	0.14	0.05	0.11	0.01
10-5	0.08	0.08	0.12	0.03	17.00 (0.000026)	18.00 (0.000066)	28.00 (0.000069)	6.00 (0.000013)	0.07	0.07	0.10	0.03
10-5	0.17	0.04	0.07	0.00	38.00 (0.000076)	8.00 (0.000025)	15.00 (0.000040)	0.00	0.15	0.03	0.06	0.00
Mean ± SD	0.08 ± 0.05				17.83 ± 12.88				0.07 ± 0.05
Non-spiked (BP_Neg)	0.000	0.009	0.013	7.564	0.00	2.00 (0.000006)	3.00 (0.000007)	1727.00 (0.003180)	0.00	0.01	0.01	0.99
Mean ± SD	1.90 ± 3.78				433.00 ± 862.67				0.25 ± 0.49
*Proportion of nucleotides in a contig that are covered at least one time
